# Supplementary material for: Nucleoporin 153 links nuclear pore complex to chromatin architecture by mediating CTCF and cohesin binding
Source: Nat Commun. 2020 May 25;11:2606. doi: 10.1038/s41467-020-16394-3 (PMC7248104; doi:10.1038/s41467-020-16394-3)
Supplement: Supplementary file 4 — Supplementary Data 1 [file 41467_2020_16394_MOESM4_ESM.xlsx]

## Sheet: Supplementary Data 1
Kadota et al., Supplementary Data 1.
Peak ID	Chr #	Start	End	Length	Absolute peak summit position	Pileup height at peak summit	"-LOG10(pvalue)"	Fold enrichment	"-LOG10(qvalue)"
1	chr1	3191885	3192137	253	3192020	29.11	32.8437	15.0541	29.6894
2	chr1	3392016	3392247	232	3392097	8.15	8.62055	6.18518	6.26128
3	chr1	3434981	3435277	297	3435160	18.4	17.4972	9.69816	14.7624
4	chr1	3471040	3471271	232	3471068	5.82	4.79898	4.51643	2.72743
5	chr1	3516708	3516939	232	3516827	8.62	7.24743	5.66981	4.9922
6	chr1	3625092	3625323	232	3625207	9.55	9.94183	7.12962	7.52073
7	chr1	3686019	3686250	232	3686147	7.68	7.34459	5.87037	5.06105
8	chr1	3812922	3813229	308	3813076	18.4	22.488	12.6476	19.6036
9	chr1	3942988	3943436	449	3943291	6.75	6.11918	5.24074	3.91144
10	chr1	3956131	3956364	234	3956257	44.94	43.3808	15.3143	40.0093
11	chr1	3956530	3956761	232	3956578	18.86	15.8861	8.90835	13.2146
12	chr1	4150565	4150796	232	4150743	13.27	15.6049	9.64812	12.9345
13	chr1	4259153	4259384	232	4259218	18.4	9.25272	4.84908	6.87357
14	chr1	4406778	4407009	232	4406882	11.41	12.704	8.38887	10.1485
15	chr1	4492882	4493129	248	4492959	12.11	14.1385	8.86109	11.5297
16	chr1	4494499	4494730	232	4494533	9.55	9.94183	7.12962	7.52073
17	chr1	4498241	4498472	232	4498252	11.18	12.704	8.23146	10.1485
18	chr1	4540797	4541028	232	4541009	9.31	9.94183	6.97221	7.52073
19	chr1	4544011	4544242	232	4544055	15.6	6.9063	4.15049	4.66857
20	chr1	4545790	4546021	232	4545830	10.25	11.3042	7.60184	8.81454
21	chr1	4750674	4750905	232	4750676	8.62	7.24743	5.66981	4.9922
22	chr1	4752514	4752745	232	4752590	27.25	14.2995	5.64904	11.6825
23	chr1	4766381	4766612	232	4766603	11.18	8.66507	5.82545	6.30446
24	chr1	4773466	4773708	243	4773529	17.7	16.2172	9.34886	13.529
25	chr1	4785888	4786237	350	4786027	25.62	27.5681	13.6404	24.5466
26	chr1	4794494	4794725	232	4794566	19.56	10.0802	5.14016	7.65544
27	chr1	4803288	4803706	419	4803497	19.79	17.5761	9.62663	14.8366
28	chr1	4813490	4813721	232	4813589	15.37	9.31879	5.45636	6.93463
29	chr1	4826257	4826498	242	4826272	17.46	21.7511	12.4814	18.8832
30	chr1	4851257	4851732	476	4851668	6.29	5.69328	4.68098	3.5428
31	chr1	4855555	4856022	468	4855775	63.8	70.6925	21.6016	66.8829
32	chr1	4856925	4857156	232	4857022	18.4	9.25272	4.84908	6.87357
33	chr1	4873930	4874164	235	4874047	44.01	30.6829	9.00229	27.5803
34	chr1	4899372	4899653	282	4899513	20.72	10.9285	5.43124	8.47007
35	chr1	4926164	4926446	283	4926234	32.37	15.9754	5.56137	13.3008
36	chr1	5016652	5016883	232	5016708	8.85	8.62055	6.6574	6.26128
37	chr1	5033091	5033322	232	5033207	12.34	14.1385	9.01849	11.5297
38	chr1	5047043	5047510	468	5047182	43.55	42.0281	14.8486	38.6814
39	chr1	5134676	5134963	288	5134764	12.81	14.1385	9.33331	11.5297
40	chr1	5227708	5227939	232	5227910	9.08	7.24933	5.22911	4.9922
41	chr1	5311419	5311650	232	5311433	7.68	4.98931	4.34227	2.87025
42	chr1	5384178	5384480	303	5384274	6.99	6.11918	5.39815	3.91144
43	chr1	5778540	5778771	232	5778654	24.45	18.4988	8.4836	15.7421
44	chr1	5895979	5896210	232	5896097	13.74	11.3449	7.36951	8.84565
45	chr1	5898925	5899156	232	5899031	7.22	7.34459	5.55555	5.06105
46	chr1	5917385	5917616	232	5917597	8.85	6.21296	5.10833	3.99574
47	chr1	5917793	5918045	253	5917897	21.42	15.2574	7.47452	12.6106
48	chr1	5967628	5967859	232	5967732	24.45	19.2502	8.91135	16.4644
49	chr1	6242964	6243195	232	6243100	12.81	12.1206	8.14125	9.60201
50	chr1	6244856	6245087	232	6245021	6.75	6.11918	5.24074	3.91144
51	chr1	6256265	6256496	232	6256385	12.81	14.1385	9.33331	11.5297
52	chr1	6381376	6381607	232	6381463	6.99	6.11918	5.39815	3.91144
53	chr1	6466477	6466894	418	6466686	17.7	21.7511	12.6388	18.8832
54	chr1	6780386	6780617	232	6780599	7.22	7.34459	5.55555	5.06105
55	chr1	6851070	6851454	385	6851262	13.04	15.6049	9.49071	12.9345
56	chr1	7121322	7121553	232	7121447	13.04	9.67941	5.98586	7.28132
57	chr1	7131578	7131809	232	7131672	8.15	6.79423	5.11531	4.56025
58	chr1	7167860	7168223	364	7168091	18.86	23.3497	13.4259	20.4363
59	chr1	7189542	7189773	232	7189675	9.78	8.40771	6.35632	6.08007
60	chr1	7328069	7328337	269	7328201	68.23	42.9159	8.65367	39.5537
61	chr1	7420416	7420647	232	7420497	7.45	7.34459	5.71296	5.06105
62	chr1	8432807	8433044	238	8432871	14.44	12.5229	7.71881	9.99097
63	chr1	8479644	8479875	232	8479699	9.78	9.94183	7.28702	7.52073
64	chr1	8687797	8688028	232	8687932	18.63	14.9293	8.20618	12.3003
65	chr1	8867413	8867644	232	8867591	9.08	6.95301	5.04086	4.70603
66	chr1	9171202	9171433	232	9171301	6.99	6.11918	5.39815	3.91144
67	chr1	9182053	9182339	287	9182254	40.05	31.2332	10.2632	28.1213
68	chr1	9367305	9367623	319	9367393	96.41	57.6544	8.51451	54.0331
69	chr1	9415843	9416074	232	9415870	10.71	6.57267	4.89623	4.34664
70	chr1	9470971	9471203	233	9471087	40.05	41.5786	15.6451	38.2445
71	chr1	9644099	9644379	281	9644291	18.4	23.3497	13.1111	20.4363
72	chr1	9648808	9649039	232	9648932	8.62	8.62055	6.49999	6.26128
73	chr1	9674171	9674422	252	9674239	18.86	17.4972	9.93103	14.7624
74	chr1	9701370	9701601	232	9701574	6.99	4.07966	3.99297	2.03902
75	chr1	9701643	9702498	856	9702299	51.93	65.049	24.5041	61.3167
76	chr1	9719178	9719409	232	9719236	14.67	17.1012	10.5926	14.3825
77	chr1	9724510	9724741	232	9724618	13.04	10.507	6.5002	8.06262
78	chr1	9742490	9742723	234	9742586	12.34	14.1385	9.01849	11.5297
79	chr1	9746367	9746598	232	9746432	10.25	5.08049	3.74868	2.94971
80	chr1	9758356	9758587	232	9758501	6.05	6.11918	4.76852	3.91144
81	chr1	9809254	9809485	232	9809310	8.38	6.21296	4.86677	3.99574
82	chr1	9939855	9940184	330	9939962	10.01	11.3042	7.44443	8.81454
83	chr1	9952878	9953109	232	9953025	13.04	11.3449	7.02022	8.84565
84	chr1	9956943	9957191	249	9957079	19.56	18.7993	10.2803	16.0215
85	chr1	9957782	9958013	232	9957878	6.75	6.11918	5.24074	3.91144
86	chr1	9969445	9969676	232	9969484	10.48	7.99793	5.73946	5.68269
87	chr1	10024046	10024277	232	10024164	11.64	5.86499	4.21441	3.70758
88	chr1	10035038	10035269	232	10035191	6.52	6.11918	5.08333	3.91144
89	chr1	10035464	10035695	232	10035522	10.25	11.3042	7.60184	8.81454
90	chr1	10187199	10187430	232	10187284	8.15	8.62055	6.18518	6.26128
91	chr1	10219861	10220118	258	10219976	19.33	13.1909	6.77593	10.623
92	chr1	10227243	10227474	232	10227314	8.38	3.62443	3.12771	1.65338
93	chr1	10355675	10355906	232	10355855	10.71	8.32643	6.07458	6.00531
94	chr1	10398163	10398394	232	10398221	7.45	4.98931	4.22584	2.87025
95	chr1	10415318	10415549	232	10415504	8.85	7.37093	5.88765	5.08424
96	chr1	10552391	10552622	232	10552449	7.92	4.98931	4.4587	2.87025
97	chr1	11105231	11105462	232	11105307	6.05	6.11918	4.76852	3.91144
98	chr1	11119302	11119533	232	11119313	5.59	4.95089	4.45371	2.84271
99	chr1	11215247	11215540	294	11215367	21.66	24.8023	13.3587	21.8543
100	chr1	11218165	11218451	287	11218310	20.49	15.9581	8.19059	13.2842
101	chr1	11253217	11253506	290	11253298	11.64	10.8475	7.45474	8.39308
102	chr1	11284782	11285013	232	11284876	8.15	7.24743	5.39521	4.9922
103	chr1	11323861	11324092	232	11323945	6.75	6.11918	5.24074	3.91144
104	chr1	11328511	11328742	232	11328672	17.46	10.9078	5.97955	8.4518
105	chr1	11329207	11329438	232	11329368	17.7	10.9078	6.05496	8.4518
106	chr1	11425998	11426229	232	11426105	30.97	9.27005	3.55234	6.89069
107	chr1	11444217	11444448	232	11444231	6.99	6.11918	5.39815	3.91144
108	chr1	11643893	11644250	358	11644084	15.83	18.6255	11.3796	15.8554
109	chr1	11838265	11838503	239	11838283	8.38	8.62055	6.34259	6.26128
110	chr1	12015008	12015548	541	12015236	22.12	12.6839	5.78054	10.1456
111	chr1	12119301	12119605	305	12119390	15.14	13.7287	8.06811	11.1439
112	chr1	12314108	12314389	282	12314279	27.71	22.7414	10.0528	19.8514
113	chr1	12452986	12453217	232	12453044	6.99	4.07966	3.99297	2.03902
114	chr1	12571057	12571288	232	12571192	17.93	4.24476	2.70437	2.19652
115	chr1	12625969	12626205	237	12626145	18.63	12.1886	6.54306	9.66598
116	chr1	12641803	12642092	290	12641917	25.85	27.0235	13.424	24.006
117	chr1	12691023	12691254	232	12691099	11.88	12.704	8.70368	10.1485
118	chr1	12694728	12694977	250	12694795	37.03	17.6823	5.43222	14.9412
119	chr1	12702046	12702338	293	12702248	45.87	44.7429	15.6248	41.3436
120	chr1	12715551	12716033	483	12715775	42.85	9.41343	2.92314	7.02849
121	chr1	12727037	12727268	232	12727101	18.4	17.4972	9.69816	14.7624
122	chr1	12732517	12732851	335	12732671	37.26	42.7598	17.7122	39.3999
123	chr1	12742809	12743040	232	12742867	13.04	7.53305	4.68014	5.23909
124	chr1	12744551	12745423	873	12745245	106.88	122.327	26.9712	117.923
125	chr1	12746814	12747045	232	12746956	9.55	9.94183	7.12962	7.52073
126	chr1	12772809	12773050	242	12772930	71.02	45.9363	9.00297	42.5141
127	chr1	12774962	12775193	232	12775180	17.7	13.7925	7.81678	11.2044
128	chr1	12783476	12783707	232	12783551	17.23	16.7718	9.45643	14.0726
129	chr1	12796565	12796796	232	12796652	8.38	8.62055	6.34259	6.26128
130	chr1	12802894	12803125	232	12803116	15.6	11.59	6.94061	9.08803
131	chr1	12841838	12842069	232	12841881	13.97	15.6049	10.1203	12.9345
132	chr1	12893274	12893505	232	12893400	10.48	11.3042	7.75924	8.81454
133	chr1	12894290	12894521	232	12894329	7.22	7.34459	5.55555	5.06105
134	chr1	12977209	12977445	237	12977320	31.2	15.1537	5.36731	12.5122
135	chr1	12994644	12994922	279	12994730	42.85	33.5372	10.9618	30.3668
136	chr1	12995803	12996034	232	12995912	15.37	5.31046	3.27382	3.17202
137	chr1	13004895	13005126	232	13005070	5.59	4.95089	4.45371	2.84271
138	chr1	13011036	13011305	270	13011171	25.38	15.4524	6.59557	12.8025
139	chr1	13015700	13016041	342	13015868	47.74	48.9915	17.0649	45.5161
140	chr1	13045492	13045723	232	13045512	9.78	7.35019	5.65956	5.06557
141	chr1	13059464	13059696	233	13059580	193.74	179.889	19.4744	175.024
142	chr1	13059784	13060461	678	13059961	64.27	41.7981	8.9855	38.4617
143	chr1	13070246	13070477	232	13070292	13.27	15.6049	9.64812	12.9345
144	chr1	13073589	13074260	672	13073807	38.89	36.6205	13.9665	33.3925
145	chr1	13080664	13081156	493	13080986	15.83	18.6255	11.3796	15.8554
146	chr1	13083721	13083952	232	13083825	17.7	16.7718	9.69799	14.0726
147	chr1	13094116	13094368	253	13094234	52.39	34.7149	8.8991	31.5202
148	chr1	13096079	13096546	468	13096275	88.95	84.3518	17.9909	80.3589
149	chr1	13096754	13096985	232	13096774	11.88	7.51245	5.38299	5.22374
150	chr1	13111992	13112296	305	13112144	20.03	20.7742	10.9058	17.9352
151	chr1	13113909	13114165	257	13114106	23.05	13.5895	6.0134	11.0121
152	chr1	13125622	13125853	232	13125680	6.29	6.11918	4.92593	3.91144
153	chr1	13130374	13130609	236	13130481	27.01	29.9032	14.0062	26.823
154	chr1	13133221	13133458	238	13133374	28.18	20.2168	8.21414	17.3937
155	chr1	13133677	13133908	232	13133706	22.59	11.9932	5.5527	9.47894
156	chr1	13142975	13143206	232	13143156	30.51	14.3451	5.25088	11.7271
157	chr1	13143710	13143941	232	13143935	50.76	9.8067	2.72445	7.40626
158	chr1	13146162	13146422	261	13146277	19.33	16.0882	8.49824	13.4094
159	chr1	13146544	13146775	232	13146587	26.78	23.0306	10.5867	20.133
160	chr1	13167532	13167763	232	13167607	8.85	6.21296	5.10833	3.99574
161	chr1	13184119	13184350	232	13184221	35.63	16.0864	5.23262	13.4088
162	chr1	13226574	13226805	232	13226615	17.46	6.60524	3.69297	4.37745
163	chr1	13295554	13295785	232	13295614	11.41	9.08008	6.20519	6.70493
164	chr1	13358506	13359013	508	13358876	47.97	51.6765	18.6624	48.1516
165	chr1	13366533	13366780	248	13366576	15.14	18.6255	10.9074	15.8554
166	chr1	13367250	13367540	291	13367417	21.19	28.2747	14.9999	25.2296
167	chr1	13450454	13450685	232	13450552	33.3	19.6848	6.85993	16.8877
168	chr1	13597176	13597407	232	13597374	9.31	6.95301	5.1573	4.70603
169	chr1	13621855	13622086	232	13621921	20.03	20.7742	10.9058	17.9352
170	chr1	13632441	13632672	232	13632587	31.67	15.1537	5.44494	12.5122
171	chr1	13667519	13667986	468	13667749	48.9	60.1193	23.1026	56.4618
172	chr1	14061163	14061394	232	14061297	17.46	15.1226	8.54855	12.482
173	chr1	14136548	14136779	232	14136699	7.92	7.34459	6.02777	5.06105
174	chr1	14288564	14288795	232	14288672	6.99	6.11918	5.39815	3.91144
175	chr1	14348947	14349232	286	14349059	29.11	42.2045	20.3518	38.8503
176	chr1	14570454	14570882	429	14570668	12.11	14.1385	8.86109	11.5297
177	chr1	14636996	14637249	254	14637121	15.83	9.31879	5.6116	6.93463
178	chr1	14647074	14647305	232	14647231	23.05	14.2787	6.35666	11.6629
179	chr1	14717677	14717908	232	14717791	18.4	16.3383	8.97978	13.6445
180	chr1	14859124	14859355	232	14859240	9.08	9.94183	6.81481	7.52073
181	chr1	14927736	14927967	232	14927854	5.82	4.95089	4.61112	2.84271
182	chr1	14995772	14996003	232	14995827	9.31	9.94183	6.97221	7.52073
183	chr1	15077153	15077384	232	15077258	21.66	9.46042	4.53129	7.07035
184	chr1	15111369	15111600	232	15111599	14.2	17.1012	10.2777	14.3825
185	chr1	15167284	15167515	232	15167385	13.51	5.46828	3.62654	3.32184
186	chr1	15211445	15211676	232	15211609	38.66	23.8658	7.66143	20.9421
187	chr1	15443993	15444299	307	15444141	9.78	9.94183	7.28702	7.52073
188	chr1	15670680	15670911	232	15670759	11.88	12.704	8.70368	10.1485
189	chr1	15802127	15802358	232	15802191	14.2	6.17367	3.80119	3.95949
190	chr1	15809928	15810206	279	15810067	23.75	13.5895	6.18805	11.0121
191	chr1	15878730	15878961	232	15878846	20.26	25.2794	13.6557	22.3162
192	chr1	15891702	15891933	232	15891797	26.55	5.19226	2.50424	3.05935
193	chr1	15944083	15944314	232	15944155	5.59	4.95089	4.45371	2.84271
194	chr1	15965627	15966032	406	15965806	20.03	14.2141	7.00879	11.6003
195	chr1	15994933	15995164	232	15994991	10.01	7.99793	5.50659	5.68269
196	chr1	16115970	16116262	293	16116172	32.14	42.4259	19.5373	39.0698
197	chr1	16129666	16129897	232	16129724	6.75	4.07966	3.87654	2.03902
198	chr1	16234116	16234347	232	16234224	19.09	5.28566	2.8707	3.14847
199	chr1	16307436	16307667	232	16307521	9.08	7.24933	5.22911	4.9922
200	chr1	16485761	16485992	232	16485906	8.38	8.62055	6.34259	6.26128
201	chr1	16515274	16515529	256	16515402	10.71	11.3042	7.91665	8.81454
202	chr1	16565562	16566091	530	16565916	23.52	24.2093	12.2597	21.2752
203	chr1	16587218	16587449	232	16587308	6.29	6.11918	4.92593	3.91144
204	chr1	16589247	16589496	250	16589372	19.09	19.4186	10.4227	16.6269
205	chr1	16608567	16608838	272	16608719	15.6	13.7287	8.30097	11.1439
206	chr1	16617529	16617760	232	16617574	9.31	6.95301	5.1573	4.70603
207	chr1	16642264	16642495	232	16642319	10.01	9.6089	6.49362	7.21184
208	chr1	16654345	16654576	232	16654433	13.74	11.3449	7.36951	8.84565
209	chr1	16656558	16656789	232	16656642	19.09	16.0882	8.40088	13.4094
210	chr1	16790967	16791198	232	16791039	13.04	11.3449	7.02022	8.84565
211	chr1	16824730	16825005	276	16824848	23.05	24.2093	12.0268	21.2752
212	chr1	16939024	16939255	232	16939140	26.55	36.8592	18.6203	33.6165
213	chr1	16968027	16968258	232	16968180	7.45	7.34459	5.71296	5.06105
214	chr1	16980366	16980610	245	16980403	17	10.2513	5.99971	7.81145
215	chr1	17113170	17113401	232	17113373	21.19	11.7967	5.54767	9.28533
216	chr1	17122963	17123202	240	17123155	28.18	31.3661	14.5883	28.2495
217	chr1	17138304	17138535	232	17138311	13.51	7.53305	4.83539	5.23909
218	chr1	17250827	17251117	291	17250945	23.29	13.5895	6.07162	11.0121
219	chr1	17251163	17251394	232	17251308	38.66	28.9709	9.91389	25.9119
220	chr1	17253967	17254198	232	17254095	7.22	7.34459	5.55555	5.06105
221	chr1	17317117	17317415	299	17317221	18.86	12.1886	6.62068	9.66598
222	chr1	17615367	17615598	232	17615425	12.57	12.1206	8.00395	9.60201
223	chr1	17715870	17716101	232	17715949	8.38	8.62055	6.34259	6.26128
224	chr1	17978129	17978360	232	17978178	7.92	7.34459	6.02777	5.06105
225	chr1	18056956	18057221	266	18057045	23.75	16.9882	8.01561	14.2848
226	chr1	18106760	18106991	232	18106826	7.68	6.13226	5.1206	3.92051
227	chr1	18131036	18131325	290	18131181	12.57	14.1385	9.1759	11.5297
228	chr1	18270191	18270422	232	18270250	13.51	5.46828	3.62654	3.32184
229	chr1	18286467	18286729	263	18286527	17	20.1759	12.1666	17.3534
230	chr1	18493825	18494056	232	18494001	9.31	5.66987	4.31212	3.52042
231	chr1	18583426	18583657	232	18583516	8.62	5.94877	4.808	3.77797
232	chr1	18639446	18639677	232	18639504	21.42	15.2574	7.47452	12.6106
233	chr1	18773056	18773287	232	18773105	8.85	8.62055	6.6574	6.26128
234	chr1	18890856	18891087	232	18891039	14.2	8.41215	5.06825	6.08023
235	chr1	18938982	18939213	232	18939024	8.85	7.01319	5.65247	4.7648
236	chr1	18949168	18949399	232	18949260	5.12	4.95089	4.1389	2.84271
237	chr1	18953519	18953770	252	18953645	16.07	20.1759	11.537	17.3534
238	chr1	19063011	19063242	232	19063171	10.25	11.3042	7.60184	8.81454
239	chr1	19105865	19106096	232	19106024	12.57	14.1385	9.1759	11.5297
240	chr1	19192429	19192732	304	19192581	35.86	28.0002	10.3776	24.967
241	chr1	19216582	19216839	258	19216793	27.25	24.268	10.7642	21.3301
242	chr1	19241715	19241946	232	19241771	7.68	7.34459	5.87037	5.06105
243	chr1	19244472	19244898	427	19244685	20.03	20.1225	10.5132	17.3144
244	chr1	19247432	19247663	232	19247490	11.18	9.08008	6.08876	6.70493
245	chr1	19337797	19338028	232	19337932	10.48	11.3042	7.75924	8.81454
246	chr1	19714831	19715062	232	19714900	10.25	11.3042	7.60184	8.81454
247	chr1	19786341	19786572	232	19786381	6.29	6.11918	4.92593	3.91144
248	chr1	20013880	20014111	232	20014006	7.45	7.34459	5.71296	5.06105
249	chr1	20452426	20452657	232	20452532	10.48	5.08049	3.82631	2.94971
250	chr1	20684504	20684735	232	20684636	14.44	14.7604	9.10237	12.1353
251	chr1	20751148	20751379	232	20751206	8.38	5.94877	4.69157	3.77797
252	chr1	20761862	20762093	232	20761971	16.07	4.70182	2.84461	2.63416
253	chr1	20807280	20807511	232	20807397	7.22	7.34459	5.55555	5.06105
254	chr1	20810230	20810521	292	20810344	14.44	12.5229	7.71881	9.99097
255	chr1	20818296	20818956	661	20818503	11.64	12.704	8.54628	10.1485
256	chr1	20862954	20863185	232	20863049	15.37	4.1611	2.72818	2.11471
257	chr1	20899960	20900191	232	20900063	14.2	14.7604	8.96507	12.1353
258	chr1	20909477	20909868	392	20909673	20.03	18.835	9.73443	16.0546
259	chr1	20951094	20951325	232	20951164	10.25	11.3042	7.60184	8.81454
260	chr1	21063923	21064154	232	21064007	6.52	6.11918	5.08333	3.91144
261	chr1	21090030	21090261	232	21090095	13.51	15.6049	9.80553	12.9345
262	chr1	21097283	21097533	251	21097408	42.38	21.1705	5.97211	18.3277
263	chr1	21101276	21101507	232	21101288	16.3	10.2513	5.76685	7.81145
264	chr1	21166765	21167080	316	21166874	15.83	13.7287	8.4174	11.1439
265	chr1	21228103	21228334	232	21228187	10.01	10.2557	6.8695	7.81564
266	chr1	21228919	21229150	232	21229041	10.94	7.99793	5.97232	5.68269
267	chr1	21249138	21249369	232	21249169	13.51	11.3449	7.25308	8.84565
268	chr1	21257680	21257927	248	21257804	30.51	25.4237	10.5018	22.4546
269	chr1	21261666	21261897	232	21261839	10.94	7.35212	5.52993	5.06557
270	chr1	21266914	21267356	443	21267135	23.99	24.0034	12.364	21.0782
271	chr1	21330382	21330613	232	21330498	11.88	5.86499	4.29204	3.70758
272	chr1	21368643	21369030	388	21368837	30.04	24.8809	10.0517	21.9312
273	chr1	21461491	21461849	359	21461670	23.29	31.6561	16.4166	28.5237
274	chr1	21478288	21478519	232	21478382	9.55	9.94183	7.12962	7.52073
275	chr1	21819221	21819452	232	21819283	9.31	9.94183	6.97221	7.52073
276	chr1	21866939	21867170	232	21867007	8.38	5.43053	4.34404	3.28743
277	chr1	21888166	21888397	232	21888294	8.85	8.62055	6.6574	6.26128
278	chr1	21892150	21892381	232	21892229	7.92	7.34459	6.02777	5.06105
279	chr1	22208362	22208718	357	22208500	27.48	38.6259	19.2499	35.3457
280	chr1	22210440	22210671	232	22210557	8.62	8.62055	6.49999	6.26128
281	chr1	22275392	22275623	232	22275471	5.82	4.95089	4.61112	2.84271
282	chr1	22385618	22385892	275	22385702	58.68	25.4061	5.42563	22.4423
283	chr1	22386534	22386765	232	22386643	13.97	12.8742	8.47977	10.3142
284	chr1	22404496	22404727	232	22404641	6.52	6.11918	5.08333	3.91144
285	chr1	22507732	22507963	232	22507750	9.08	7.24933	5.22911	4.9922
286	chr1	22629175	22629406	232	22629356	8.38	8.62055	6.34259	6.26128
287	chr1	22651295	22651526	232	22651414	9.08	6.95301	5.04086	4.70603
288	chr1	22675366	22675597	232	22675434	6.99	4.07966	3.99297	2.03902
289	chr1	22859646	22859921	276	22859746	10.01	7.99793	5.50659	5.68269
290	chr1	22899330	22899583	254	22899457	8.85	8.62055	6.6574	6.26128
291	chr1	23177277	23177745	469	23177463	14.2	14.7604	8.96507	12.1353
292	chr1	23257010	23257241	232	23257093	7.92	4.98931	4.4587	2.87025
293	chr1	23291637	23291868	232	23291732	6.52	6.11918	5.08333	3.91144
294	chr1	23500409	23500646	238	23500469	21.89	18.4682	9.5691	15.7155
295	chr1	23656053	23656520	468	23656298	65.2	93.1636	33.1011	89.06
296	chr1	23747440	23747671	232	23747553	7.68	7.34459	5.87037	5.06105
297	chr1	23761071	23761302	232	23761280	15.14	6.8758	4.01798	4.64025
298	chr1	23761419	23761650	232	23761512	25.38	12.6201	5.27645	10.0868
299	chr1	23767160	23767391	232	23767207	7.68	7.34459	5.87037	5.06105
300	chr1	23826994	23827225	232	23827017	39.35	25.522	8.07083	22.551
301	chr1	23843064	23843295	232	23843250	8.38	8.62055	6.34259	6.26128
302	chr1	23843390	23843621	232	23843551	9.55	8.40771	6.21902	6.08007
303	chr1	23850536	23850767	232	23850638	8.15	8.62055	6.18518	6.26128
304	chr1	23865494	23865725	232	23865704	16.07	14.9606	8.53384	12.3232
305	chr1	23869648	23869977	330	23869813	35.63	34.6753	13.959	31.4832
306	chr1	24000944	24001197	254	24001051	25.38	27.8372	13.6837	24.8121
307	chr1	24064492	24064723	232	24064626	5.36	4.95089	4.2963	2.84271
308	chr1	24224092	24224327	236	24224252	23.99	31.6561	16.8888	28.5237
309	chr1	24255986	24256217	232	24256211	6.05	6.11918	4.76852	3.91144
310	chr1	24309890	24310121	232	24310035	9.08	9.94183	6.81481	7.52073
311	chr1	24312221	24312452	232	24312239	15.83	12.7625	7.79389	10.2044
312	chr1	24453274	24453521	248	24453398	24.22	19.2502	8.82981	16.4644
313	chr1	24481149	24481380	232	24481271	19.33	10.0802	5.08194	7.65544
314	chr1	24550648	24550879	232	24550786	7.68	7.34459	5.87037	5.06105
315	chr1	24648192	24648423	232	24648237	46.11	25.3875	6.72961	22.424
316	chr1	24676188	24676458	271	24676323	40.98	28.7935	9.37148	25.7381
317	chr1	24730027	24730258	232	24730151	19.09	4.35259	2.51186	2.29416
318	chr1	25012619	25013118	500	25012835	37.03	34.1251	12.6752	30.9443
319	chr1	25435371	25435611	241	25435450	9.78	9.94183	7.28702	7.52073
320	chr1	25495810	25496041	232	25496025	5.36	4.95089	4.2963	2.84271
321	chr1	25693200	25693483	284	25693392	16.07	13.9302	7.9017	11.3385
322	chr1	25996706	25996937	232	25996819	7.68	7.34459	5.87037	5.06105
323	chr1	26047979	26048210	232	26048014	8.62	8.62055	6.49999	6.26128
324	chr1	26229684	26230031	348	26229858	12.81	14.1385	9.33331	11.5297
325	chr1	26364732	26364963	232	26364793	6.75	5.06733	4.57139	2.94267
326	chr1	26706886	26707353	468	26707027	12.34	14.1385	9.01849	11.5297
327	chr1	26878079	26878310	232	26878253	6.52	6.11918	5.08333	3.91144
328	chr1	27387551	27387818	268	27387685	22.12	29.9562	15.6296	26.867
329	chr1	27923446	27923677	232	27923502	6.99	6.11918	5.39815	3.91144
330	chr1	27937433	27937664	232	27937617	7.68	7.34459	5.87037	5.06105
331	chr1	27968549	27968780	232	27968671	19.09	13.1909	6.69831	10.623
332	chr1	27998632	27998863	232	27998698	8.15	8.62055	6.18518	6.26128
333	chr1	28071170	28071401	232	28071276	10.94	7.35212	5.52993	5.06557
334	chr1	28071489	28071720	232	28071493	18.16	12.1886	6.38782	9.66598
335	chr1	28266871	28267102	232	28267007	7.22	6.13226	4.846	3.92051
336	chr1	28283157	28283388	232	28283277	8.15	5.43053	4.23624	3.28743
337	chr1	28286831	28287141	311	28286993	11.41	12.704	8.38887	10.1485
338	chr1	28333009	28333240	232	28333102	8.38	8.62055	6.34259	6.26128
339	chr1	28565106	28565337	232	28565164	15.37	6.9063	4.09227	4.66857
340	chr1	28775043	28775274	232	28775201	17.93	16.2172	9.4653	13.529
341	chr1	29011793	29012027	235	29011910	14.2	14.1677	8.61166	11.5589
342	chr1	29013120	29013354	235	29013239	63.57	96.8546	36.5723	92.7085
343	chr1	29323746	29324018	273	29323882	11.41	12.704	8.38887	10.1485
344	chr1	29341409	29341640	232	29341568	8.85	8.62055	6.6574	6.26128
345	chr1	30027872	30028271	400	30028064	21.66	22.1499	11.7513	19.2708
346	chr1	30169691	30170158	468	30169772	17.93	21.7511	12.7963	18.8832
347	chr1	30216364	30216595	232	30216427	8.15	5.94877	4.57513	3.77797
348	chr1	30228432	30228668	237	30228492	11.64	10.3786	7.16088	7.93775
349	chr1	30260347	30260578	232	30260540	7.45	7.34459	5.71296	5.06105
350	chr1	30540316	30540547	232	30540356	15.6	6.9063	4.15049	4.66857
351	chr1	30739290	30739521	232	30739407	10.01	4.65552	3.41261	2.59017
352	chr1	30752007	30752238	232	30752181	9.55	8.14564	6.05341	5.82882
353	chr1	30808601	30809068	468	30808687	23.05	24.9582	12.4759	22.0068
354	chr1	30819076	30819307	232	30819198	8.85	8.62055	6.6574	6.26128
355	chr1	30820500	30820794	295	30820667	12.57	10.1966	6.78735	7.76331
356	chr1	30820901	30821132	232	30821038	6.29	4.07966	3.64368	2.03902
357	chr1	30824942	30825236	295	30825063	16.77	20.1759	12.0092	17.3534
358	chr1	30825787	30826018	232	30825916	8.15	8.62055	6.18518	6.26128
359	chr1	30839790	30840021	232	30839941	13.74	10.507	6.82362	8.06262
360	chr1	30843926	30844157	232	30844132	10.48	9.6089	6.76823	7.21184
361	chr1	30844493	30844724	232	30844534	6.75	5.46743	4.836	3.32184
362	chr1	30852908	30853139	232	30853024	4.19	3.84823	3.50927	1.83111
363	chr1	30861598	30861829	232	30861713	7.68	7.34459	5.87037	5.06105
364	chr1	30868127	30868420	294	30868216	30.04	34.3355	15.5198	31.1454
365	chr1	30870949	30871180	232	30871110	6.05	6.11918	4.76852	3.91144
366	chr1	30874391	30874951	561	30874712	45.18	72.6328	31.2128	68.7939
367	chr1	30883891	30884250	360	30884031	118.99	126.824	23.9988	122.385
368	chr1	30887493	30887724	232	30887559	9.78	9.94183	7.28702	7.52073
369	chr1	30939723	30939954	232	30939813	13.04	13.4256	8.27856	10.8532
370	chr1	31055795	31056089	295	31055942	11.64	12.704	8.54628	10.1485
371	chr1	31269914	31270145	232	31270016	19.33	7.99138	4.06556	5.68269
372	chr1	31359097	31359328	232	31359235	7.45	7.34459	5.71296	5.06105
373	chr1	31631756	31631987	232	31631812	10.01	11.3042	7.44443	8.81454
374	chr1	31658360	31658591	232	31658450	12.81	6.6833	4.60252	4.4509
375	chr1	31782179	31782410	232	31782317	6.75	4.07966	3.87654	2.03902
376	chr1	31834367	31834609	243	31834436	17.46	19.4458	11.1935	16.6537
377	chr1	32020728	32020983	256	32020856	10.01	11.3042	7.44443	8.81454
378	chr1	32177225	32177456	232	32177386	10.94	10.8138	7.78863	8.36216
379	chr1	32250920	32251151	232	32250976	13.04	11.3449	7.02022	8.84565
380	chr1	32397230	32397461	232	32397342	21.42	7.73977	3.73726	5.439
381	chr1	32471475	32471942	468	32471675	23.05	24.2093	12.0268	21.2752
382	chr1	32904796	32905027	232	32904850	5.82	4.95089	4.61112	2.84271
383	chr1	32965179	32965442	264	32965266	38.89	46.7329	19.9442	43.297
384	chr1	33002476	33002707	232	33002534	8.15	5.94877	4.57513	3.77797
385	chr1	33150485	33150716	232	33150593	6.99	6.11918	5.39815	3.91144
386	chr1	33392330	33392561	232	33392388	9.78	6.95301	5.39016	4.70603
387	chr1	33554728	33554959	232	33554816	6.99	4.02486	3.95187	2.00371
388	chr1	33597996	33598395	400	33598155	16.3	17.5119	10.2008	14.7742
389	chr1	33613235	33613466	232	33613386	8.62	8.62055	6.49999	6.26128
390	chr1	33635998	33636229	232	33636114	5.59	4.95089	4.45371	2.84271
391	chr1	33638136	33638367	232	33638260	6.99	4.07966	3.99297	2.03902
392	chr1	33648859	33649098	240	33649082	71.49	31.2197	5.57612	28.11
393	chr1	33693417	33693884	468	33693684	22.82	8.40735	3.97013	6.08007
394	chr1	33704059	33704325	267	33704144	13.74	15.6049	9.96293	12.9345
395	chr1	33721697	33721953	257	33721830	17.93	16.7718	9.81877	14.0726
396	chr1	33758810	33759041	232	33758879	6.05	6.11918	4.76852	3.91144
397	chr1	33763790	33764228	439	33764009	10.48	7.99793	5.73946	5.68269
398	chr1	33764269	33764573	305	33764475	17.7	15.1226	8.65636	12.482
399	chr1	33781312	33781543	232	33781475	6.05	6.11918	4.76852	3.91144
400	chr1	33797122	33797353	232	33797307	11.41	9.08008	6.20519	6.70493
401	chr1	33812201	33812628	428	33812546	12.11	14.1385	8.86109	11.5297
402	chr1	33814663	33815018	356	33814681	5.82	4.49152	4.31748	2.43112
403	chr1	33818827	33819058	232	33818857	13.51	5.46828	3.62654	3.32184
404	chr1	33833314	33833548	235	33833469	38.66	28.9709	9.91389	25.9119
405	chr1	33843696	33843927	232	33843734	7.45	7.34459	5.71296	5.06105
406	chr1	33883193	33883424	232	33883371	8.15	8.62055	6.18518	6.26128
407	chr1	33893699	33893947	249	33893765	21.42	28.2747	15.1573	25.2296
408	chr1	33931736	33931972	237	33931754	29.34	37.4378	17.8897	34.1822
409	chr1	33937748	33938033	286	33937891	17.46	21.7511	12.4814	18.8832
410	chr1	33939861	33940720	860	33940322	70.56	81.4129	23.8527	77.4545
411	chr1	33941625	33941856	232	33941769	9.31	9.94183	6.97221	7.52073
412	chr1	33944703	33945090	388	33944897	24.92	24.0632	11.9984	21.1362
413	chr1	33946447	33946730	284	33946661	24.45	25.6079	12.7254	22.6316
414	chr1	33955778	33956009	232	33955885	12.57	10.1966	6.78735	7.76331
415	chr1	33964288	33965103	816	33964813	71.02	89.3203	27.4481	85.2599
416	chr1	33965420	33965651	232	33965478	10.01	7.99793	5.50659	5.68269
417	chr1	33974712	33975191	480	33974923	76.15	125.579	45.4875	121.15
418	chr1	34001542	34001814	273	34001656	50.53	43.1346	12.8829	39.7679
419	chr1	34006098	34006335	238	34006217	8.15	8.62055	6.18518	6.26128
420	chr1	34007965	34008196	232	34008138	6.05	6.11918	4.76852	3.91144
421	chr1	34010248	34010479	232	34010269	8.15	8.62055	6.18518	6.26128
422	chr1	34036346	34037451	1106	34037425	36.09	19.3873	6.18234	16.5983
423	chr1	34053905	34054205	301	34054055	16.77	20.1759	12.0092	17.3534
424	chr1	34055723	34056375	653	34056165	43.55	54.8491	22.2729	51.2705
425	chr1	34068756	34069330	575	34068869	27.94	17.3804	7.23594	14.6561
426	chr1	34077994	34078225	232	34078225	23.99	6.41011	3.12313	4.18823
427	chr1	34107168	34107444	277	34107306	11.18	12.704	8.23146	10.1485
428	chr1	34124038	34124319	282	34124179	57.98	51.9784	14.7458	48.4466
429	chr1	34134046	34134277	232	34134182	19.33	12.8531	6.58283	10.2934
430	chr1	34156790	34157021	232	34156908	29.57	42.2045	20.6666	38.8503
431	chr1	34159014	34159245	232	34159161	6.52	6.11918	5.08333	3.91144
432	chr1	34160217	34160472	256	34160335	15.37	14.2186	8.49019	11.6032
433	chr1	34164046	34164277	232	34164195	10.94	6.57267	4.99358	4.34664
434	chr1	34164332	34164799	468	34164523	187.46	235.971	37.6912	230.761
435	chr1	34165097	34165328	232	34165209	9.08	9.94183	6.81481	7.52073
436	chr1	34171294	34171533	240	34171440	13.97	15.6049	10.1203	12.9345
437	chr1	34188012	34188305	294	34188132	12.11	10.1966	6.55449	7.76331
438	chr1	34199938	34200169	232	34200070	12.34	6.6833	4.44728	4.4509
439	chr1	34204131	34204362	232	34204277	13.97	15.6049	10.1203	12.9345
440	chr1	34233029	34233260	232	34233131	12.57	4.79185	3.39368	2.72082
441	chr1	34263138	34263379	242	34263296	27.71	14.4476	5.80722	11.8292
442	chr1	34276939	34277218	280	34277094	20.72	26.6126	14.6851	23.6116
443	chr1	34325654	34325885	232	34325786	10.25	5.08049	3.74868	2.94971
444	chr1	34439873	34440340	468	34440279	29.81	24.2325	10.2689	21.2954
445	chr1	34446352	34446583	232	34446490	8.15	8.62055	6.18518	6.26128
446	chr1	34468008	34468405	398	34468214	20.72	14.2141	7.24166	11.6003
447	chr1	34547108	34547339	232	34547222	18.16	9.25272	4.79086	6.87357
448	chr1	34559868	34560109	242	34559989	18.4	7.28745	3.87926	5.02905
449	chr1	34578451	34578953	503	34578646	66.13	55.9348	13.4267	52.3447
450	chr1	34637020	34637269	250	34637138	12.11	6.6833	4.36966	4.4509
451	chr1	34638514	34638757	244	34638578	12.11	14.1385	8.86109	11.5297
452	chr1	34664699	34664930	232	34664795	18.63	12.1886	6.54306	9.66598
453	chr1	34808865	34809096	232	34808938	6.99	6.11918	5.39815	3.91144
454	chr1	34820630	34820874	245	34820752	21.19	24.8023	13.0841	21.8543
455	chr1	34830431	34830664	234	34830537	22.82	29.9562	16.1018	26.867
456	chr1	34830711	34830942	232	34830782	9.78	9.94183	7.28702	7.52073
457	chr1	34838553	34838864	312	34838709	34	34.1734	14.6314	30.9911
458	chr1	34845186	34845417	232	34845399	7.68	7.34459	5.87037	5.06105
459	chr1	34845585	34845868	284	34845695	17.93	16.2172	9.4653	13.529
460	chr1	34860129	34860364	236	34860247	29.81	10.0007	3.85084	7.57849
461	chr1	35128748	35129024	277	35128851	22.82	22.8283	11.9104	19.9332
462	chr1	35149207	35149501	295	35149354	35.4	29.3925	10.9625	26.3255
463	chr1	35262001	35262360	360	35262181	23.75	15.9864	7.45549	13.3111
464	chr1	35266403	35266634	232	35266626	7.68	6.85419	5.57846	4.61893
465	chr1	35346510	35346741	232	35346604	10.01	11.017	7.29157	8.55637
466	chr1	35435079	35435325	247	35435197	12.11	4.79185	3.27724	2.72082
467	chr1	35586643	35586881	239	35586762	33.3	49.5291	23.1851	46.0415
468	chr1	35750054	35750350	297	35750248	15.14	16.123	9.51428	13.4417
469	chr1	35767932	35768278	347	35768047	38.42	46.7329	19.7113	43.297
470	chr1	35782770	35783001	232	35782892	12.57	6.6833	4.5249	4.4509
471	chr1	35925987	35926218	232	35926028	9.08	4.60117	3.53002	2.53615
472	chr1	35931262	35931524	263	35931380	17.46	8.44714	4.61622	6.11261
473	chr1	35949986	35950217	232	35950123	11.18	9.08008	6.08876	6.70493
474	chr1	35982328	35982816	489	35982685	15.83	13.1641	8.05339	10.6
475	chr1	35986252	35986519	268	35986385	86.16	67.1998	12.4514	63.4372
476	chr1	36006877	36007159	283	36007020	8.15	3.62443	3.05009	1.65338
477	chr1	36014354	36014643	290	36014468	27.25	28.1654	13.0765	25.1293
478	chr1	36016990	36017457	468	36017051	42.61	38.0492	13.1368	34.7864
479	chr1	36056724	36056978	255	36056827	20.96	26.6126	14.8425	23.6116
480	chr1	36067859	36068140	282	36067928	18.4	9.25272	4.84908	6.87357
481	chr1	36085337	36085599	263	36085541	17.46	15.1226	8.54855	12.482
482	chr1	36115934	36116166	233	36115992	23.05	17.4005	8.01787	14.672
483	chr1	36118015	36118286	272	36118164	30.04	34.3355	15.5198	31.1454
484	chr1	36133149	36133380	232	36133163	16.07	12.6789	7.13531	10.1436
485	chr1	36149815	36150105	291	36150004	60.08	93.6037	36.0136	89.496
486	chr1	36180158	36180389	232	36180216	9.31	4.33257	3.4382	2.27448
487	chr1	36186316	36186808	493	36186631	21.66	20.114	10.4891	17.3126
488	chr1	36196549	36196781	233	36196632	16.77	14.9606	8.88313	12.3232
489	chr1	36196951	36197182	232	36197128	5.82	4.95089	4.61112	2.84271
490	chr1	36227333	36227564	232	36227446	11.18	9.08008	6.08876	6.70493
491	chr1	36227610	36227841	232	36227821	15.6	14.2186	8.61097	11.6032
492	chr1	36244852	36245110	259	36244965	16.53	20.1759	11.8518	17.3534
493	chr1	36246598	36246829	232	36246808	14.2	17.1012	10.2777	14.3825
494	chr1	36270477	36270708	232	36270549	13.51	11.7701	7.52394	9.26104
495	chr1	36276026	36276257	232	36276032	10.71	5.08049	3.90393	2.94971
496	chr1	36296385	36296752	368	36296535	14.67	17.1012	10.5926	14.3825
497	chr1	36308811	36309351	541	36308954	24.45	17.0206	7.66591	14.316
498	chr1	36334764	36335057	294	36334882	15.14	13.7287	8.06811	11.1439
499	chr1	36417750	36418082	333	36417888	18.63	9.78088	5.18742	7.38105
500	chr1	36421437	36421758	322	36421598	19.56	24.8334	13.8251	21.8852
501	chr1	36465644	36465875	232	36465758	16.53	9.96929	5.67792	7.54731
502	chr1	36465936	36466167	232	36466063	22.59	14.9699	7.10479	12.3319
503	chr1	36488548	36488779	232	36488585	13.51	9.49198	6.06445	7.10009
504	chr1	36515101	36515591	491	36515304	14.44	17.1012	10.4352	14.3825
505	chr1	36551563	36551836	274	36551663	24.22	25.6079	12.609	22.6316
506	chr1	36583458	36583689	232	36583625	11.88	9.4408	6.67848	7.05187
507	chr1	36593352	36593785	434	36593470	28.64	18.3673	7.41059	15.6163
508	chr1	36599676	36599907	232	36599878	8.38	5.94877	4.69157	3.77797
509	chr1	36604575	36605042	468	36604840	36.09	43.5615	18.547	40.1855
510	chr1	36630792	36631050	259	36630979	27.94	24.268	11.0304	21.3301
511	chr1	36675887	36676118	232	36675958	19.79	10.6405	5.49511	8.19055
512	chr1	36697346	36697577	232	36697435	26.78	11.2515	4.62991	8.78497
513	chr1	36715794	36716035	242	36715862	10.71	11.3042	7.91665	8.81454
514	chr1	36747491	36747853	363	36747668	12.81	9.42278	6.39239	7.03568
515	chr1	36762716	36762947	232	36762745	9.78	6.95301	5.39016	4.70603
516	chr1	36768215	36768479	265	36768435	20.49	20.1225	10.7461	17.3144
517	chr1	36844713	36844944	232	36844769	8.38	5.94877	4.69157	3.77797
518	chr1	36847470	36847755	286	36847535	18.86	17.4972	9.93103	14.7624
519	chr1	36917519	36917809	291	36917647	18.63	12.1886	6.54306	9.66598
520	chr1	36936838	36937069	232	36936906	7.68	7.34459	5.87037	5.06105
521	chr1	36944223	36944487	265	36944267	58.45	63.2351	19.8164	59.5262
522	chr1	36944591	36944822	232	36944626	32.14	22.3871	8.25083	19.5056
523	chr1	36949370	36949603	234	36949591	11.41	9.4408	6.43692	7.05187
524	chr1	36958357	36958633	277	36958569	20.03	18.835	9.73443	16.0546
525	chr1	36970496	36970795	300	36970588	60.08	35.1427	7.63489	31.9383
526	chr1	36982837	36983122	286	36982957	20.96	20.1225	10.9789	17.3144
527	chr1	36983864	36984628	765	36984024	57.75	75.1278	27.1993	71.2564
528	chr1	36985286	36985543	258	36985404	29.34	24.2325	10.1137	21.2954
529	chr1	36985634	36986112	479	36985893	14.67	12.5229	7.83524	9.99097
530	chr1	36986742	36987096	355	36986868	23.05	22.7289	11.1359	19.8402
531	chr1	37003171	37003575	405	37003428	14.2	17.1012	10.2777	14.3825
532	chr1	37004665	37004896	232	37004778	17.23	15.1226	8.44074	12.482
533	chr1	37009007	37009238	232	37009114	40.98	11.4739	3.49868	8.97395
534	chr1	37009896	37010298	403	37010094	31.9	15.1537	5.48375	12.5122
535	chr1	37051301	37051588	288	37051496	25.85	13.9763	5.99286	11.384
536	chr1	37082283	37082518	236	37082302	45.41	41.9137	13.9785	38.5746
537	chr1	37083129	37083360	232	37083256	45.64	4.37228	1.86566	2.31377
538	chr1	37089688	37089919	232	37089908	5.12	4.95089	4.1389	2.84271
539	chr1	37101731	37101995	265	37101838	31.2	26.6287	10.7346	23.6246
540	chr1	37103513	37103744	232	37103631	25.62	21.8088	10.143	18.94
541	chr1	37117006	37117251	246	37117022	9.31	9.94183	6.97221	7.52073
542	chr1	37132168	37132399	232	37132227	12.81	14.1385	9.33331	11.5297
543	chr1	37133419	37133692	274	37133543	38.89	52.7425	23.5191	49.2025
544	chr1	37219094	37219325	232	37219230	7.45	7.34459	5.71296	5.06105
545	chr1	37232654	37232885	232	37232744	8.15	4.80743	3.82536	2.7341
546	chr1	37235786	37236017	232	37235907	11.41	9.4408	6.43692	7.05187
547	chr1	37252092	37252366	275	37252224	14.67	17.1012	10.5926	14.3825
548	chr1	37273893	37274124	232	37273951	9.55	6.95301	5.27373	4.70603
549	chr1	37336119	37336350	232	37336174	16.3	13.9302	8.00951	11.3385
550	chr1	37402223	37402454	232	37402311	23.29	15.0893	6.83741	12.4505
551	chr1	37444885	37445201	317	37445043	17.7	21.7511	12.6388	18.8832
552	chr1	37487537	37487768	232	37487761	13.04	11.3449	7.02022	8.84565
553	chr1	37499233	37499464	232	37499384	7.45	4.98931	4.22584	2.87025
554	chr1	37502494	37502725	232	37502567	11.88	4.14638	3.21903	2.1007
555	chr1	37505314	37505545	232	37505469	17.23	18.9255	10.75	16.1427
556	chr1	37524221	37524463	243	37524295	18.16	23.3497	12.9536	20.4363
557	chr1	37551883	37552149	267	37551963	41.45	52.9042	22.0176	49.3629
558	chr1	37575103	37575334	232	37575143	6.99	6.11918	5.39815	3.91144
559	chr1	37600209	37600504	296	37600357	13.04	15.6049	9.49071	12.9345
560	chr1	37616720	37616951	232	37616849	9.08	6.95301	5.04086	4.70603
561	chr1	37641420	37641651	232	37641551	8.62	8.62055	6.49999	6.26128
562	chr1	37642871	37643292	422	37643117	14.2	11.6209	7.03924	9.11644
563	chr1	37661059	37661290	232	37661213	7.22	7.34459	5.55555	5.06105
564	chr1	37677583	37677835	253	37677709	16.07	10.2513	5.68922	7.81145
565	chr1	37696224	37696455	232	37696242	10.25	5.08049	3.74868	2.94971
566	chr1	37720812	37721067	256	37721028	18.4	23.3497	13.1111	20.4363
567	chr1	37749119	37749350	232	37749181	9.31	6.95301	5.1573	4.70603
568	chr1	37814881	37815112	232	37814896	7.45	7.34459	5.71296	5.06105
569	chr1	37855584	37856081	498	37855956	25.15	15.4524	6.53735	12.8025
570	chr1	37869625	37869902	278	37869683	8.38	8.62055	6.34259	6.26128
571	chr1	37959595	37959826	232	37959631	13.27	7.53305	4.75777	5.23909
572	chr1	37984232	37984463	232	37984290	10.71	10.2557	7.30525	7.81564
573	chr1	37986161	37986424	264	37986218	37.49	27.8561	9.62281	24.8258
574	chr1	37992867	37993098	232	37992983	4.89	3.84823	3.98149	1.83111
575	chr1	38014930	38015161	232	38015046	4.42	3.84823	3.66668	1.83111
576	chr1	38039450	38039776	327	38039613	14.9	17.1012	10.75	14.3825
577	chr1	38050875	38051106	232	38050928	6.05	6.11918	4.76852	3.91144
578	chr1	38054803	38055034	232	38054876	8.38	8.62055	6.34259	6.26128
579	chr1	38093099	38093330	232	38093247	28.18	12.7692	4.86277	10.2104
580	chr1	38106198	38106429	232	38106271	10.25	7.99793	5.62303	5.68269
581	chr1	38108835	38109066	232	38108873	9.31	6.95301	5.1573	4.70603
582	chr1	38110191	38110422	232	38110232	7.45	7.29142	5.68294	5.03272
583	chr1	38120418	38120864	447	38120459	9.08	9.94183	6.81481	7.52073
584	chr1	38123204	38123435	232	38123413	5.12	4.95089	4.1389	2.84271
585	chr1	38125995	38126226	232	38126149	5.82	4.95089	4.61112	2.84271
586	chr1	38127082	38127561	480	38127390	11.64	12.704	8.54628	10.1485
587	chr1	38144443	38144674	232	38144553	17.23	10.9078	5.90414	8.4518
588	chr1	38194504	38194735	232	38194525	6.52	6.11918	5.08333	3.91144
589	chr1	38247114	38247345	232	38247123	28.64	7.02967	2.96424	4.78111
590	chr1	38248041	38248305	265	38248170	25.85	26.7998	13.2858	23.7898
591	chr1	38254449	38254698	250	38254572	34.7	8.18651	2.97474	5.86896
592	chr1	38287489	38287720	232	38287573	13.74	15.6049	9.96293	12.9345
593	chr1	38304460	38304717	258	38304578	68.23	58.4028	13.8459	54.7712
594	chr1	38304779	38305010	232	38304810	21.42	18.4682	9.3744	15.7155
595	chr1	38322438	38322837	400	38322638	14.9	17.1012	10.75	14.3825
596	chr1	38393893	38394124	232	38394056	17.7	13.7925	7.81678	11.2044
597	chr1	38399551	38399782	232	38399570	21.19	9.46042	4.43814	7.07035
598	chr1	38433479	38433710	232	38433534	15.37	16.123	9.65158	13.4417
599	chr1	38440515	38440923	409	38440719	13.51	15.6049	9.80553	12.9345
600	chr1	38466225	38466456	232	38466285	11.88	12.6229	8.65795	10.0894
601	chr1	38468920	38469207	288	38469003	23.75	17.4005	8.25074	14.672
602	chr1	38506434	38507026	593	38506832	30.51	34.3355	15.7526	31.1454
603	chr1	38507658	38507915	258	38507783	30.04	39.0869	18.3016	35.7969
604	chr1	38529831	38530062	232	38529851	13.74	5.46828	3.68476	3.32184
605	chr1	38616952	38617183	232	38617094	9.08	9.94183	6.81481	7.52073
606	chr1	38667482	38667713	232	38667649	9.55	8.40771	6.21902	6.08007
607	chr1	38668106	38668337	232	38668198	16.53	13.9302	8.11732	11.3385
608	chr1	38699989	38700220	232	38700158	9.08	6.95301	5.04086	4.70603
609	chr1	38782265	38782591	327	38782428	14.44	17.1012	10.4352	14.3825
610	chr1	38821870	38822101	232	38822019	24.45	19.2502	8.91135	16.4644
611	chr1	38823342	38823585	244	38823456	54.26	34.463	8.41314	31.2721
612	chr1	38823894	38824155	262	38824027	119.46	58.4889	6.6922	54.857
613	chr1	38855522	38855783	262	38855651	17.23	6.60524	3.6464	4.37745
614	chr1	38918431	38918662	232	38918625	28.41	15.1622	5.8819	12.5197
615	chr1	38918797	38919054	258	38918899	30.74	19.4192	7.47132	16.6273
616	chr1	39032793	39033066	274	39032911	40.98	11.4739	3.49868	8.97395
617	chr1	39039627	39039858	232	39039745	17.93	5.2663	3.1551	3.12953
618	chr1	39054486	39054717	232	39054588	9.31	9.49784	6.72574	7.10561
619	chr1	39055104	39055408	305	39055215	18.4	17.4972	9.69816	14.7624
620	chr1	39107006	39107237	232	39107119	13.74	10.507	6.82362	8.06262
621	chr1	39124607	39124838	232	39124654	8.38	8.62055	6.34259	6.26128
622	chr1	39137184	39137415	232	39137259	13.74	5.46828	3.68476	3.32184
623	chr1	39179462	39179694	233	39179578	65.9	47.021	10.5588	43.5822
624	chr1	39212445	39212676	232	39212546	23.75	22.7289	11.4594	19.8402
625	chr1	39255990	39256221	232	39256087	17.7	6.60524	3.73955	4.37745
626	chr1	39258671	39258904	234	39258707	15.6	11.381	6.80854	8.88156
627	chr1	39293295	39293526	232	39293404	14.2	12.5229	7.60238	9.99097
628	chr1	39344925	39345402	478	39345039	102.93	53.5012	7.18914	49.9415
629	chr1	39345543	39346010	468	39345899	85.93	62.0731	11.2483	58.3848
630	chr1	39365948	39366213	266	39366081	46.11	38.2629	11.7768	34.9964
631	chr1	39366935	39367166	232	39366950	15.14	13.7287	8.06811	11.1439
632	chr1	39369316	39369783	468	39369543	30.97	34.3355	15.9855	31.1454
633	chr1	39372681	39372970	290	39372768	29.11	42.2045	20.3518	38.8503
634	chr1	39374577	39374831	255	39374704	11.41	12.704	8.38887	10.1485
635	chr1	39384310	39384553	244	39384393	32.6	22.4566	8.40027	19.5723
636	chr1	39424091	39424322	232	39424237	6.99	6.11918	5.39815	3.91144
637	chr1	39425241	39425644	404	39425443	16.3	20.1759	11.6944	17.3534
638	chr1	39439847	39440139	293	39439935	16.07	7.66459	4.26692	5.36577
639	chr1	39457772	39458071	300	39457898	40.05	49.2002	20.0845	45.7236
640	chr1	39460624	39460855	232	39460716	29.57	16.0393	6.11477	13.3627
641	chr1	39466154	39466385	232	39466267	17.7	16.2172	9.34886	13.529
642	chr1	39474129	39474360	232	39474251	17	20.1759	12.1666	17.3534
643	chr1	39482037	39482276	240	39482097	15.83	9.31879	5.6116	6.93463
644	chr1	39487655	39487888	234	39487714	12.81	14.1385	9.33331	11.5297
645	chr1	39497566	39497914	349	39497740	17.46	21.7511	12.4814	18.8832
646	chr1	39523734	39523965	232	39523859	10.01	7.26668	5.04452	5.00944
647	chr1	39526852	39527319	468	39527054	24.68	33.3736	17.361	30.2061
648	chr1	39529182	39529470	289	39529268	17.46	13.7925	7.71942	11.2044
649	chr1	39529595	39529875	281	39529677	17.23	16.2172	9.116	13.529
650	chr1	39530593	39530883	291	39530738	26.08	36.8592	18.3055	33.6165
651	chr1	39537690	39538102	413	39537887	14.67	14.7604	9.23967	12.1353
652	chr1	39538384	39538651	268	39538567	10.25	9.6089	6.63093	7.21184
653	chr1	39542655	39542978	324	39542758	17.7	21.7511	12.6388	18.8832
654	chr1	39552105	39552481	377	39552334	25.15	35.1082	17.6759	31.9046
655	chr1	39560596	39560863	268	39560670	18.86	17.4972	9.93103	14.7624
656	chr1	39575918	39576159	242	39576039	26.55	26.7821	12.753	23.7728
657	chr1	39583018	39583356	339	39583187	20.03	26.6126	14.2129	23.6116
658	chr1	39680092	39680559	468	39680300	62.17	51.0766	12.635	47.5644
659	chr1	39733983	39734214	232	39734070	14.67	6.17367	3.91762	3.95949
660	chr1	39736741	39736991	251	39736808	20.26	23.3019	12.5349	20.3984
661	chr1	39738581	39738907	327	39738802	13.27	13.4256	8.41586	10.8532
662	chr1	39788151	39788561	411	39788335	24.92	33.2013	17.4264	30.0425
663	chr1	39849339	39849570	232	39849531	16.77	5.94583	3.55325	3.77797
664	chr1	39864770	39865008	239	39864829	27.94	21.8929	9.64793	19.0169
665	chr1	39871287	39871518	232	39871489	17.7	11.2084	6.23258	8.74292
666	chr1	39891150	39891393	244	39891216	19.33	24.9706	13.7407	22.0092
667	chr1	39923650	39923925	276	39923808	17.93	16.2172	9.4653	13.529
668	chr1	39926994	39927250	257	39927191	19.56	13.1909	6.85355	10.623
669	chr1	39929244	39929482	239	39929335	17.46	18.9255	10.8873	16.1427
670	chr1	39930006	39930259	254	39930133	21.19	22.1499	11.5097	19.2708
671	chr1	39947324	39947555	232	39947460	7.22	7.34459	5.55555	5.06105
672	chr1	39954420	39954685	266	39954534	47.74	39.4676	12.1843	36.1697
673	chr1	39961763	39962054	292	39961884	20.49	20.1225	10.7461	17.3144
674	chr1	39963824	39964394	571	39964244	35.86	25.6604	9.2153	22.6813
675	chr1	39964844	39965092	249	39964898	22.82	16.3197	7.94025	13.6277
676	chr1	39969461	39969726	266	39969534	21.19	21.4658	11.0953	18.6111
677	chr1	39970450	39970681	232	39970509	8.38	8.62055	6.34259	6.26128
678	chr1	39991384	39991644	261	39991536	15.37	18.6255	11.0648	15.8554
679	chr1	39993115	39993371	257	39993257	16.77	14.9606	8.88313	12.3232
680	chr1	40045316	40045579	264	40045390	19.79	19.4186	10.785	16.6269
681	chr1	40061996	40062294	299	40062182	22.36	19.6874	9.76381	16.8893
682	chr1	40062372	40062603	232	40062488	11.88	4.14638	3.21903	2.1007
683	chr1	40069082	40069349	268	40069216	15.6	17.9031	10.8255	15.1596
684	chr1	40072053	40072284	232	40072196	14.44	6.17367	3.8594	3.95949
685	chr1	40122939	40123170	232	40122960	9.31	9.94183	6.97221	7.52073
686	chr1	40232965	40233196	232	40233000	7.68	7.34459	5.87037	5.06105
687	chr1	40323400	40323631	232	40323518	12.11	10.1966	6.55449	7.76331
688	chr1	40463972	40464203	232	40464052	22.12	21.4123	10.7047	18.5653
689	chr1	40682557	40683024	468	40682752	53.33	73.5114	28.1774	69.6643
690	chr1	40757834	40758065	232	40757884	5.36	4.05909	3.74758	2.03303
691	chr1	40841705	40841936	232	40841836	8.62	8.62055	6.49999	6.26128
692	chr1	41056230	41056461	232	41056247	22.36	18.244	8.90054	15.4952
693	chr1	41131517	41131748	232	41131743	7.92	7.34459	6.02777	5.06105
694	chr1	41132960	41133191	232	41133146	14.44	17.1012	10.4352	14.3825
695	chr1	41140885	41141120	236	41140947	17.46	16.2172	9.23243	13.529
696	chr1	41183778	41184009	232	41183880	13.04	15.6049	9.49071	12.9345
697	chr1	41290866	41291131	266	41290937	9.78	9.94183	7.28702	7.52073
698	chr1	41672177	41672413	237	41672203	22.12	10.2238	4.62443	7.78885
699	chr1	41676408	41676915	508	41676794	14.2	12.5229	7.60238	9.99097
700	chr1	41761861	41762168	308	41761995	26.08	36.8592	18.3055	33.6165
701	chr1	41898145	41898379	235	41898262	8.38	8.62055	6.34259	6.26128
702	chr1	41992445	41992676	232	41992648	19.56	7.99138	4.11213	5.68269
703	chr1	42276973	42277204	232	42276974	9.31	8.40771	6.08172	6.08007
704	chr1	42353605	42354072	468	42353842	129.24	143.267	26.048	138.675
705	chr1	42371690	42372157	468	42371784	15.14	14.2186	8.36941	11.6032
706	chr1	42403516	42403765	250	42403641	24.45	33.3736	17.2036	30.2061
707	chr1	42437267	42437534	268	42437441	20.96	10.3062	5.16898	7.86581
708	chr1	42572172	42572403	232	42572203	14.2	12.5229	7.60238	9.99097
709	chr1	42869015	42869280	266	42869090	17.46	21.7511	12.4814	18.8832
710	chr1	42906639	42906939	301	42906731	18.86	17.4972	9.93103	14.7624
711	chr1	42907544	42907775	232	42907692	7.45	7.34459	5.71296	5.06105
712	chr1	42911974	42912243	270	42912109	19.79	17.5761	9.62663	14.8366
713	chr1	42915078	42915309	232	42915083	7.68	7.34459	5.87037	5.06105
714	chr1	42956467	42956698	232	42956583	9.08	9.32213	6.47593	6.93753
715	chr1	42988392	42988650	259	42988436	14.9	9.61684	6.06073	7.21884
716	chr1	43003600	43003831	232	43003673	8.15	5.94877	4.57513	3.77797
717	chr1	43095235	43095466	232	43095355	7.22	7.34459	5.55555	5.06105
718	chr1	43110510	43110741	232	43110572	11.18	9.08008	6.08876	6.70493
719	chr1	43138994	43139317	324	43139156	13.27	15.6049	9.64812	12.9345
720	chr1	43168538	43168856	319	43168639	14.2	14.7604	8.96507	12.1353
721	chr1	43202607	43202906	300	43202804	13.27	13.4256	8.41586	10.8532
722	chr1	43248938	43249198	261	43249020	14.67	17.1012	10.5926	14.3825
723	chr1	43270620	43270851	232	43270736	4.19	3.84823	3.50927	1.83111
724	chr1	43338014	43338303	290	43338159	20.26	14.2141	7.08641	11.6003
725	chr1	43359745	43359976	232	43359780	8.62	8.62055	6.49999	6.26128
726	chr1	43426323	43426609	287	43426407	17	15.4829	9.33565	12.831
727	chr1	43444192	43444423	232	43444347	8.38	5.94877	4.69157	3.77797
728	chr1	43455798	43456058	261	43455885	41.45	48.9324	19.6528	45.4575
729	chr1	43496984	43497241	258	43497122	41.45	21.0061	6.06428	18.1647
730	chr1	43576154	43576431	278	43576268	22.12	16.3197	7.70739	13.6277
731	chr1	43636837	43637068	232	43636909	10.71	6.57267	4.89623	4.34664
732	chr1	43659599	43659896	298	43659748	11.64	12.704	8.54628	10.1485
733	chr1	43744349	43744602	254	43744476	46.57	15.1322	3.96441	12.4915
734	chr1	43767501	43767780	280	43767607	18.86	23.3497	13.4259	20.4363
735	chr1	43767866	43768097	232	43767969	11.64	9.08008	6.32162	6.70493
736	chr1	43780815	43781118	304	43780938	6.75	6.11918	5.24074	3.91144
737	chr1	43785939	43786406	468	43786186	193.04	179.889	19.4045	175.024
738	chr1	43789013	43789244	232	43789136	9.31	6.21886	4.67485	4.0016
739	chr1	43799224	43799455	232	43799233	7.92	7.34459	6.02777	5.06105
740	chr1	43828175	43828406	232	43828235	8.38	8.62055	6.34259	6.26128
741	chr1	43831914	43832145	232	43831985	6.99	6.11918	5.39815	3.91144
742	chr1	43878408	43878679	272	43878472	11.64	10.8475	7.45474	8.39308
743	chr1	43890683	43890964	282	43890781	19.33	24.9706	13.7407	22.0092
744	chr1	43899643	43899874	232	43899761	12.81	6.6833	4.60252	4.4509
745	chr1	43918390	43918803	414	43918445	10.01	5.08049	3.67106	2.94971
746	chr1	43941360	43941756	397	43941569	16.77	20.1759	12.0092	17.3534
747	chr1	43941836	43942474	639	43942435	28.88	31.3661	14.9376	28.2495
748	chr1	43945711	43945982	272	43945772	26.31	28.4555	13.6569	25.4048
749	chr1	43964062	43964334	273	43964140	34.46	24.5802	8.866	21.6362
750	chr1	43966818	43967089	272	43966878	16.77	14.9606	8.88313	12.3232
751	chr1	44015184	44015420	237	44015388	16.3	17.5119	10.2008	14.7742
752	chr1	44023095	44023326	232	44023153	10.71	8.32643	6.07458	6.00531
753	chr1	44131017	44131248	232	44131101	10.01	7.99793	5.50659	5.68269
754	chr1	44199389	44199695	307	44199542	18.63	14.9293	8.20618	12.3003
755	chr1	44238738	44238969	232	44238866	10.48	9.6089	6.76823	7.21184
756	chr1	44541335	44541566	232	44541353	6.99	4.07966	3.99297	2.03902
757	chr1	44564441	44564698	258	44564565	59.85	28.5051	6.08463	25.4534
758	chr1	44576231	44576462	232	44576292	10.94	11.3042	8.07406	8.81454
759	chr1	44612807	44613038	232	44612846	7.92	7.34459	6.02777	5.06105
760	chr1	44615044	44615275	232	44615256	5.59	4.95089	4.45371	2.84271
761	chr1	44645148	44645379	232	44645217	15.14	14.2186	8.36941	11.6032
762	chr1	44773651	44773918	268	44773851	14.2	12.5229	7.60238	9.99097
763	chr1	44838478	44838709	232	44838706	13.27	15.6049	9.64812	12.9345
764	chr1	44867240	44867471	232	44867358	52.16	20.8853	4.83288	18.046
765	chr1	44871925	44872156	232	44872051	15.83	10.6132	6.4157	8.16391
766	chr1	45092659	45092944	286	45092756	31.2	29.3648	12.2728	26.2984
767	chr1	45142296	45142557	262	45142427	23.52	31.6561	16.574	28.5237
768	chr1	45147897	45148128	232	45147925	5.59	4.95089	4.45371	2.84271
769	chr1	45237429	45237660	232	45237580	7.92	7.34459	6.02777	5.06105
770	chr1	45297431	45297662	232	45297434	8.62	8.62055	6.49999	6.26128
771	chr1	45357097	45357340	244	45357219	65.9	23.0702	4.46005	20.1694
772	chr1	45358685	45359191	507	45358807	31.67	27.6066	11.4389	24.5848
773	chr1	45503133	45503364	232	45503157	7.45	7.34459	5.71296	5.06105
774	chr1	45548905	45549136	232	45548990	13.04	11.3449	7.02022	8.84565
775	chr1	45566362	45566593	232	45566421	14.9	17.1012	10.75	14.3825
776	chr1	45626372	45626686	315	45626471	21.19	21.4658	11.0953	18.6111
777	chr1	45727616	45727953	338	45727730	22.36	18.244	8.90054	15.4952
778	chr1	45798785	45799100	316	45798927	16.77	20.1759	12.0092	17.3534
779	chr1	45826883	45827188	306	45827036	10.48	11.3042	7.75924	8.81454
780	chr1	45838626	45838960	335	45838790	16.3	20.1759	11.6944	17.3534
781	chr1	45905527	45905805	279	45905645	23.29	9.09299	4.04775	6.71699
782	chr1	45906776	45907178	403	45906977	9.31	9.94183	6.97221	7.52073
783	chr1	45981648	45981879	232	45981718	13.27	10.507	6.60801	8.06262
784	chr1	46017955	46018186	232	46018082	6.99	6.11918	5.39815	3.91144
785	chr1	46041871	46042102	232	46042099	15.14	9.31879	5.37874	6.93463
786	chr1	46269986	46270217	232	46270195	9.78	9.94183	7.28702	7.52073
787	chr1	46660266	46660621	356	46660444	16.07	20.1759	11.537	17.3534
788	chr1	46690842	46691332	491	46691129	14.2	17.1012	10.2777	14.3825
789	chr1	46846619	46846896	278	46846700	15.14	18.6255	10.9074	15.8554
790	chr1	47008100	47008331	232	47008160	13.27	7.30657	4.62218	5.04709
791	chr1	47021170	47021612	443	47021391	12.57	14.1385	9.1759	11.5297
792	chr1	47303371	47303665	295	47303460	66.37	116.161	45.5368	111.816
793	chr1	47320678	47320909	232	47320736	6.99	4.07966	3.99297	2.03902
794	chr1	47488614	47488855	242	47488710	15.14	18.6255	10.9074	15.8554
795	chr1	47551207	47551516	310	47551420	10.94	11.3042	8.07406	8.81454
796	chr1	47662424	47662655	232	47662482	14.44	17.1012	10.4352	14.3825
797	chr1	47862278	47862509	232	47862383	10.94	11.3042	8.07406	8.81454
798	chr1	48380129	48380360	232	48380194	6.75	6.11918	5.24074	3.91144
799	chr1	48444685	48444963	279	48444773	14.67	17.1012	10.5926	14.3825
800	chr1	48651669	48651900	232	48651867	17.93	10.9078	6.13037	8.4518
801	chr1	48652055	48652286	232	48652170	27.48	21.8929	9.49268	19.0169
802	chr1	48656784	48657015	232	48656859	12.57	12.1206	8.00395	9.60201
803	chr1	48774406	48774637	232	48774618	9.08	9.94183	6.81481	7.52073
804	chr1	48784098	48784329	232	48784312	11.41	12.704	8.38887	10.1485
805	chr1	48940515	48940746	232	48940684	16.77	15.4829	9.21487	12.831
806	chr1	48948495	48948726	232	48948715	14.2	8.41215	5.06825	6.08023
807	chr1	49505019	49505257	239	49505086	26.55	36.8592	18.6203	33.6165
808	chr1	49530374	49530605	232	49530386	9.08	6.95301	5.04086	4.70603
809	chr1	49765879	49766110	232	49765994	12.81	14.1385	9.33331	11.5297
810	chr1	49934721	49935016	296	49934903	17.23	21.7511	12.324	18.8832
811	chr1	49987692	49987923	232	49987921	11.41	4.14638	3.10259	2.1007
812	chr1	50193915	50194146	232	50194003	11.64	12.704	8.54628	10.1485
813	chr1	50615948	50616211	264	50616080	11.88	12.704	8.70368	10.1485
814	chr1	50874051	50874282	232	50874109	11.18	8.98108	6.02608	6.61536
815	chr1	50998120	50998351	232	50998328	9.31	9.94183	6.97221	7.52073
816	chr1	51358391	51358640	250	51358516	20.03	23.3019	12.3976	20.3984
817	chr1	51369619	51369850	232	51369674	8.15	8.62055	6.18518	6.26128
818	chr1	51406820	51407051	232	51406936	4.42	3.84823	3.66668	1.83111
819	chr1	51468597	51468828	232	51468671	9.31	9.94183	6.97221	7.52073
820	chr1	51486543	51486774	232	51486691	17.93	8.41209	4.71379	6.08023
821	chr1	51521796	51522027	232	51521879	19.33	7.99138	4.06556	5.68269
822	chr1	51572723	51573207	485	51572980	28.41	15.1622	5.8819	12.5197
823	chr1	51578867	51579130	264	51578941	14.67	17.1012	10.5926	14.3825
824	chr1	51620223	51620521	299	51620371	18.86	23.2196	13.3553	20.3182
825	chr1	51622136	51622367	232	51622201	14.44	8.41215	5.14587	6.08023
826	chr1	51624485	51624805	321	51624645	39.35	52.8759	22.8558	49.3355
827	chr1	51625171	51625774	604	51625400	39.12	36.7173	13.3738	33.4866
828	chr1	51687385	51687622	238	51687517	22.12	21.4123	10.7047	18.5653
829	chr1	51689027	51689266	240	51689235	129.24	105.856	14.4711	101.615
830	chr1	51689423	51689679	257	51689475	43.78	18.3005	5.03809	15.5515
831	chr1	51843809	51844047	239	51843918	29.11	32.8437	15.0541	29.6894
832	chr1	51878376	51878607	232	51878594	7.22	7.34459	5.55555	5.06105
833	chr1	51878895	51879126	232	51878984	9.31	9.94183	6.97221	7.52073
834	chr1	51910412	51910643	232	51910546	15.37	5.31046	3.27382	3.17202
835	chr1	51944108	51944359	252	51944234	10.01	11.3042	7.44443	8.81454
836	chr1	52083918	52084149	232	52084137	6.29	6.11918	4.92593	3.91144
837	chr1	52109012	52109243	232	52109128	12.57	14.1385	9.1759	11.5297
838	chr1	52132605	52132857	253	52132733	16.07	10.2513	5.68922	7.81145
839	chr1	52149864	52150106	243	52150019	12.57	6.6833	4.5249	4.4509
840	chr1	52151671	52151902	232	52151759	16.77	10.2513	5.92209	7.81145
841	chr1	52160280	52160521	242	52160401	32.6	13.7817	4.80015	11.1948
842	chr1	52209297	52209529	233	52209356	22.12	22.8283	11.5611	19.9332
843	chr1	52233624	52233855	232	52233754	11.18	12.704	8.23146	10.1485
844	chr1	52253486	52253717	232	52253544	10.71	5.08049	3.90393	2.94971
845	chr1	52255585	52255816	232	52255642	8.15	8.62055	6.18518	6.26128
846	chr1	52345936	52346167	232	52346074	6.75	6.11918	5.24074	3.91144
847	chr1	52456589	52456820	232	52456737	6.52	6.11918	5.08333	3.91144
848	chr1	52507170	52507446	277	52507273	15.37	13.7287	8.18454	11.1439
849	chr1	52515645	52515876	232	52515766	10.71	7.35212	5.42212	5.06557
850	chr1	52794589	52795056	468	52794860	13.97	13.4256	8.82777	10.8532
851	chr1	52819413	52819644	232	52819528	6.52	4.07966	3.76011	2.03902
852	chr1	52864396	52864688	293	52864593	8.15	5.94877	4.57513	3.77797
853	chr1	52918998	52919229	232	52919102	24.68	24.0632	11.8906	21.1362
854	chr1	52953296	52953580	285	52953414	24.45	11.8043	5.09016	9.29163
855	chr1	52954081	52954425	345	52954253	29.81	33.7871	15.9786	30.6145
856	chr1	52955058	52955294	237	52955070	116.67	90.3811	13.0739	86.3132
857	chr1	53032773	53033004	232	53032936	15.14	9.77957	5.64993	7.38004
858	chr1	53085235	53085506	272	53085333	20.49	26.6126	14.5277	23.6116
859	chr1	53109838	53110069	232	53109927	8.15	5.57215	4.32923	3.42495
860	chr1	53202913	53203144	232	53203004	6.05	6.11918	4.76852	3.91144
861	chr1	53203925	53204156	232	53204011	7.45	7.34459	5.71296	5.06105
862	chr1	53216180	53216549	370	53216428	24.92	33.3736	17.5184	30.2061
863	chr1	53569380	53569654	275	53569607	42.61	11.4509	3.35494	8.95106
864	chr1	53744887	53745177	291	53745032	34	19.6848	6.99965	16.8877
865	chr1	53749131	53749362	232	53749290	11.41	5.17536	3.71213	3.04251
866	chr1	53761962	53762238	277	53762100	14.67	17.1012	10.5926	14.3825
867	chr1	53794467	53794698	232	53794589	17.93	16.7718	9.81877	14.0726
868	chr1	53806119	53806350	232	53806225	11.88	12.704	8.70368	10.1485
869	chr1	53844956	53845187	232	53845063	8.15	8.62055	6.18518	6.26128
870	chr1	53873961	53874282	322	53874122	16.07	20.1759	11.537	17.3534
871	chr1	53883546	53883812	267	53883634	28.18	40.4079	19.7221	37.0931
872	chr1	53925947	53926201	255	53926061	24.68	20.6033	9.78798	17.7708
873	chr1	53940252	53940483	232	53940360	19.56	3.59699	2.28452	1.6308
874	chr1	53941613	53941844	232	53941671	26.08	20.7457	9.02695	17.9085
875	chr1	53991490	53991721	232	53991536	8.15	6.21296	4.74599	3.99574
876	chr1	54081183	54081414	232	54081282	17	7.66459	4.49978	5.36577
877	chr1	54120785	54121016	232	54120881	8.38	8.62055	6.34259	6.26128
878	chr1	54186462	54186693	232	54186638	10.01	7.99793	5.50659	5.68269
879	chr1	54195769	54196236	468	54196127	6.75	6.11918	5.24074	3.91144
880	chr1	54221152	54221383	232	54221208	6.99	6.11918	5.39815	3.91144
881	chr1	54363101	54363332	232	54363300	7.22	7.34459	5.55555	5.06105
882	chr1	54376788	54377019	232	54376817	13.27	11.3449	7.13665	8.84565
883	chr1	54406889	54407120	232	54406981	9.08	9.94183	6.81481	7.52073
884	chr1	54417299	54417530	232	54417498	10.94	11.3042	8.07406	8.81454
885	chr1	54418873	54419146	274	54419010	17.46	21.7511	12.4814	18.8832
886	chr1	54485095	54485340	246	54485252	53.09	21.6656	4.92831	18.8085
887	chr1	54596460	54596927	468	54596678	130.4	183.355	43.8014	178.464
888	chr1	54743186	54743417	232	54743254	17.23	21.7511	12.324	18.8832
889	chr1	54769003	54769317	315	54769117	32.83	22.4566	8.45849	19.5723
890	chr1	54794784	54795015	232	54794906	20.96	20.7742	11.3889	17.9352
891	chr1	54983290	54983655	366	54983473	19.79	24.9706	14.0555	22.0092
892	chr1	54993460	54993729	270	54993578	23.29	17.4005	8.09549	14.672
893	chr1	55005165	55005427	263	55005296	9.78	9.94183	7.28702	7.52073
894	chr1	55020562	55020793	232	55020651	17.93	10.179	5.70199	7.75338
895	chr1	55029776	55030007	232	55029904	11.88	12.704	8.70368	10.1485
896	chr1	55030880	55031148	269	55030956	14.9	12.5229	7.95167	9.99097
897	chr1	55065651	55065882	232	55065807	14.44	8.41215	5.14587	6.08023
898	chr1	55086023	55086450	428	55086251	28.41	22.5499	9.52381	19.6648
899	chr1	55089986	55090217	232	55090087	9.08	7.90056	5.63603	5.59871
900	chr1	55103889	55104135	247	55104000	35.86	21.584	7.37224	18.7273
901	chr1	55106847	55107078	232	55106946	26.55	11.5024	4.69118	9.00229
902	chr1	55112146	55112393	248	55112270	51.46	44.3739	13.1158	40.9793
903	chr1	55120166	55120411	246	55120284	18.16	5.85335	3.19391	3.70018
904	chr1	55194958	55195189	232	55195119	16.3	9.28589	5.21101	6.90585
905	chr1	55198463	55198694	232	55198555	7.92	7.34459	6.02777	5.06105
906	chr1	55199544	55199775	232	55199659	9.78	9.94183	7.28702	7.52073
907	chr1	55202846	55203077	232	55202962	4.42	3.84823	3.66668	1.83111
908	chr1	55238309	55238540	232	55238445	14.44	11.6209	7.14705	9.11644
909	chr1	55243019	55243250	232	55243226	26.55	23.0306	10.4979	20.133
910	chr1	55280250	55280481	232	55280408	17.7	10.179	5.63185	7.75338
911	chr1	55311310	55311541	232	55311437	10.25	11.3042	7.60184	8.81454
912	chr1	55379961	55380354	394	55380158	36.56	30.2973	11.1572	27.2018
913	chr1	55383282	55383598	317	55383382	26.08	28.4555	13.5404	25.4048
914	chr1	55454695	55454926	232	55454752	7.92	7.34459	6.02777	5.06105
915	chr1	55485128	55485359	232	55485262	10.71	9.6089	6.90553	7.21184
916	chr1	55518510	55518741	232	55518589	7.22	7.34459	5.55555	5.06105
917	chr1	55576050	55576281	232	55576197	6.05	4.07966	3.52724	2.03902
918	chr1	55609095	55609326	232	55609153	10.25	11.3042	7.60184	8.81454
919	chr1	55659571	55659802	232	55659584	38.42	16.3077	4.92784	13.6189
920	chr1	55717368	55717727	360	55717548	23.05	31.6561	16.2592	28.5237
921	chr1	55816475	55816706	232	55816514	13.74	15.6049	9.96293	12.9345
922	chr1	55888621	55888852	232	55888718	14.44	14.7604	9.10237	12.1353
923	chr1	55961220	55961451	232	55961338	17.93	6.60524	3.78612	4.37745
924	chr1	55964740	55965207	468	55964863	26.31	8.13604	3.41422	5.8193
925	chr1	56155200	56155602	403	56155519	7.22	7.34459	5.55555	5.06105
926	chr1	56168305	56168581	277	56168441	13.04	7.53305	4.68014	5.23909
927	chr1	56176708	56176944	237	56176773	18.16	23.3497	12.9536	20.4363
928	chr1	56217376	56217607	232	56217523	10.25	11.3042	7.60184	8.81454
929	chr1	56477143	56477403	261	56477273	14.9	17.1012	10.75	14.3825
930	chr1	56535344	56535575	232	56535479	10.01	7.35212	5.0987	5.06557
931	chr1	56618485	56618716	232	56618569	4.66	3.84823	3.82408	1.83111
932	chr1	56665247	56665538	292	56665360	11.18	12.704	8.23146	10.1485
933	chr1	56908594	56908825	232	56908650	12.57	10.1966	6.78735	7.76331
934	chr1	56940389	56940620	232	56940546	11.88	5.86499	4.29204	3.70758
935	chr1	56969960	56970191	232	56970171	10.94	11.3042	8.07406	8.81454
936	chr1	56977322	56977553	232	56977376	15.37	7.84893	4.60841	5.54731
937	chr1	57043830	57044061	232	57043952	7.92	5.22145	4.62521	3.08565
938	chr1	57263308	57263708	401	57263508	18.4	12.1886	6.46544	9.66598
939	chr1	57405312	57405599	288	57405456	10.01	11.3042	7.44443	8.81454
940	chr1	57429632	57429875	244	57429812	7.68	7.34459	5.87037	5.06105
941	chr1	57430115	57430346	232	57430171	8.62	8.62055	6.49999	6.26128
942	chr1	57607377	57607816	440	57607597	16.77	20.0597	11.9461	17.2599
943	chr1	57613167	57613398	232	57613188	6.29	4.07966	3.64368	2.03902
944	chr1	57622444	57622675	232	57622617	17.23	10.9078	5.90414	8.4518
945	chr1	57634539	57634842	304	57634691	15.6	17.3426	10.5076	14.621
946	chr1	57734068	57734299	232	57734133	8.38	8.62055	6.34259	6.26128
947	chr1	57773865	57774117	253	57774004	27.71	24.268	10.9417	21.3301
948	chr1	57825840	57826071	232	57825924	22.36	29.9562	15.787	26.867
949	chr1	57872696	57872927	232	57872814	19.33	13.1909	6.77593	10.623
950	chr1	57902196	57902427	232	57902235	10.01	7.99793	5.50659	5.68269
951	chr1	57945918	57946149	232	57946041	18.16	16.3383	8.87197	13.6445
952	chr1	57997199	57997499	301	57997291	22.12	22.8283	11.5611	19.9332
953	chr1	57998206	57998737	532	57998376	11.18	10.8475	7.18014	8.39308
954	chr1	58030353	58030751	399	58030525	14.2	14.7604	8.96507	12.1353
955	chr1	58038749	58038980	232	58038874	9.08	9.94183	6.81481	7.52073
956	chr1	58262503	58262953	451	58262728	10.94	11.3042	8.07406	8.81454
957	chr1	58289775	58290437	663	58289982	8.15	8.62055	6.18518	6.26128
958	chr1	58358830	58359067	238	58358949	19.33	17.5761	9.41101	14.8366
959	chr1	58381839	58382070	232	58381985	8.15	8.62055	6.18518	6.26128
960	chr1	58400382	58400613	232	58400497	10.48	5.08049	3.82631	2.94971
961	chr1	58400693	58400924	232	58400788	14.67	12.9804	8.12784	10.4185
962	chr1	58404355	58404658	304	58404470	31.9	27.6066	11.5205	24.5848
963	chr1	58416691	58416922	232	58416798	10.01	7.99793	5.50659	5.68269
964	chr1	58429223	58429690	468	58429304	21.89	18.4682	9.5691	15.7155
965	chr1	58447742	58447973	232	58447818	21.19	24.8023	13.0841	21.8543
966	chr1	58461134	58461419	286	58461344	31.2	17.8356	6.44078	15.0928
967	chr1	58471552	58471783	232	58471577	8.62	5.94877	4.808	3.77797
968	chr1	58475254	58475721	468	58475521	22.59	22.8283	11.7939	19.9332
969	chr1	58487345	58487576	232	58487351	8.15	8.62055	6.18518	6.26128
970	chr1	58495110	58495341	232	58495212	9.55	6.95301	5.27373	4.70603
971	chr1	58507474	58507705	232	58507529	15.83	3.2932	2.40497	1.33956
972	chr1	58516915	58517146	232	58516973	6.29	4.07966	3.64368	2.03902
973	chr1	58529384	58529615	232	58529543	22.82	19.6874	9.95851	16.8893
974	chr1	58533097	58533519	423	58533307	8.15	8.62055	6.18518	6.26128
975	chr1	58554481	58554712	232	58554652	9.31	6.95301	5.1573	4.70603
976	chr1	58554766	58554997	232	58554941	13.04	11.3449	7.02022	8.84565
977	chr1	58761974	58762214	241	58762035	47.04	29.6682	8.00645	26.5955
978	chr1	58802762	58802993	232	58802820	12.57	6.6833	4.5249	4.4509
979	chr1	58924616	58924847	232	58924762	10.71	11.3042	7.91665	8.81454
980	chr1	58950735	58951110	376	58950923	21.89	28.2747	15.4722	25.2296
981	chr1	58994861	58995092	232	58994965	5.82	4.95089	4.61112	2.84271
982	chr1	59121208	59121439	232	59121289	14.44	3.6454	2.57294	1.67312
983	chr1	59230977	59231208	232	59231090	10.71	5.08049	3.90393	2.94971
984	chr1	59248649	59248973	325	59248782	8.62	8.62055	6.49999	6.26128
985	chr1	59255007	59255238	232	59255190	17	9.28589	5.42143	6.90585
986	chr1	59255343	59255810	468	59255556	46.57	46.1144	15.8576	42.6877
987	chr1	59261609	59261903	295	59261767	55.19	67.4019	23.4904	63.6371
988	chr1	59261941	59262242	302	59262049	44.24	50.2052	18.9149	46.7067
989	chr1	59275011	59275242	232	59275036	9.78	6.95301	5.39016	4.70603
990	chr1	59284814	59285097	284	59284924	21.66	28.2747	15.3148	25.2296
991	chr1	59285646	59285942	297	59285794	31.2	45.8401	21.7684	42.4198
992	chr1	59361907	59362374	468	59362191	16.3	17.5119	10.2008	14.7742
993	chr1	59388782	59389013	232	59388811	8.15	8.62055	6.18518	6.26128
994	chr1	59421817	59422102	286	59421904	22.36	29.9562	15.787	26.867
995	chr1	59447122	59447353	232	59447275	34	19.6848	6.99965	16.8877
996	chr1	59448855	59449086	232	59448882	20.72	12.2189	6.11626	9.6958
997	chr1	59456433	59456672	240	59456512	49.6	50.2828	16.8667	46.7808
998	chr1	59457024	59457255	232	59457170	11.64	6.19737	4.42691	3.98252
999	chr1	59457352	59457618	267	59457483	15.37	6.9063	4.09227	4.66857
1000	chr1	59460624	59460855	232	59460661	6.75	5.94031	5.13313	3.77797
1001	chr1	59465595	59465848	254	59465739	20.49	23.9119	13.0287	20.9874
1002	chr1	59471907	59472138	232	59471997	18.16	22.1464	12.3095	19.2686
1003	chr1	59474065	59474296	232	59474172	15.14	16.123	9.51428	13.4417
1004	chr1	59493243	59493474	232	59493268	5.36	4.95089	4.2963	2.84271
1005	chr1	59506193	59506441	249	59506282	42.15	24.8447	7.19142	21.8959
1006	chr1	59551109	59551340	232	59551197	19.79	19.4186	10.785	16.6269
1007	chr1	59555793	59556024	232	59555927	26.78	13.452	5.55589	10.8784
1008	chr1	59568889	59569120	232	59568898	5.59	4.91164	4.43031	2.83596
1009	chr1	59570542	59570773	232	59570609	14.2	10.5272	6.3565	8.08077
1010	chr1	59577498	59577924	427	59577529	7.45	4.98931	4.22584	2.87025
1011	chr1	59592115	59592364	250	59592161	25.62	19.6141	8.87171	16.8183
1012	chr1	59618265	59618496	232	59618390	6.75	6.11918	5.24074	3.91144
1013	chr1	59623221	59623452	232	59623243	13.51	9.49198	6.06445	7.10009
1014	chr1	59628556	59628787	232	59628642	10.71	7.99793	5.85589	5.68269
1015	chr1	59651508	59651831	324	59651603	10.94	7.99793	5.97232	5.68269
1016	chr1	59655459	59655690	232	59655464	7.92	7.34459	6.02777	5.06105
1017	chr1	59669128	59669379	252	59669267	25.62	27.0235	13.3076	24.006
1018	chr1	59689159	59689500	342	59689273	12.34	14.1385	9.01849	11.5297
1019	chr1	59694046	59694600	555	59694133	34.7	30.322	11.8989	27.2234
1020	chr1	59696843	59697113	271	59696978	51.93	24.3495	5.88098	21.4109
1021	chr1	59698388	59698727	340	59698560	20.26	20.7742	11.0266	17.9352
1022	chr1	59699861	59700163	303	59700012	21.89	28.2747	15.4722	25.2296
1023	chr1	59708787	59709018	232	59708856	5.12	4.95089	4.1389	2.84271
1024	chr1	59712848	59713079	232	59713003	10.25	7.99793	5.62303	5.68269
1025	chr1	59713546	59713801	256	59713619	24.68	25.6079	12.8418	22.6316
1026	chr1	59720985	59721216	232	59721050	17.7	15.1226	8.65636	12.482
1027	chr1	59728388	59728787	400	59728588	30.74	30.0475	13.2685	26.956
1028	chr1	59736585	59736816	232	59736762	9.31	9.94183	6.97221	7.52073
1029	chr1	59744798	59745066	269	59744932	35.4	36.9874	15.2155	33.7435
1030	chr1	59762557	59762829	273	59762649	19.56	24.8334	13.8251	21.8852
1031	chr1	59776744	59777024	281	59776884	8.85	8.62055	6.6574	6.26128
1032	chr1	59781649	59781880	232	59781865	14.67	17.1012	10.5926	14.3825
1033	chr1	59798919	59799150	232	59799007	8.85	8.62055	6.6574	6.26128
1034	chr1	59809846	59810088	243	59809965	20.49	23.3019	12.6722	20.3984
1035	chr1	59822851	59823121	271	59822948	19.79	18.7993	10.3968	16.0215
1036	chr1	59887866	59888097	232	59888032	19.33	13.1909	6.77593	10.623
1037	chr1	59906242	59906473	232	59906375	15.83	16.123	9.92618	13.4417
1038	chr1	59908127	59908358	232	59908336	7.68	7.34459	5.87037	5.06105
1039	chr1	59921358	59921814	457	59921586	26.08	11.2515	4.51348	8.78497
1040	chr1	59927170	59927401	232	59927250	12.57	13.797	8.98749	11.2088
1041	chr1	59929576	59929807	232	59929665	8.15	5.94877	4.57513	3.77797
1042	chr1	59957366	59957597	232	59957454	21.89	21.4658	11.4446	18.6111
1043	chr1	59962539	59962770	232	59962578	6.05	6.11918	4.76852	3.91144
1044	chr1	60009772	60010014	243	60009828	9.78	9.94183	7.28702	7.52073
1045	chr1	60014042	60014441	400	60014214	10.48	11.3042	7.75924	8.81454
1046	chr1	60074375	60074606	232	60074524	13.74	7.53305	4.91301	5.23909
1047	chr1	60080337	60080804	468	60080584	14.2	17.1012	10.2777	14.3825
1048	chr1	60083201	60083466	266	60083293	15.83	13.7287	8.4174	11.1439
1049	chr1	60084218	60084509	292	60084425	7.68	7.34459	5.87037	5.06105
1050	chr1	60115461	60115692	232	60115490	17.23	11.2084	6.07733	8.74292
1051	chr1	60223093	60223324	232	60223154	9.31	9.94183	6.97221	7.52073
1052	chr1	60408163	60408630	468	60408373	51	51.6897	17.3325	48.1621
1053	chr1	60429098	60429358	261	60429260	12.11	12.1206	7.72935	9.60201
1054	chr1	60471469	60471700	232	60471643	5.82	4.95089	4.61112	2.84271
1055	chr1	60477709	60477940	232	60477816	9.78	6.37105	4.99089	4.15005
1056	chr1	60522976	60523247	272	60523050	15.83	18.6255	11.3796	15.8554
1057	chr1	60526519	60526750	232	60526525	8.38	5.94877	4.69157	3.77797
1058	chr1	60554419	60554686	268	60554499	18.86	17.4972	9.93103	14.7624
1059	chr1	60614813	60615044	232	60615002	8.38	8.62055	6.34259	6.26128
1060	chr1	60626261	60626496	236	60626341	34.46	30.322	11.8213	27.2234
1061	chr1	60717594	60717825	232	60717618	11.41	4.45085	3.2797	2.39135
1062	chr1	60743671	60743902	232	60743717	11.18	10.8475	7.18014	8.39308
1063	chr1	60809255	60809504	250	60809426	30.74	20.3196	7.90293	17.4937
1064	chr1	60811596	60811827	232	60811706	14.2	3.6454	2.53413	1.67312
1065	chr1	60818802	60819058	257	60818872	15.14	13.7287	8.06811	11.1439
1066	chr1	60838000	60838231	232	60838154	8.38	8.62055	6.34259	6.26128
1067	chr1	60846295	60846591	297	60846361	28.18	23.0554	9.72555	20.1546
1068	chr1	60852954	60853185	232	60852959	7.68	7.34459	5.87037	5.06105
1069	chr1	60877460	60877691	232	60877661	12.57	6.6833	4.5249	4.4509
1070	chr1	60943374	60943713	340	60943484	22.36	16.3197	7.78501	13.6277
1071	chr1	61013222	61013453	232	61013288	8.62	8.62055	6.49999	6.26128
1072	chr1	61103399	61103630	232	61103527	29.57	13.5501	5.09564	10.9755
1073	chr1	61111304	61111535	232	61111399	9.78	9.94183	7.28702	7.52073
1074	chr1	61137642	61137873	232	61137746	10.48	11.3042	7.75924	8.81454
1075	chr1	61284694	61284925	232	61284748	10.01	7.99793	5.50659	5.68269
1076	chr1	61318799	61319030	232	61318888	5.12	4.95089	4.1389	2.84271
1077	chr1	61525907	61526150	244	61525971	20.49	20.1225	10.7461	17.3144
1078	chr1	61576659	61576890	232	61576794	7.45	7.34459	5.71296	5.06105
1079	chr1	61638195	61638604	410	61638382	13.97	15.6049	10.1203	12.9345
1080	chr1	61883625	61883888	264	61883739	18.16	17.4972	9.58173	14.7624
1081	chr1	61926540	61926771	232	61926651	8.85	4.80743	4.11742	2.7341
1082	chr1	61967961	61968215	255	61968102	28.41	31.3661	14.7048	28.2495
1083	chr1	61983253	61983484	232	61983426	14.2	8.41215	5.06825	6.08023
1084	chr1	62143451	62143682	232	62143482	11.18	5.86499	4.05917	3.70758
1085	chr1	62174550	62174781	232	62174695	13.27	5.46828	3.56832	3.32184
1086	chr1	62198597	62198871	275	62198693	8.85	8.62055	6.6574	6.26128
1087	chr1	62397986	62398290	305	62398185	12.81	10.5895	7.1616	8.14102
1088	chr1	62398407	62398897	491	62398674	84.76	78.9912	17.1526	75.0612
1089	chr1	62429558	62429789	232	62429667	7.22	5.22145	4.26287	3.08565
1090	chr1	62622911	62623211	301	62623013	12.57	14.1385	9.1759	11.5297
1091	chr1	62641731	62642019	289	62641855	17.23	5.2663	3.03867	3.12953
1092	chr1	62707617	62707869	253	62707752	45.18	31.7444	9.23516	28.6104
1093	chr1	62724950	62725181	232	62725080	11.41	4.14638	3.10259	2.1007
1094	chr1	62738168	62738456	289	62738312	67.53	82.7695	26.1169	78.7929
1095	chr1	62743452	62743758	307	62743605	27.01	30.7817	14.5292	27.6779
1096	chr1	62766203	62766748	546	62766689	27.94	21.4061	9.37299	18.5609
1097	chr1	62775178	62775409	232	62775273	13.51	11.3449	7.25308	8.84565
1098	chr1	62776576	62776816	241	62776758	18.63	9.25272	4.9073	6.87357
1099	chr1	62779760	62779991	232	62779851	30.27	3.70485	1.95453	1.72895
1100	chr1	62783735	62783985	251	62783766	14.67	13.8033	8.64817	11.215
1101	chr1	62818330	62818561	232	62818462	6.52	6.11918	5.08333	3.91144
1102	chr1	62886943	62887174	232	62886971	7.68	6.59389	5.417	4.36734
1103	chr1	62902281	62902516	236	62902330	17	14.9606	8.99957	12.3232
1104	chr1	62908729	62908960	232	62908906	6.29	4.07966	3.64368	2.03902
1105	chr1	62946779	62947010	232	62946954	9.31	8.40771	6.08172	6.08007
1106	chr1	62948729	62949021	293	62948892	18.16	17.4972	9.58173	14.7624
1107	chr1	62969008	62969239	232	62969217	29.11	13.5501	5.01802	10.9755
1108	chr1	63058610	63058841	232	63058827	17.23	6.60524	3.6464	4.37745
1109	chr1	63078643	63078874	232	63078826	9.31	9.94183	6.97221	7.52073
1110	chr1	63080135	63080366	232	63080210	13.74	7.30657	4.773	5.04709
1111	chr1	63104387	63104658	272	63104505	32.6	13.7817	4.80015	11.1948
1112	chr1	63116673	63117153	481	63116902	55.65	49.4125	14.1637	45.9314
1113	chr1	63135578	63136071	494	63135742	12.11	14.1385	8.86109	11.5297
1114	chr1	63139080	63139383	304	63139195	10.71	11.3042	7.91665	8.81454
1115	chr1	63140131	63140392	262	63140303	47.27	76.6249	32.6295	72.7317
1116	chr1	63151216	63151447	232	63151370	14.9	6.17367	3.97584	3.95949
1117	chr1	63164722	63165202	481	63165149	17.46	18.9255	10.8873	16.1427
1118	chr1	63171825	63172120	296	63172007	15.83	18.6255	11.3796	15.8554
1119	chr1	63175844	63176378	535	63176021	30.27	44.0154	21.1388	40.6283
1120	chr1	63178075	63178306	232	63178105	5.12	4.95089	4.1389	2.84271
1121	chr1	63185757	63185988	232	63185854	19.56	13.1909	6.85355	10.623
1122	chr1	63200027	63200312	286	63200170	19.09	24.9706	13.5833	22.0092
1123	chr1	63213342	63213649	308	63213481	12.11	10.5895	6.79926	8.14102
1124	chr1	63214038	63214269	232	63214171	10.71	11.3042	7.91665	8.81454
1125	chr1	63228535	63228802	268	63228669	25.85	19.6141	8.94933	16.8183
1126	chr1	63249043	63249274	232	63249146	5.59	4.95089	4.45371	2.84271
1127	chr1	63251569	63251840	272	63251800	36.33	32.8458	12.4423	29.6894
1128	chr1	63264063	63264294	232	63264256	8.85	4.80743	4.11742	2.7341
1129	chr1	63266666	63266957	292	63266831	17.93	21.7511	12.7963	18.8832
1130	chr1	63280110	63280341	232	63280295	9.31	6.95301	5.1573	4.70603
1131	chr1	63305909	63306140	232	63306114	9.08	7.24933	5.22911	4.9922
1132	chr1	63415705	63415936	232	63415735	5.59	4.95089	4.45371	2.84271
1133	chr1	63440150	63440381	232	63440250	13.04	13.4256	8.27856	10.8532
1134	chr1	63440735	63441007	273	63440866	160.68	264.355	67.5906	258.998
1135	chr1	63441850	63442091	242	63442054	85.93	72.4186	14.4878	68.5853
1136	chr1	63445092	63445544	453	63445318	57.05	70.6342	24.2692	66.8301
1137	chr1	63450071	63450314	244	63450189	24.45	18.4988	8.4836	15.7421
1138	chr1	63451588	63451819	232	63451711	8.38	8.62055	6.34259	6.26128
1139	chr1	63468616	63468847	232	63468720	15.14	18.6255	10.9074	15.8554
1140	chr1	63483260	63483491	232	63483318	6.05	4.07966	3.52724	2.03902
1141	chr1	63485186	63485417	232	63485312	20.03	4.02702	2.33626	2.00567
1142	chr1	63486383	63486762	380	63486573	27.48	18.1988	7.52591	15.4512
1143	chr1	63486888	63487141	254	63486954	38.19	21.1635	6.53164	18.3207
1144	chr1	63490942	63491173	232	63491089	7.92	7.34459	6.02777	5.06105
1145	chr1	63496563	63496794	232	63496700	19.33	18.7993	10.1639	16.0215
1146	chr1	63521774	63522005	232	63521874	13.04	15.6049	9.49071	12.9345
1147	chr1	63570999	63571230	232	63571138	10.25	11.3042	7.60184	8.81454
1148	chr1	63574053	63574284	232	63574082	14.9	12.5229	7.95167	9.99097
1149	chr1	63596851	63597083	233	63597022	14.9	17.1012	10.75	14.3825
1150	chr1	63607712	63607995	284	63607788	40.98	49.9483	20.9921	46.4523
1151	chr1	63695885	63696130	246	63695957	16.3	18.2613	10.6373	15.5123
1152	chr1	63731572	63731825	254	63731652	13.74	15.6049	9.96293	12.9345
1153	chr1	63754079	63754718	640	63754193	34.93	20.6283	7.18595	17.7946
1154	chr1	63923158	63923393	236	63923276	59.85	69.9786	23.1884	66.1817
1155	chr1	63930942	63931173	232	63931064	6.29	6.11918	4.92593	3.91144
1156	chr1	63942070	63942377	308	63942164	10.71	11.3042	7.91665	8.81454
1157	chr1	63953112	63953576	465	63953375	5.36	4.95089	4.2963	2.84271
1158	chr1	63971748	63971979	232	63971806	11.64	4.14638	3.16081	2.1007
1159	chr1	64046259	64046560	302	64046410	12.34	14.1385	9.01849	11.5297
1160	chr1	64079782	64080013	232	64079930	14.2	8.41215	5.06825	6.08023
1161	chr1	64096543	64097010	468	64096808	38.19	35.4158	13.0633	32.205
1162	chr1	64123005	64123236	232	64123210	15.37	6.9063	4.09227	4.66857
1163	chr1	64157533	64157764	232	64157619	13.04	11.3449	7.02022	8.84565
1164	chr1	64225803	64226034	232	64225831	21.42	6.40804	3.20337	4.18647
1165	chr1	64437443	64437724	282	64437561	24.92	9.79599	4.31942	7.39556
1166	chr1	64576211	64576452	242	64576274	21.19	21.4658	11.0953	18.6111
1167	chr1	64578518	64578836	319	64578646	17.46	13.7925	7.71942	11.2044
1168	chr1	64655043	64655274	232	64655123	7.92	4.98931	4.4587	2.87025
1169	chr1	64666500	64666731	232	64666616	13.74	4.11731	2.9478	2.07503
1170	chr1	64677582	64677815	234	64677699	16.77	20.1759	12.0092	17.3534
1171	chr1	64700736	64700967	232	64700738	8.85	8.62055	6.6574	6.26128
1172	chr1	64726552	64726799	248	64726722	13.74	7.53305	4.91301	5.23909
1173	chr1	64726972	64727408	437	64727185	15.37	9.31879	5.45636	6.93463
1174	chr1	64731505	64731972	468	64731814	41.22	16.6034	4.69079	13.9062
1175	chr1	64738650	64738966	317	64738866	20.49	20.7742	11.1474	17.9352
1176	chr1	64748540	64748771	232	64748656	13.74	11.3449	7.36951	8.84565
1177	chr1	64786132	64786599	468	64786233	14.9	6.17367	3.97584	3.95949
1178	chr1	64789405	64789694	290	64789492	65.44	62.5289	16.6088	58.8345
1179	chr1	64815897	64816128	232	64815987	20.26	20.7742	11.0266	17.9352
1180	chr1	64866731	64866974	244	64866795	24.68	33.3736	17.361	30.2061
1181	chr1	64875417	64875648	232	64875554	9.78	9.94183	7.28702	7.52073
1182	chr1	64892621	64892852	232	64892712	8.62	8.62055	6.49999	6.26128
1183	chr1	64914168	64914399	232	64914171	9.55	9.94183	7.12962	7.52073
1184	chr1	64980001	64980232	232	64980095	21.66	4.47616	2.51738	2.41633
1185	chr1	64983868	64984099	232	64983991	14.67	8.84076	5.48686	6.47599
1186	chr1	64988653	64988998	346	64988768	11.18	10.8475	7.18014	8.39308
1187	chr1	65035272	65035503	232	65035281	10.71	7.99793	5.85589	5.68269
1188	chr1	65040191	65040567	377	65040413	19.79	19.4186	10.785	16.6269
1189	chr1	65049114	65049345	232	65049114	6.99	4.07966	3.99297	2.03902
1190	chr1	65071990	65072294	305	65072065	23.75	13.5895	6.18805	11.0121
1191	chr1	65103225	65103496	272	65103303	27.01	12.0029	4.66872	9.48774
1192	chr1	65111578	65111809	232	65111644	8.15	6.21296	4.74599	3.99574
1193	chr1	65123276	65123552	277	65123492	27.48	12.0029	4.74634	9.48774
1194	chr1	65151867	65152098	232	65152006	6.99	6.11918	5.39815	3.91144
1195	chr1	65185290	65185521	232	65185493	8.38	8.62055	6.34259	6.26128
1196	chr1	65186286	65186564	279	65186425	21.19	24.8023	13.0841	21.8543
1197	chr1	65202828	65203059	232	65202941	10.71	11.3042	7.91665	8.81454
1198	chr1	65222314	65222572	259	65222443	12.57	14.1385	9.1759	11.5297
1199	chr1	65281771	65282002	232	65281836	6.75	6.11918	5.24074	3.91144
1200	chr1	65312919	65313150	232	65312938	9.31	6.95301	5.1573	4.70603
1201	chr1	65334337	65334568	232	65334424	10.25	7.99793	5.62303	5.68269
1202	chr1	65348244	65348475	232	65348384	20.96	10.9285	5.48946	8.47007
1203	chr1	65422435	65422902	468	65422658	39.59	22.068	6.7645	19.1907
1204	chr1	65511485	65511777	293	65511631	15.14	18.6255	10.9074	15.8554
1205	chr1	65547873	65548104	232	65547967	14.67	6.17367	3.91762	3.95949
1206	chr1	65601182	65601729	548	65601530	14.9	17.1012	10.75	14.3825
1207	chr1	65865236	65865467	232	65865383	9.55	9.94183	7.12962	7.52073
1208	chr1	66113879	66114110	232	66114030	6.05	6.11918	4.76852	3.91144
1209	chr1	66386734	66387483	750	66387200	32.83	47.6781	22.8703	44.2221
1210	chr1	66411225	66411456	232	66411263	7.22	7.34459	5.55555	5.06105
1211	chr1	66434500	66434731	232	66434601	10.71	7.99793	5.85589	5.68269
1212	chr1	66447300	66447611	312	66447456	13.04	15.6049	9.49071	12.9345
1213	chr1	66674223	66674454	232	66674306	7.45	5.22145	4.38365	3.08565
1214	chr1	66674661	66674959	299	66674810	40.29	44.2251	17.2599	40.8343
1215	chr1	66703475	66703706	232	66703487	12.34	14.1385	9.01849	11.5297
1216	chr1	66826601	66826880	280	66826652	25.38	15.4524	6.59557	12.8025
1217	chr1	66826951	66827182	232	66827033	5.36	3.39449	3.29662	1.43655
1218	chr1	66866794	66867025	232	66866908	11.18	9.08008	6.08876	6.70493
1219	chr1	66897576	66897807	232	66897732	14.44	14.7604	9.10237	12.1353
1220	chr1	66904002	66904298	297	66904122	12.11	14.1385	8.86109	11.5297
1221	chr1	66987260	66987808	549	66987650	33.3	36.7677	15.8795	33.5356
1222	chr1	66994549	66994780	232	66994574	6.05	6.11918	4.76852	3.91144
1223	chr1	67002382	67002613	232	67002536	17.7	11.2084	6.23258	8.74292
1224	chr1	67018866	67019097	232	67019003	7.92	7.34459	6.02777	5.06105
1225	chr1	67192182	67192413	232	67192349	10.71	11.3042	7.91665	8.81454
1226	chr1	67205070	67205301	232	67205175	11.41	12.704	8.38887	10.1485
1227	chr1	67419034	67419265	232	67419055	10.71	7.99793	5.85589	5.68269
1228	chr1	67557771	67558002	232	67557874	7.92	7.34459	6.02777	5.06105
1229	chr1	67626083	67626369	287	67626226	101.3	60.4891	8.52468	56.8269
1230	chr1	68397924	68398195	272	68398060	13.74	15.6049	9.96293	12.9345
1231	chr1	68428326	68428793	468	68428581	101.76	132.138	34.254	127.64
1232	chr1	68597289	68597533	245	68597411	12.34	14.1385	9.01849	11.5297
1233	chr1	68622040	68622271	232	68622076	9.31	6.95301	5.1573	4.70603
1234	chr1	68637447	68637753	307	68637561	52.16	49.1536	14.9667	45.6772
1235	chr1	68668229	68668696	468	68668400	19.79	13.1909	6.93117	10.623
1236	chr1	68678391	68678641	251	68678516	10.94	11.3042	8.07406	8.81454
1237	chr1	68745267	68745498	232	68745395	12.81	9.42278	6.39239	7.03568
1238	chr1	68840647	68840878	232	68840827	9.31	6.95301	5.1573	4.70603
1239	chr1	68977088	68977319	232	68977145	10.01	11.3042	7.44443	8.81454
1240	chr1	69019170	69019637	468	69019428	45.41	44.7429	15.4695	41.3436
1241	chr1	69305079	69305310	232	69305201	6.29	6.11918	4.92593	3.91144
1242	chr1	69377699	69377983	285	69377868	84.3	27.8993	4.26485	24.8666
1243	chr1	69456018	69456437	420	69456228	24.45	25.6079	12.7254	22.6316
1244	chr1	69578499	69578745	247	69578622	63.34	29.374	5.84902	26.3074
1245	chr1	69679192	69679469	278	69679362	9.08	9.94183	6.81481	7.52073
1246	chr1	69686872	69687103	232	69686983	7.92	7.34459	6.02777	5.06105
1247	chr1	69721529	69721760	232	69721630	8.85	8.62055	6.6574	6.26128
1248	chr1	69721859	69722090	232	69721938	10.25	11.3042	7.60184	8.81454
1249	chr1	69728257	69728488	232	69728354	9.78	4.33257	3.59344	2.27448
1250	chr1	69747254	69747485	232	69747312	8.85	7.37093	5.88765	5.08424
1251	chr1	69790867	69791098	232	69791065	9.08	9.94183	6.81481	7.52073
1252	chr1	70231287	70231518	232	70231430	9.08	8.99274	6.2885	6.6267
1253	chr1	70364864	70365095	232	70364902	9.08	9.94183	6.81481	7.52073
1254	chr1	70497714	70497945	232	70497820	11.64	9.08008	6.32162	6.70493
1255	chr1	70507392	70507623	232	70507393	7.45	6.13226	4.9833	3.92051
1256	chr1	70748130	70748383	254	70748299	11.41	12.704	8.38887	10.1485
1257	chr1	70792159	70792390	232	70792183	9.55	6.95301	5.27373	4.70603
1258	chr1	70817518	70817763	246	70817573	34.93	51.3926	24.2869	47.8736
1259	chr1	70825070	70825301	232	70825140	11.64	5.86499	4.21441	3.70758
1260	chr1	70988312	70988548	237	70988430	9.55	9.49784	6.87758	7.10561
1261	chr1	71095217	71095468	252	71095336	22.59	22.8283	11.7939	19.9332
1262	chr1	71136427	71136658	232	71136476	13.51	13.4256	8.55316	10.8532
1263	chr1	71190969	71191200	232	71191020	7.92	7.34459	6.02777	5.06105
1264	chr1	71195605	71195836	232	71195637	8.38	5.94877	4.69157	3.77797
1265	chr1	71242656	71242929	274	71242870	29.11	19.3689	7.52703	16.5806
1266	chr1	71243079	71243319	241	71243122	25.85	15.4524	6.712	12.8025
1267	chr1	71400649	71400880	232	71400716	13.04	15.6049	9.49071	12.9345
1268	chr1	71455866	71456097	232	71455881	17.46	5.2663	3.07748	3.12953
1269	chr1	71506056	71506330	275	71506223	19.09	24.9706	13.5833	22.0092
1270	chr1	71531685	71531937	253	71531874	54.72	73.5302	27.8616	69.6793
1271	chr1	71557601	71557880	280	71557666	16.77	20.1759	12.0092	17.3534
1272	chr1	71565677	71565940	264	71565767	25.38	19.6141	8.79409	16.8183
1273	chr1	71569508	71569752	245	71569728	15.83	18.6255	11.3796	15.8554
1274	chr1	71579723	71579954	232	71579844	16.77	5.94583	3.55325	3.77797
1275	chr1	71599278	71599509	232	71599393	9.08	9.94183	6.81481	7.52073
1276	chr1	71600901	71601132	232	71601011	6.75	6.11918	5.24074	3.91144
1277	chr1	71610011	71610539	529	71610242	61.24	49.8789	12.4487	46.3879
1278	chr1	71617714	71618022	309	71617924	39.12	36.7173	13.3738	33.4866
1279	chr1	71643152	71643383	232	71643210	10.01	7.99793	5.50659	5.68269
1280	chr1	71647725	71648016	292	71647927	35.63	41.9929	18.3142	38.6493
1281	chr1	71650346	71650630	285	71650430	63.11	89.531	32.0532	85.4671
1282	chr1	71741016	71741247	232	71741021	6.75	6.11918	5.24074	3.91144
1283	chr1	71746653	71747151	499	71746770	98.5	88.9212	16.5836	84.868
1284	chr1	71853867	71854098	232	71853958	8.62	8.62055	6.49999	6.26128
1285	chr1	71969035	71969266	232	71969148	12.11	12.1206	7.72935	9.60201
1286	chr1	72018325	72018556	232	72018527	8.85	8.62055	6.6574	6.26128
1287	chr1	72038849	72039082	234	72038966	47.04	42.6487	13.5244	39.2916
1288	chr1	72143359	72143590	232	72143429	19.33	7.99138	4.06556	5.68269
1289	chr1	72156982	72157213	232	72157125	14.67	8.41215	5.2235	6.08023
1290	chr1	72169722	72169994	273	72169831	18.63	17.4972	9.81459	14.7624
1291	chr1	72178582	72178813	232	72178799	10.71	9.6089	6.90553	7.21184
1292	chr1	72179132	72179639	508	72179212	15.14	11.59	6.74591	9.08803
1293	chr1	72182613	72182844	232	72182831	12.57	10.1966	6.78735	7.76331
1294	chr1	72187392	72187856	465	72187655	22.82	16.3197	7.94025	13.6277
1295	chr1	72188948	72189179	232	72189122	8.38	8.62055	6.34259	6.26128
1296	chr1	72207358	72207673	316	72207500	64.5	111.877	44.2775	107.578
1297	chr1	72224195	72224426	232	72224323	14.44	10.5272	6.45385	8.08077
1298	chr1	72224806	72225056	251	72224931	54.72	36.7912	9.28721	33.5573
1299	chr1	72225242	72225732	491	72225540	18.4	23.3497	13.1111	20.4363
1300	chr1	72238234	72238484	251	72238411	21.19	21.4658	11.0953	18.6111
1301	chr1	72243225	72243456	232	72243305	7.68	7.34459	5.87037	5.06105
1302	chr1	72244241	72244580	340	72244371	16.07	20.1759	11.537	17.3534
1303	chr1	72255527	72255773	247	72255723	43.55	34.7042	11.1364	31.5102
1304	chr1	72256023	72256254	232	72256030	12.34	9.42278	6.17678	7.03568
1305	chr1	72256381	72256612	232	72256436	7.45	7.34459	5.71296	5.06105
1306	chr1	72258807	72259474	668	72259023	62.87	68.0466	20.6844	64.2745
1307	chr1	72264593	72265086	494	72264943	41.45	39.3523	14.15	36.058
1308	chr1	72266800	72267031	232	72266864	10.01	11.3042	7.44443	8.81454
1309	chr1	72301670	72301901	232	72301798	5.12	4.95089	4.1389	2.84271
1310	chr1	72306830	72307466	637	72307264	22.36	19.6874	9.76381	16.8893
1311	chr1	72315570	72315801	232	72315688	12.81	6.6833	4.60252	4.4509
1312	chr1	72356624	72357007	384	72356798	12.34	14.1385	9.01849	11.5297
1313	chr1	72376445	72376827	383	72376636	16.3	20.1759	11.6944	17.3534
1314	chr1	72430067	72430298	232	72430181	13.51	5.83628	3.83355	3.68425
1315	chr1	72475184	72475427	244	72475379	27.01	21.8929	9.33744	19.0169
1316	chr1	72518785	72519027	243	72518853	10.94	11.3042	8.07406	8.81454
1317	chr1	72555557	72555788	232	72555606	7.68	7.34459	5.87037	5.06105
1318	chr1	72578218	72578606	389	72578412	44.71	35.881	11.4275	32.6587
1319	chr1	72593283	72593514	232	72593411	13.97	11.3449	7.48594	8.84565
1320	chr1	72597963	72598430	468	72598071	12.11	10.5895	6.79926	8.14102
1321	chr1	72672751	72673037	287	72672836	36.33	54.8995	25.0988	51.3207
1322	chr1	72702081	72702399	319	72702257	57.05	60.718	18.7992	57.0537
1323	chr1	72707504	72707757	254	72707684	18.4	12.1886	6.46544	9.66598
1324	chr1	72714428	72714660	233	72714609	42.15	40.6853	14.3828	37.3607
1325	chr1	72717530	72717950	421	72717740	21.42	28.2747	15.1573	25.2296
1326	chr1	72725154	72725385	232	72725362	6.75	4.07966	3.87654	2.03902
1327	chr1	72735343	72735574	232	72735486	14.2	4.70046	3.04095	2.63353
1328	chr1	72754997	72755228	232	72755121	13.51	11.3449	7.25308	8.84565
1329	chr1	72760426	72760657	232	72760437	15.83	9.05529	5.45169	6.68837
1330	chr1	72791366	72791630	265	72791475	26.78	14.2082	5.89547	11.5991
1331	chr1	72791750	72791986	237	72791851	15.83	11.59	7.03796	9.08803
1332	chr1	72822405	72823201	797	72822755	61.48	57.1981	15.6191	53.5822
1333	chr1	72840241	72840601	361	72840421	17.7	18.9255	11.0246	16.1427
1334	chr1	72843920	72844213	294	72844038	23.29	24.2093	12.1432	21.2752
1335	chr1	72853660	72853891	232	72853776	5.82	4.95089	4.61112	2.84271
1336	chr1	72856287	72856518	232	72856447	17.46	15.1226	8.54855	12.482
1337	chr1	72862864	72863095	232	72862883	9.08	6.95301	5.04086	4.70603
1338	chr1	72863417	72863648	232	72863499	15.14	13.7287	8.06811	11.1439
1339	chr1	72874418	72874649	232	72874570	6.99	6.11918	5.39815	3.91144
1340	chr1	72880071	72880375	305	72880185	26.55	20.2775	8.92053	17.4521
1341	chr1	72944008	72944273	266	72944141	15.83	10.6132	6.4157	8.16391
1342	chr1	72949245	72949476	232	72949388	9.08	9.94183	6.81481	7.52073
1343	chr1	72949690	72949921	232	72949701	9.08	9.94183	6.81481	7.52073
1344	chr1	72958781	72959012	232	72958889	27.94	12.7615	5.13188	10.2044
1345	chr1	72959876	72960120	245	72960012	13.74	11.3585	7.37837	8.8592
1346	chr1	73014342	73014573	232	73014503	10.48	9.6089	6.76823	7.21184
1347	chr1	73101268	73101561	294	73101430	11.64	12.704	8.54628	10.1485
1348	chr1	73110206	73110437	232	73110258	6.29	4.07966	3.64368	2.03902
1349	chr1	73123330	73123561	232	73123539	8.62	8.62055	6.49999	6.26128
1350	chr1	73169090	73169321	232	73169218	30.51	7.09779	2.86412	4.84712
1351	chr1	73169462	73169693	232	73169504	34	24.5246	9.24901	21.5829
1352	chr1	73277880	73278111	232	73277967	6.52	4.07966	3.76011	2.03902
1353	chr1	73463593	73463952	360	73463755	17.7	21.7511	12.6388	18.8832
1354	chr1	73465398	73465629	232	73465603	6.52	5.06733	4.43409	2.94267
1355	chr1	73500933	73501191	259	73501037	25.62	27.0235	13.3076	24.006
1356	chr1	73504257	73504488	232	73504298	13.51	7.53305	4.83539	5.23909
1357	chr1	73783849	73784080	232	73783951	30.51	12.3086	4.50076	9.78438
1358	chr1	73792276	73792507	232	73792395	7.68	7.34459	5.87037	5.06105
1359	chr1	73837124	73837597	474	73837388	23.52	15.9864	7.38535	13.3111
1360	chr1	73855259	73855490	232	73855339	17.93	8.44714	4.73265	6.11261
1361	chr1	73855558	73855789	232	73855664	12.11	9.42278	6.06897	7.03568
1362	chr1	73900064	73900295	232	73900208	15.37	14.2186	8.49019	11.6032
1363	chr1	73922289	73922556	268	73922433	35.4	36.9874	15.2155	33.7435
1364	chr1	73922694	73922925	232	73922741	21.89	18.4682	9.5691	15.7155
1365	chr1	73959211	73959530	320	73959314	67.3	51.0033	11.383	47.4924
1366	chr1	73961268	73961589	322	73961379	18.86	9.25272	4.96551	6.87357
1367	chr1	73966518	73966776	259	73966636	21.42	15.2574	7.47452	12.6106
1368	chr1	73996994	73997225	232	73997148	16.07	10.2513	5.68922	7.81145
1369	chr1	74012028	74012428	401	74012228	25.15	15.4524	6.53735	12.8025
1370	chr1	74022696	74022985	290	74022895	14.9	12.5229	7.95167	9.99097
1371	chr1	74032292	74032557	266	74032518	22.59	15.9261	7.63857	13.2531
1372	chr1	74043846	74044077	232	74044001	10.71	11.3042	7.91665	8.81454
1373	chr1	74046004	74046242	239	74046122	15.6	13.7287	8.30097	11.1439
1374	chr1	74058083	74058384	302	74058246	30.27	9.27005	3.47471	6.89069
1375	chr1	74058756	74059223	468	74059017	58.68	27.68	5.96819	24.6579
1376	chr1	74061430	74061661	232	74061585	6.52	4.02486	3.7214	2.00371
1377	chr1	74064312	74064543	232	74064425	13.51	5.46828	3.62654	3.32184
1378	chr1	74077549	74077829	281	74077689	143.44	94.9415	10.3175	90.8237
1379	chr1	74081464	74081931	468	74081708	129.47	121.236	18.639	116.844
1380	chr1	74085598	74086065	468	74085771	14.67	16.7054	10.3751	14.0077
1381	chr1	74090858	74091089	232	74090974	5.12	3.90796	3.51413	1.88927
1382	chr1	74092188	74092671	484	74092311	16.77	5.94583	3.55325	3.77797
1383	chr1	74095432	74095663	232	74095550	21.42	6.40804	3.20337	4.18647
1384	chr1	74095908	74096139	232	74095935	8.15	3.86134	3.20388	1.84335
1385	chr1	74096375	74096842	468	74096697	23.99	29.313	15.5845	26.2474
1386	chr1	74100998	74101229	232	74101006	6.05	5.46743	4.40025	3.32184
1387	chr1	74103328	74103559	232	74103381	11.64	5.86499	4.21441	3.70758
1388	chr1	74104490	74104879	390	74104673	14.9	10.5272	6.64856	8.08077
1389	chr1	74106928	74107159	232	74107023	23.05	22.7289	11.1359	19.8402
1390	chr1	74109550	74109811	262	74109739	17.23	11.7336	6.38375	9.2271
1391	chr1	74109917	74110163	247	74110046	24.68	18.4988	8.56122	15.7421
1392	chr1	74146199	74146643	445	74146421	11.64	5.86499	4.21441	3.70758
1393	chr1	74155245	74155476	232	74155327	18.16	16.0338	8.6854	13.3583
1394	chr1	74202315	74202546	232	74202402	9.55	9.94183	7.12962	7.52073
1395	chr1	74204157	74204388	232	74204341	7.45	4.98931	4.22584	2.87025
1396	chr1	74215409	74215690	282	74215498	15.37	16.123	9.65158	13.4417
1397	chr1	74218225	74218456	232	74218310	12.34	14.1385	9.01849	11.5297
1398	chr1	74242281	74242673	393	74242448	11.88	12.704	8.70368	10.1485
1399	chr1	74246015	74246287	273	74246114	23.05	24.2093	12.0268	21.2752
1400	chr1	74268937	74269277	341	74269107	26.08	29.3016	14.0461	26.2362
1401	chr1	74279194	74279445	252	74279320	27.94	30.7817	15.0123	27.6779
1402	chr1	74281544	74281871	328	74281766	12.81	10.1966	6.90378	7.76331
1403	chr1	74296697	74296928	232	74296719	14.67	4.70046	3.1341	2.63353
1404	chr1	74297332	74297833	502	74297693	16.07	15.4829	8.85253	12.831
1405	chr1	74306753	74306984	232	74306817	9.55	5.66987	4.40947	3.52042
1406	chr1	74307698	74307960	263	74307829	34.46	29.7046	11.4845	26.6315
1407	chr1	74308222	74308453	232	74308280	7.92	6.13226	5.2579	3.92051
1408	chr1	74309058	74309913	856	74309688	36.33	41.2441	17.281	37.9131
1409	chr1	74312606	74312984	379	74312795	10.48	11.3042	7.75924	8.81454
1410	chr1	74335365	74335596	232	74335571	21.19	9.46042	4.43814	7.07035
1411	chr1	74343536	74343767	232	74343590	11.41	11.9548	7.97172	9.44105
1412	chr1	74343888	74344153	266	74343963	12.81	13.3244	8.8692	10.756
1413	chr1	74350590	74350821	232	74350715	81.27	17.7787	3.04703	15.0372
1414	chr1	74358004	74358281	278	74358211	21.42	22.1499	11.6305	19.2708
1415	chr1	74358398	74358708	311	74358595	31.9	33.8458	15.2326	30.6711
1416	chr1	74387936	74388227	292	74388024	16.3	10.2513	5.76685	7.81145
1417	chr1	74398087	74398365	279	74398226	23.75	13.5895	6.18805	11.0121
1418	chr1	74401342	74401727	386	74401535	8.62	8.62055	6.49999	6.26128
1419	chr1	74415816	74416083	268	74415910	13.74	7.53305	4.91301	5.23909
1420	chr1	74418058	74418344	287	74418227	30.04	20.3845	7.75989	17.5539
1421	chr1	74425627	74425866	240	74425805	9.55	9.94183	7.12962	7.52073
1422	chr1	74432164	74432448	285	74432331	23.05	24.2093	12.0268	21.2752
1423	chr1	74439476	74439940	465	74439590	10.25	11.3042	7.60184	8.81454
1424	chr1	74461926	74462157	232	74461943	8.38	8.62055	6.34259	6.26128
1425	chr1	74474501	74474732	232	74474527	9.08	6.95301	5.04086	4.70603
1426	chr1	74481358	74481846	489	74481468	35.4	53.2684	24.6017	49.7139
1427	chr1	74485882	74486176	295	74486029	17.23	21.7511	12.324	18.8832
1428	chr1	74508710	74509108	399	74508895	13.51	15.6049	9.80553	12.9345
1429	chr1	74515311	74515633	323	74515530	16.07	20.1759	11.537	17.3534
1430	chr1	74548120	74548597	478	74548134	20.96	26.6126	14.8425	23.6116
1431	chr1	74549131	74549414	284	74549235	13.74	15.6049	9.96293	12.9345
1432	chr1	74550489	74550720	232	74550603	24.45	14.5125	6.3627	11.8913
1433	chr1	74564538	74564769	232	74564620	9.55	9.94183	7.12962	7.52073
1434	chr1	74581506	74581746	241	74581626	17	20.1759	12.1666	17.3534
1435	chr1	74582433	74582664	232	74582578	18.63	12.1886	6.54306	9.66598
1436	chr1	74595831	74596080	250	74595956	27.25	14.2995	5.64904	11.6825
1437	chr1	74600916	74601197	282	74601072	26.31	9.529	3.90196	7.13603
1438	chr1	74611629	74611860	232	74611641	5.59	4.95089	4.45371	2.84271
1439	chr1	74612486	74612717	232	74612628	12.81	12.1206	8.14125	9.60201
1440	chr1	74638598	74638829	232	74638712	18.63	12.1886	6.54306	9.66598
1441	chr1	74643848	74644083	236	74643966	27.25	38.6259	19.0925	35.3457
1442	chr1	74662819	74663092	274	74662892	20.03	20.7742	10.9058	17.9352
1443	chr1	74677558	74677789	232	74677629	6.52	6.11918	5.08333	3.91144
1444	chr1	74719164	74719395	232	74719201	10.94	5.08049	3.98155	2.94971
1445	chr1	74736188	74736435	248	74736296	17.46	21.7511	12.4814	18.8832
1446	chr1	74740932	74741213	282	74741071	53.79	46.8773	13.6979	43.4391
1447	chr1	74758407	74758671	265	74758539	19.09	24.9706	13.5833	22.0092
1448	chr1	74760086	74760359	274	74760178	49.83	80.6529	34.3609	76.6994
1449	chr1	74773234	74773662	429	74773290	9.55	8.40771	6.21902	6.08007
1450	chr1	74775546	74775823	278	74775685	10.25	11.3042	7.60184	8.81454
1451	chr1	74777211	74777442	232	74777362	12.34	14.1385	9.01849	11.5297
1452	chr1	74787973	74788440	468	74788272	37.49	27.8561	9.62281	24.8258
1453	chr1	74804464	74804695	232	74804578	26.55	13.452	5.50932	10.8784
1454	chr1	74809228	74809502	275	74809375	11.64	9.08008	6.32162	6.70493
1455	chr1	74816059	74816290	232	74816065	43.55	9.91508	2.96971	7.5138
1456	chr1	74841944	74842175	232	74842053	13.27	4.11731	2.85466	2.07503
1457	chr1	74861716	74861947	232	74861838	13.51	11.3449	7.25308	8.84565
1458	chr1	74872047	74872278	232	74872140	17	20.1759	12.1666	17.3534
1459	chr1	74883090	74883321	232	74883207	8.15	7.12828	5.3224	4.8774
1460	chr1	74884932	74885174	243	74884949	56.59	43.9965	11.5172	40.6164
1461	chr1	74899206	74899468	263	74899324	24.68	25.6079	12.8418	22.6316
1462	chr1	74899622	74899853	232	74899648	9.31	7.24933	5.34989	4.9922
1463	chr1	74929211	74929632	422	74929425	23.75	17.4005	8.25074	14.672
1464	chr1	74944331	74944621	291	74944474	19.56	14.9603	7.90551	12.3232
1465	chr1	74947473	74947935	463	74947704	28.88	25.8664	11.5903	22.8852
1466	chr1	74949506	74949790	285	74949594	41.22	44.2942	16.833	40.9021
1467	chr1	74952412	74952643	232	74952513	14.44	6.17367	3.8594	3.95949
1468	chr1	74960256	74960487	232	74960318	7.45	5.22145	4.38365	3.08565
1469	chr1	74985620	74985851	232	74985739	10.01	11.23	7.40532	8.76407
1470	chr1	75008460	75008822	363	75008641	13.74	15.6049	9.96293	12.9345
1471	chr1	75027049	75027320	272	75027185	106.42	165.691	49.7311	160.919
1472	chr1	75040015	75040246	232	75040095	7.68	7.34459	5.87037	5.06105
1473	chr1	75169031	75169287	257	75169159	81.27	61.4418	11.7528	57.7655
1474	chr1	75174387	75174764	378	75174576	13.27	15.6049	9.64812	12.9345
1475	chr1	75177017	75177340	324	75177179	11.18	12.704	8.23146	10.1485
1476	chr1	75188548	75188779	232	75188592	5.12	4.95089	4.1389	2.84271
1477	chr1	75223158	75223389	232	75223384	7.45	4.53461	3.91281	2.47099
1478	chr1	75229400	75229683	284	75229563	19.56	13.1909	6.85355	10.623
1479	chr1	75234756	75235024	269	75234890	14.2	17.1012	10.2777	14.3825
1480	chr1	75235763	75235994	232	75235963	6.75	6.11918	5.24074	3.91144
1481	chr1	75254701	75254932	232	75254821	10.01	7.99793	5.50659	5.68269
1482	chr1	75264565	75264943	379	75264754	23.75	18.1195	8.66674	15.3722
1483	chr1	75295351	75295865	515	75295638	80.8	60.3057	11.6863	56.644
1484	chr1	75312408	75312639	232	75312485	10.71	11.3042	7.91665	8.81454
1485	chr1	75324635	75325102	468	75324854	27.01	38.6259	18.9351	35.3457
1486	chr1	75335855	75336086	232	75336080	14.9	9.61684	6.06073	7.21884
1487	chr1	75336474	75336705	232	75336497	12.34	10.1966	6.67092	7.76331
1488	chr1	75362382	75362613	232	75362592	30.51	16.9306	6.30106	14.2281
1489	chr1	75428891	75429122	232	75428892	25.62	12.6201	5.32303	10.0868
1490	chr1	75442178	75442409	232	75442228	15.14	13.7287	8.06811	11.1439
1491	chr1	75456948	75457300	353	75457124	28.18	40.4079	19.7221	37.0931
1492	chr1	75462846	75463077	232	75462906	10.01	7.99793	5.50659	5.68269
1493	chr1	75466300	75466531	232	75466346	13.27	15.6049	9.64812	12.9345
1494	chr1	75469207	75469438	232	75469236	9.08	9.94183	6.81481	7.52073
1495	chr1	75480558	75480789	232	75480726	10.01	7.99793	5.50659	5.68269
1496	chr1	75497412	75497702	291	75497503	13.04	15.6049	9.49071	12.9345
1497	chr1	75498571	75498821	251	75498591	31.44	26.6287	10.8123	23.6246
1498	chr1	75510232	75510463	232	75510404	14.9	4.70046	3.18067	2.63353
1499	chr1	75511230	75511461	232	75511307	34	16.81	5.83304	14.1098
1500	chr1	75565854	75566085	232	75565912	14.2	6.17367	3.80119	3.95949
1501	chr1	75567582	75567840	259	75567695	19.09	24.9706	13.5833	22.0092
1502	chr1	75572906	75573137	232	75572957	6.29	6.11918	4.92593	3.91144
1503	chr1	75582615	75583162	548	75583017	16.53	10.2513	5.84447	7.81145
1504	chr1	75591131	75591362	232	75591322	13.74	11.3449	7.36951	8.84565
1505	chr1	75594899	75595187	289	75595043	28.18	40.4079	19.7221	37.0931
1506	chr1	75659640	75659942	303	75659733	29.11	24.2325	10.036	21.2954
1507	chr1	75704897	75705219	323	75704988	21.89	15.2574	7.62976	12.6106
1508	chr1	75715604	75715835	232	75715802	7.68	7.34459	5.87037	5.06105
1509	chr1	75727810	75728041	232	75727962	8.38	8.62055	6.34259	6.26128
1510	chr1	75731951	75732182	232	75731989	14.2	8.41215	5.06825	6.08023
1511	chr1	75767739	75768013	275	75767840	11.88	12.704	8.70368	10.1485
1512	chr1	75780045	75780589	545	75780198	29.81	28.6991	12.879	25.6441
1513	chr1	75798893	75799124	232	75798961	10.71	7.99793	5.85589	5.68269
1514	chr1	75835948	75836227	280	75836088	28.18	15.1622	5.83533	12.5197
1515	chr1	75901101	75901406	306	75901226	19.33	24.9706	13.7407	22.0092
1516	chr1	75916590	75916863	274	75916653	14.9	12.5229	7.95167	9.99097
1517	chr1	75925242	75925473	232	75925361	8.62	3.62443	3.20533	1.65338
1518	chr1	75980258	75980489	232	75980460	17.46	8.44714	4.61622	6.11261
1519	chr1	76028511	76028742	232	76028554	24.22	5.06283	2.52179	2.94267
1520	chr1	76293532	76293763	232	76293536	10.01	7.99793	5.50659	5.68269
1521	chr1	76366935	76367166	232	76367011	6.52	6.11918	5.08333	3.91144
1522	chr1	76528308	76528539	232	76528390	11.18	9.08008	6.08876	6.70493
1523	chr1	76608976	76609207	232	76609157	7.45	7.34459	5.71296	5.06105
1524	chr1	76714424	76714655	232	76714490	7.68	7.34459	5.87037	5.06105
1525	chr1	76782627	76782858	232	76782676	8.62	8.62055	6.49999	6.26128
1526	chr1	76783840	76784071	232	76783948	10.48	7.99793	5.73946	5.68269
1527	chr1	76879226	76879459	234	76879286	11.18	12.704	8.23146	10.1485
1528	chr1	76901662	76901893	232	76901708	8.62	8.62055	6.49999	6.26128
1529	chr1	76906172	76906403	232	76906262	14.67	11.6209	7.25485	9.11644
1530	chr1	77060297	77060528	232	77060371	19.79	18.7993	10.3968	16.0215
1531	chr1	77127959	77128261	303	77128168	13.27	15.6049	9.64812	12.9345
1532	chr1	77185533	77185780	248	77185599	11.64	12.704	8.54628	10.1485
1533	chr1	77207525	77207756	232	77207636	5.36	4.95089	4.2963	2.84271
1534	chr1	77307621	77307881	261	77307851	21.66	11.7967	5.66411	9.28533
1535	chr1	77374894	77375139	246	77374966	8.85	5.94877	4.92443	3.77797
1536	chr1	77377606	77377837	232	77377762	9.08	4.33257	3.36058	2.27448
1537	chr1	77401251	77401486	236	77401391	12.57	9.42278	6.28458	7.03568
1538	chr1	77401603	77401868	266	77401682	52.86	54.5285	17.9534	50.9596
1539	chr1	77406560	77406791	232	77406665	5.82	4.95089	4.61112	2.84271
1540	chr1	77415906	77416137	232	77415988	4.19	3.84823	3.50927	1.83111
1541	chr1	77418129	77418421	293	77418195	39.59	36.7173	13.529	33.4866
1542	chr1	77432696	77432973	278	77432810	49.37	31.6613	8.39456	28.5284
1543	chr1	77440600	77440993	394	77440786	16.77	14.9606	8.88313	12.3232
1544	chr1	77445298	77445529	232	77445337	13.27	11.7701	7.40316	9.26104
1545	chr1	77449357	77449588	232	77449497	7.68	6.47165	5.33973	4.24848
1546	chr1	77451751	77452019	269	77451835	267.56	330.014	38.366	324.458
1547	chr1	77458432	77458962	531	77458579	16.07	17.5119	10.0635	14.7742
1548	chr1	77459046	77459321	276	77459162	45.87	55.2684	21.7011	51.6836
1549	chr1	77459365	77459633	269	77459452	18.16	12.1886	6.38782	9.66598
1550	chr1	77464958	77465241	284	77465100	22.12	29.9562	15.6296	26.867
1551	chr1	77473063	77473316	254	77473251	17.46	15.1226	8.54855	12.482
1552	chr1	77474849	77475095	247	77474972	55.42	63.7518	21.5022	60.0368
1553	chr1	77475972	77476541	570	77476341	28.41	23.0554	9.80317	20.1546
1554	chr1	77490421	77490724	304	77490517	23.52	31.6561	16.574	28.5237
1555	chr1	77490791	77491286	496	77491106	14.2	17.1012	10.2777	14.3825
1556	chr1	77491358	77491771	414	77491625	14.44	17.1012	10.4352	14.3825
1557	chr1	77499295	77499548	254	77499424	36.33	16.8787	5.33242	14.1778
1558	chr1	77506629	77507103	475	77506644	13.74	10.507	6.82362	8.06262
1559	chr1	77517200	77517431	232	77517394	10.01	11.3042	7.44443	8.81454
1560	chr1	77518121	77518352	232	77518237	6.29	6.11918	4.92593	3.91144
1561	chr1	77518982	77519252	271	77519117	20.49	26.6126	14.5277	23.6116
1562	chr1	77522472	77522729	258	77522601	26.78	32.5779	16.3794	29.4327
1563	chr1	77598238	77598523	286	77598464	13.51	11.3449	7.25308	8.84565
1564	chr1	77677540	77677827	288	77677601	20.72	26.6126	14.6851	23.6116
1565	chr1	77758314	77758597	284	77758456	31.44	13.0386	4.63382	10.4756
1566	chr1	77770998	77771229	232	77771068	7.92	7.34459	6.02777	5.06105
1567	chr1	77771681	77771912	232	77771892	15.83	13.7287	8.4174	11.1439
1568	chr1	77980815	77981060	246	77980969	14.67	17.1012	10.5926	14.3825
1569	chr1	77997177	77997408	232	77997190	32.83	17.533	6.25628	14.7953
1570	chr1	78196640	78196871	232	78196658	8.15	8.22287	5.96653	5.90495
1571	chr1	78200467	78200698	232	78200520	10.71	7.99793	5.85589	5.68269
1572	chr1	78203701	78203932	232	78203811	17.93	15.1226	8.76416	12.482
1573	chr1	78287374	78287605	232	78287594	17.93	11.2084	6.3102	8.74292
1574	chr1	78300369	78300620	252	78300421	39.12	48.376	20.0847	44.9098
1575	chr1	78302557	78302788	232	78302675	24.68	11.4098	4.96207	8.91006
1576	chr1	78369187	78369418	232	78369404	8.85	6.21296	5.10833	3.99574
1577	chr1	78416870	78417101	232	78417049	17.46	8.44714	4.61622	6.11261
1578	chr1	78442183	78442414	232	78442227	8.15	8.62055	6.18518	6.26128
1579	chr1	78449481	78449780	300	78449631	9.08	9.94183	6.81481	7.52073
1580	chr1	78459144	78459434	291	78459289	25.15	35.1082	17.6759	31.9046
1581	chr1	78484520	78484751	232	78484630	16.77	13.9302	8.22512	11.3385
1582	chr1	78509317	78509548	232	78509414	10.94	9.6089	7.04283	7.21184
1583	chr1	78532242	78532473	232	78532458	6.99	4.07966	3.99297	2.03902
1584	chr1	78535526	78535781	256	78535608	27.48	38.6259	19.2499	35.3457
1585	chr1	78539554	78539785	232	78539616	17.46	8.44714	4.61622	6.11261
1586	chr1	78556310	78556541	232	78556381	13.97	7.53305	4.99063	5.23909
1587	chr1	78567775	78568006	232	78567939	15.14	9.31879	5.37874	6.93463
1588	chr1	78568073	78568364	292	78568195	35.4	39.74	16.8498	36.4402
1589	chr1	78569940	78570171	232	78569946	8.38	8.62055	6.34259	6.26128
1590	chr1	78587631	78587862	232	78587729	19.79	7.99138	4.1587	5.68269
1591	chr1	78601291	78601721	431	78601506	29.34	24.2325	10.1137	21.2954
1592	chr1	78605236	78605467	232	78605407	9.08	9.94183	6.81481	7.52073
1593	chr1	78613238	78613554	317	78613352	37.03	39.849	15.897	36.547
1594	chr1	78624814	78625045	232	78625007	9.78	8.40771	6.35632	6.08007
1595	chr1	78658686	78658917	232	78658795	12.57	14.1385	9.1759	11.5297
1596	chr1	78739238	78739469	232	78739330	7.45	7.34459	5.71296	5.06105
1597	chr1	78743370	78743736	367	78743553	12.57	14.1385	9.1759	11.5297
1598	chr1	78947541	78947772	232	78947740	7.92	7.34459	6.02777	5.06105
1599	chr1	78968134	78968365	232	78968263	8.62	6.21296	4.98755	3.99574
1600	chr1	79197139	79197370	232	79197195	6.29	6.11918	4.92593	3.91144
1601	chr1	79200373	79200604	232	79200431	8.62	5.94877	4.808	3.77797
1602	chr1	79302976	79303207	232	79303039	6.99	6.11918	5.39815	3.91144
1603	chr1	79320742	79320973	232	79320882	9.78	9.68177	7.1374	7.2834
1604	chr1	79321010	79321258	249	79321109	19.56	18.7993	10.2803	16.0215
1605	chr1	79355528	79355825	298	79355677	47.27	40.9335	12.7568	37.6061
1606	chr1	79377606	79377837	232	79377688	8.15	8.62055	6.18518	6.26128
1607	chr1	79389653	79389884	232	79389820	17.93	6.60524	3.78612	4.37745
1608	chr1	79709806	79710037	232	79709862	13.51	15.6049	9.80553	12.9345
1609	chr1	79819343	79819579	237	79819519	16.07	15.4829	8.85253	12.831
1610	chr1	79824019	79824250	232	79824205	14.44	12.9804	8.00706	10.4185
1611	chr1	79842537	79842801	265	79842669	19.79	10.0802	5.19838	7.65544
1612	chr1	79949522	79949753	232	79949571	10.25	11.3042	7.60184	8.81454
1613	chr1	80069843	80070142	300	80069971	14.2	12.5229	7.60238	9.99097
1614	chr1	80151733	80151987	255	80151858	22.36	8.40735	3.8925	6.08007
1615	chr1	80236494	80236999	506	80236547	34.46	24.5061	8.83068	21.566
1616	chr1	80237176	80237407	232	80237211	17.46	8.41209	4.59782	6.08023
1617	chr1	80240114	80240345	232	80240189	13.74	11.7701	7.64472	9.26104
1618	chr1	80260377	80260645	269	80260511	50.76	68.2409	26.8488	64.4666
1619	chr1	80262050	80262349	300	80262200	25.15	35.1082	17.6759	31.9046
1620	chr1	80275501	80275752	252	80275627	14.9	17.1012	10.75	14.3825
1621	chr1	80308445	80308676	232	80308576	15.37	16.123	9.65158	13.4417
1622	chr1	80334065	80334344	280	80334126	12.81	10.1966	6.90378	7.76331
1623	chr1	80335830	80336202	373	80336049	22.36	21.4123	10.8125	18.5653
1624	chr1	80374797	80375028	232	80374943	7.22	7.34459	5.55555	5.06105
1625	chr1	80376723	80376994	272	80376821	20.26	20.1225	10.6296	17.3144
1626	chr1	80393604	80393856	253	80393672	17	14.9606	8.99957	12.3232
1627	chr1	80488860	80489125	266	80488933	11.88	12.704	8.70368	10.1485
1628	chr1	80616688	80617409	722	80617129	53.56	71.7896	27.2795	67.9652
1629	chr1	80703113	80703541	429	80703327	9.55	9.94183	7.12962	7.52073
1630	chr1	80829586	80829817	232	80829592	7.22	7.34459	5.55555	5.06105
1631	chr1	81160269	81160500	232	81160303	10.01	11.3042	7.44443	8.81454
1632	chr1	81307542	81308107	566	81307719	29.11	22.4329	9.06871	19.5509
1633	chr1	81343120	81343351	232	81343190	8.85	8.62055	6.6574	6.26128
1634	chr1	81562574	81562859	286	81562717	20.49	14.2141	7.16404	11.6003
1635	chr1	81596881	81597123	243	81597006	20.49	10.9285	5.37303	8.47007
1636	chr1	81733016	81733339	324	81733128	18.4	12.1886	6.46544	9.66598
1637	chr1	81823358	81823623	266	81823476	42.38	24.8447	7.23023	21.8959
1638	chr1	81845622	81845853	232	81845848	6.99	4.07966	3.99297	2.03902
1639	chr1	82044492	82044723	232	82044515	6.52	6.11918	5.08333	3.91144
1640	chr1	82271692	82271923	232	82271773	9.31	9.94183	6.97221	7.52073
1641	chr1	82340486	82340717	232	82340536	10.48	7.99793	5.73946	5.68269
1642	chr1	82408964	82409195	232	82409073	11.88	10.8475	7.59204	8.39308
1643	chr1	82476325	82476556	232	82476383	11.41	5.86499	4.13679	3.70758
1644	chr1	82759532	82759918	387	82759753	19.33	18.7993	10.1639	16.0215
1645	chr1	82808940	82809230	291	82809051	23.99	31.6561	16.8888	28.5237
1646	chr1	82819096	82819598	503	82819467	47.97	26.2919	6.99574	23.3073
1647	chr1	82820909	82821140	232	82820969	9.08	9.94183	6.81481	7.52073
1648	chr1	82849053	82849520	468	82849303	51.46	31.5003	7.98769	28.3815
1649	chr1	82850249	82850480	232	82850309	15.37	13.1641	7.8306	10.6
1650	chr1	82869687	82869972	286	82869830	13.04	15.2363	9.29584	12.593
1651	chr1	82875915	82876469	555	82876335	36.09	55.1561	25.0739	51.5726
1652	chr1	82899261	82899516	256	82899387	52.39	30.9436	7.6278	27.8384
1653	chr1	82986130	82986361	232	82986219	6.52	6.11918	5.08333	3.91144
1654	chr1	83014031	83014327	297	83014167	20.26	22.1988	11.8846	19.3184
1655	chr1	83204150	83204393	244	83204276	24.45	14.5125	6.3627	11.8913
1656	chr1	83358113	83358520	408	83358317	13.74	15.6049	9.96293	12.9345
1657	chr1	83414620	83414851	232	83414739	13.51	10.507	6.71582	8.06262
1658	chr1	83589549	83589780	232	83589680	5.36	4.95089	4.2963	2.84271
1659	chr1	83782803	83783034	232	83782805	7.45	7.34459	5.71296	5.06105
1660	chr1	83854453	83854684	232	83854595	11.18	12.1673	7.94047	9.64842
1661	chr1	83861329	83861560	232	83861443	17.46	16.2172	9.23243	13.529
1662	chr1	83876290	83876521	232	83876348	11.88	5.86499	4.29204	3.70758
1663	chr1	83938044	83938275	232	83938160	4.66	3.84823	3.82408	1.83111
1664	chr1	83938514	83938745	232	83938527	5.12	4.95089	4.1389	2.84271
1665	chr1	83970968	83971382	415	83971175	15.6	16.123	9.78888	13.4417
1666	chr1	84017972	84018258	287	84018115	8.62	8.62055	6.49999	6.26128
1667	chr1	84280314	84280614	301	84280428	67.76	65.2338	17.1909	61.4974
1668	chr1	84284998	84285229	232	84285144	23.05	22.7289	11.1359	19.8402
1669	chr1	84312488	84312719	232	84312580	7.68	7.34459	5.87037	5.06105
1670	chr1	84386361	84386592	232	84386475	23.99	17.4005	8.32836	14.672
1671	chr1	84406983	84407214	232	84407004	11.41	5.86499	4.13679	3.70758
1672	chr1	84417510	84417741	232	84417612	10.71	5.08049	3.90393	2.94971
1673	chr1	84446764	84446995	232	84446893	57.98	16.5457	3.68646	13.8488
1674	chr1	84494319	84494550	232	84494415	16.3	20.1759	11.6944	17.3534
1675	chr1	84500435	84500666	232	84500477	10.25	7.99793	5.62303	5.68269
1676	chr1	84559742	84559979	238	84559859	39.59	19.3229	5.79815	16.5366
1677	chr1	84585613	84585844	232	84585784	13.51	13.4256	8.55316	10.8532
1678	chr1	84630310	84630541	232	84630312	12.11	6.6833	4.36966	4.4509
1679	chr1	84631186	84631480	295	84631277	20.49	26.6126	14.5277	23.6116
1680	chr1	84647719	84647950	232	84647731	13.27	10.507	6.60801	8.06262
1681	chr1	84651314	84651547	234	84651373	14.44	11.6209	7.14705	9.11644
1682	chr1	84661140	84661418	279	84661351	17.46	16.2172	9.23243	13.529
1683	chr1	84669649	84669880	232	84669795	21.66	11.7967	5.66411	9.28533
1684	chr1	84709645	84709876	232	84709669	6.05	6.11918	4.76852	3.91144
1685	chr1	84724620	84724938	319	84724758	9.55	8.54584	6.30527	6.20952
1686	chr1	84742391	84742622	232	84742594	6.05	6.11918	4.76852	3.91144
1687	chr1	84754398	84754661	264	84754555	21.42	21.4658	11.2118	18.6111
1688	chr1	84754813	84755067	255	84754867	9.08	9.94183	6.81481	7.52073
1689	chr1	84787225	84787474	250	84787302	14.44	17.1012	10.4352	14.3825
1690	chr1	84791351	84791582	232	84791525	6.05	6.11918	4.76852	3.91144
1691	chr1	84797768	84798046	279	84797871	21.42	11.7967	5.60589	9.28533
1692	chr1	84803164	84803395	232	84803308	8.15	8.62055	6.18518	6.26128
1693	chr1	84806718	84806949	232	84806759	5.82	4.95089	4.61112	2.84271
1694	chr1	84809073	84809304	232	84809300	8.15	8.62055	6.18518	6.26128
1695	chr1	84809791	84810229	439	84810011	13.51	15.6049	9.80553	12.9345
1696	chr1	84815311	84815543	233	84815371	21.42	28.2747	15.1573	25.2296
1697	chr1	84826202	84826433	232	84826368	9.55	9.94183	7.12962	7.52073
1698	chr1	84834894	84835201	308	84835092	16.53	17.5119	10.3381	14.7742
1699	chr1	84835318	84835559	242	84835497	21.66	20.114	10.4891	17.3126
1700	chr1	84842923	84843154	232	84843097	10.71	9.6089	6.90553	7.21184
1701	chr1	84843490	84843805	316	84843640	31.2	40.7497	18.9881	37.4237
1702	chr1	84848030	84848261	232	84848220	13.04	13.4256	8.27856	10.8532
1703	chr1	84848730	84848988	259	84848846	45.64	31.7444	9.3283	28.6104
1704	chr1	84849067	84849313	247	84849181	101.99	114.607	25.7487	110.277
1705	chr1	84850429	84850680	252	84850524	54.49	48.141	13.8726	44.6797
1706	chr1	84854912	84855151	240	84854927	19.33	13.1909	6.77593	10.623
1707	chr1	84856020	84856599	580	84856143	41.68	51.5718	21.3414	48.0479
1708	chr1	84859833	84860064	232	84859934	7.92	4.98931	4.4587	2.87025
1709	chr1	84860941	84861332	392	84861137	65.67	103.421	39.3089	99.2066
1710	chr1	84866683	84866914	232	84866850	10.25	9.6089	6.63093	7.21184
1711	chr1	84867152	84867555	404	84867354	37.96	42.7598	18.0356	39.3999
1712	chr1	84868295	84868526	232	84868436	16.77	3.75727	2.53804	1.78013
1713	chr1	84868612	84868961	350	84868746	32.14	28.8573	11.602	25.8011
1714	chr1	84871756	84871987	232	84871853	21.42	20.114	10.3813	17.3126
1715	chr1	84883124	84883368	245	84883275	12.57	13.797	8.98749	11.2088
1716	chr1	84883569	84883800	232	84883680	19.79	19.4186	10.785	16.6269
1717	chr1	84885758	84885989	232	84885785	8.62	8.38759	6.36652	6.06398
1718	chr1	84889351	84889877	527	84889469	45.18	58.1655	23.0879	54.5354
1719	chr1	84929029	84929266	238	84929102	41.68	21.0061	6.09754	18.1647
1720	chr1	84929889	84930137	249	84929936	17.23	11.2084	6.07733	8.74292
1721	chr1	84956886	84957117	232	84957013	10.71	11.3042	7.91665	8.81454
1722	chr1	84988134	84988423	290	84988209	11.88	12.704	8.70368	10.1485
1723	chr1	85243430	85243661	232	85243509	36.09	8.258	2.85339	5.93954
1724	chr1	85244904	85245135	232	85245019	16.3	13.9302	8.00951	11.3385
1725	chr1	85499532	85499809	278	85499671	105.25	40.7463	5.05976	37.4216
1726	chr1	85721373	85721604	232	85721432	7.92	7.34459	6.02777	5.06105
1727	chr1	85749939	85750170	232	85750092	23.29	17.4005	8.09549	14.672
1728	chr1	85800337	85800568	232	85800465	8.15	8.62055	6.18518	6.26128
1729	chr1	85812889	85813431	543	85813082	35.4	41.9929	18.1977	38.6493
1730	chr1	85895510	85895741	232	85895696	21.89	11.7967	5.72232	9.28533
1731	chr1	85908869	85909100	232	85909011	11.88	12.704	8.70368	10.1485
1732	chr1	85969591	85969822	232	85969730	9.08	6.95301	5.04086	4.70603
1733	chr1	85993282	85993604	323	85993373	49.13	36.0818	10.0269	32.8568
1734	chr1	86007323	86007712	390	86007516	30.74	26.3693	11.1128	23.3825
1735	chr1	86036711	86036942	232	86036773	9.31	6.95301	5.1573	4.70603
1736	chr1	86048013	86048271	259	86048084	23.05	30.5619	15.6844	27.4625
1737	chr1	86063564	86063795	232	86063746	17.7	16.7718	9.69799	14.0726
1738	chr1	86064243	86064474	232	86064404	10.48	8.32643	5.9538	6.00531
1739	chr1	86067581	86067812	232	86067587	5.12	4.95089	4.1389	2.84271
1740	chr1	86070443	86070928	486	86070725	6.52	6.11918	5.08333	3.91144
1741	chr1	86075928	86076169	242	86075948	41.68	58.0533	25.1668	54.4271
1742	chr1	86079321	86079552	232	86079440	9.55	9.94183	7.12962	7.52073
1743	chr1	86079649	86079880	232	86079722	8.85	8.62055	6.6574	6.26128
1744	chr1	86099417	86099648	232	86099419	12.57	8.48637	5.67504	6.15038
1745	chr1	86102932	86103206	275	86103011	38.42	35.4158	13.1409	32.205
1746	chr1	86132254	86132547	294	86132343	33.77	49.5291	23.4999	46.0415
1747	chr1	86133373	86133604	232	86133520	7.22	7.34459	5.55555	5.06105
1748	chr1	86151030	86151283	254	86151170	57.05	66.8503	22.1234	63.0899
1749	chr1	86182270	86182633	364	86182386	6.52	4.27986	3.90053	2.22815
1750	chr1	86185873	86186171	299	86186080	15.83	12.7625	7.79389	10.2044
1751	chr1	86188705	86188996	292	86188793	37.49	57.0553	26.0184	53.4436
1752	chr1	86201559	86202017	459	86201788	30.04	30.0475	12.9764	26.956
1753	chr1	86214971	86215438	468	86215173	170.22	207.868	34.2448	202.835
1754	chr1	86225526	86225757	232	86225601	18.63	13.7526	7.48064	11.1671
1755	chr1	86231934	86232165	232	86232061	9.31	4.33257	3.4382	2.27448
1756	chr1	86234089	86234444	356	86234260	20.96	25.2794	14.1045	22.3162
1757	chr1	86235334	86235627	294	86235484	20.49	7.09102	3.58202	4.84045
1758	chr1	86237092	86237323	232	86237177	22.59	16.3197	7.86263	13.6277
1759	chr1	86239997	86240228	232	86240121	23.99	11.0053	4.99702	8.54523
1760	chr1	86254811	86255256	446	86255034	38.66	38.7841	15.1126	35.5028
1761	chr1	86275818	86276197	380	86276008	51.7	44.2606	13.1215	40.8695
1762	chr1	86282989	86283329	341	86283159	20.49	26.6126	14.5277	23.6116
1763	chr1	86288627	86289215	589	86289047	37.03	28.9981	10.049	25.9386
1764	chr1	86295298	86295554	257	86295426	10.71	11.3042	7.91665	8.81454
1765	chr1	86310619	86311086	468	86310738	147.17	87.0972	8.71592	83.0659
1766	chr1	86313335	86313741	407	86313538	39.12	42.7556	16.7731	39.3968
1767	chr1	86331785	86332016	232	86331883	5.59	4.95089	4.45371	2.84271
1768	chr1	86334956	86335187	232	86335047	15.37	6.9063	4.09227	4.66857
1769	chr1	86343758	86344154	397	86343956	15.14	18.6255	10.9074	15.8554
1770	chr1	86344652	86345080	429	86344744	39.82	42.7556	17.0652	39.3968
1771	chr1	86345183	86345428	246	86345334	81.27	67.506	13.7116	63.7401
1772	chr1	86350032	86350505	474	86350195	37.72	57.0553	26.1758	53.4436
1773	chr1	86351980	86352246	267	86352071	20.96	20.1225	10.9789	17.3144
1774	chr1	86354821	86355052	232	86355035	12.81	9.42278	6.39239	7.03568
1775	chr1	86355253	86355732	480	86355343	47.97	47.495	16.3234	44.0483
1776	chr1	86381078	86381319	242	86381199	67.76	72.534	20.712	68.6989
1777	chr1	86381809	86382040	232	86381952	9.55	9.94183	7.12962	7.52073
1778	chr1	86386361	86386620	260	86386549	14.2	17.1012	10.2777	14.3825
1779	chr1	86392729	86392960	232	86392793	13.04	15.6049	9.49071	12.9345
1780	chr1	86396759	86396990	232	86396901	8.62	8.62055	6.49999	6.26128
1781	chr1	86402715	86402946	232	86402896	11.41	12.704	8.38887	10.1485
1782	chr1	86414810	86415041	232	86414887	11.41	9.08008	6.20519	6.70493
1783	chr1	86420121	86420588	468	86420388	45.41	72.6328	31.3702	68.7939
1784	chr1	86436122	86436353	232	86436140	7.22	5.92579	4.71695	3.76789
1785	chr1	86437338	86437569	232	86437566	7.68	5.55206	4.7322	3.40492
1786	chr1	86437799	86438183	385	86438020	99.43	126.895	32.5237	122.454
1787	chr1	86440266	86440522	257	86440384	129.94	99.6369	13.0939	95.4606
1788	chr1	86441129	86441360	232	86441210	9.55	6.37105	4.88308	4.15005
1789	chr1	86449501	86449732	232	86449584	11.64	12.704	8.54628	10.1485
1790	chr1	86457323	86457554	232	86457457	12.11	6.6833	4.36966	4.4509
1791	chr1	86459671	86459902	232	86459793	12.57	14.1385	9.1759	11.5297
1792	chr1	86469295	86469620	326	86469400	22.12	16.3197	7.70739	13.6277
1793	chr1	86476639	86477117	479	86476866	23.52	13.5895	6.12984	11.0121
1794	chr1	86477843	86478104	262	86477882	70.79	35.2078	6.52645	32.0033
1795	chr1	86479769	86480000	232	86479791	13.97	10.6205	7.00669	8.17088
1796	chr1	86489351	86489582	232	86489477	129.24	7.03416	1.628	4.7856
1797	chr1	86493935	86494196	262	86494063	103.39	117.682	26.098	113.323
1798	chr1	86500555	86501053	499	86501045	30.74	21.2999	8.38746	18.4562
1799	chr1	86501373	86501638	266	86501448	84.3	59.6197	10.6621	55.9712
1800	chr1	86509779	86510246	468	86509869	65.9	114.016	45.222	109.691
1801	chr1	86521737	86522024	288	86521796	12.57	14.1385	9.1759	11.5297
1802	chr1	86531973	86532326	354	86532150	51	63.3973	24.0729	59.6869
1803	chr1	86562807	86563341	535	86562956	8.15	8.62055	6.18518	6.26128
1804	chr1	86566155	86566386	232	86566339	6.75	6.11918	5.24074	3.91144
1805	chr1	86573864	86574101	238	86573978	15.14	6.9063	4.03405	4.66857
1806	chr1	86579923	86580154	232	86579976	7.92	7.34459	6.02777	5.06105
1807	chr1	86582624	86582855	232	86582682	21.42	28.2747	15.1573	25.2296
1808	chr1	86619270	86619522	253	86619387	26.78	11.2515	4.62991	8.78497
1809	chr1	86644081	86644338	258	86644295	30.04	39.0869	18.3016	35.7969
1810	chr1	86648767	86649005	239	86648886	37.03	33.4517	12.314	30.283
1811	chr1	86660802	86661139	338	86660971	9.31	9.94183	6.97221	7.52073
1812	chr1	86850912	86851143	232	86851071	11.88	8.37032	5.96116	6.04706
1813	chr1	86866074	86866569	496	86866300	66.6	63.8781	16.8998	60.1603
1814	chr1	86873539	86873770	232	86873661	10.71	3.53412	2.92795	1.57104
1815	chr1	86909252	86909483	232	86909347	46.57	28.3088	7.79374	25.2636
1816	chr1	87059534	87059765	232	87059620	9.31	9.94183	6.97221	7.52073
1817	chr1	87128023	87128254	232	87128055	5.12	3.76701	3.42298	1.78972
1818	chr1	87162347	87162578	232	87162465	18.63	12.1886	6.54306	9.66598
1819	chr1	87192869	87193162	294	87193054	16.77	14.9606	8.88313	12.3232
1820	chr1	87198267	87198556	290	87198468	16.53	15.4829	9.09409	12.831
1821	chr1	87220278	87220745	468	87220551	65.44	93.1636	33.2175	89.06
1822	chr1	87225973	87226947	975	87226638	53.33	68.3771	25.151	64.5984
1823	chr1	87231993	87232224	232	87232200	10.71	5.08049	3.90393	2.94971
1824	chr1	87232451	87232701	251	87232565	39.59	42.7556	16.9678	39.3968
1825	chr1	87233289	87233610	322	87233450	78.24	119.913	41.1009	115.533
1826	chr1	87244101	87244462	362	87244245	28.64	40.4079	20.0369	37.0931
1827	chr1	87249470	87249701	232	87249524	20.49	26.6126	14.5277	23.6116
1828	chr1	87258747	87259022	276	87258909	14.2	12.5229	7.60238	9.99097
1829	chr1	87297199	87297430	232	87297210	6.29	4.07966	3.64368	2.03902
1830	chr1	87301522	87301767	246	87301645	29.11	24.2325	10.036	21.2954
1831	chr1	87326081	87326405	325	87326243	13.97	15.6049	10.1203	12.9345
1832	chr1	87330034	87330265	232	87330087	10.25	7.99793	5.62303	5.68269
1833	chr1	87339056	87339320	265	87339174	50.07	29.0576	7.29513	25.9976
1834	chr1	87347031	87347262	232	87347213	7.45	7.34459	5.71296	5.06105
1835	chr1	87357554	87357850	297	87357677	13.27	11.3449	7.13665	8.84565
1836	chr1	87364961	87365208	248	87365085	35.4	25.6604	9.09886	22.6813
1837	chr1	87369003	87369255	253	87369071	10.25	11.3042	7.60184	8.81454
1838	chr1	87372409	87372668	260	87372515	13.74	11.3449	7.36951	8.84565
1839	chr1	87381304	87381594	291	87381418	31.2	35.8411	16.1019	32.6213
1840	chr1	87413155	87413386	232	87413219	7.45	7.34459	5.71296	5.06105
1841	chr1	87435601	87435913	313	87435701	11.18	12.704	8.23146	10.1485
1842	chr1	87498155	87498428	274	87498237	10.48	11.3042	7.75924	8.81454
1843	chr1	87508911	87509142	232	87509101	10.01	11.3042	7.44443	8.81454
1844	chr1	87541379	87541610	232	87541495	4.42	3.84823	3.66668	1.83111
1845	chr1	87575162	87575393	232	87575345	11.41	7.51245	5.18828	5.22374
1846	chr1	87643440	87643671	232	87643499	13.74	5.46828	3.68476	3.32184
1847	chr1	87649683	87649914	232	87649858	9.78	8.40771	6.35632	6.08007
1848	chr1	87650091	87650322	232	87650264	8.38	8.62055	6.34259	6.26128
1849	chr1	87656541	87656772	232	87656606	6.52	4.07966	3.76011	2.03902
1850	chr1	87659177	87659523	347	87659350	19.56	21.8216	12.123	18.9504
1851	chr1	87687024	87687279	256	87687050	17.46	21.7511	12.4814	18.8832
1852	chr1	87775676	87775945	270	87775818	11.88	9.08008	6.43805	6.70493
1853	chr1	87790005	87790236	232	87790083	10.48	11.3042	7.75924	8.81454
1854	chr1	87800762	87800993	232	87800866	8.15	5.94877	4.57513	3.77797
1855	chr1	87809551	87809782	232	87809638	18.86	22.488	12.9513	19.6036
1856	chr1	87829391	87829780	390	87829568	15.37	18.6255	11.0648	15.8554
1857	chr1	87834920	87835151	232	87835061	11.64	5.86499	4.21441	3.70758
1858	chr1	87840689	87841076	388	87840746	11.64	9.08008	6.32162	6.70493
1859	chr1	87858134	87858365	232	87858266	13.97	7.92953	5.24226	5.62642
1860	chr1	87894222	87894742	521	87894569	23.05	31.6561	16.2592	28.5237
1861	chr1	87995739	87995970	232	87995845	19.56	18.7993	10.2803	16.0215
1862	chr1	88138948	88139282	335	88139109	19.79	24.9706	14.0555	22.0092
1863	chr1	88144534	88144841	308	88144668	20.49	26.6126	14.5277	23.6116
1864	chr1	88195025	88195256	232	88195158	9.31	9.94183	6.97221	7.52073
1865	chr1	88212707	88212978	272	88212767	11.18	5.72446	3.97335	3.57373
1866	chr1	88213033	88213264	232	88213106	22.59	13.3409	6.23359	10.7723
1867	chr1	88224491	88224722	232	88224633	11.64	7.36001	5.18506	5.07343
1868	chr1	88235878	88236109	232	88235977	9.78	5.42579	4.33851	3.28537
1869	chr1	88285268	88285499	232	88285326	44.01	23.5159	6.40095	20.5974
1870	chr1	88301378	88301609	232	88301549	13.97	10.507	6.93143	8.06262
1871	chr1	88357270	88357501	232	88357355	17.46	11.2084	6.15495	8.74292
1872	chr1	88361664	88361895	232	88361670	9.31	8.54584	6.16606	6.20952
1873	chr1	88382059	88382290	232	88382198	7.68	7.34459	5.87037	5.06105
1874	chr1	88407485	88407882	398	88407655	14.9	12.5229	7.95167	9.99097
1875	chr1	88421571	88421802	232	88421667	19.33	4.35259	2.54097	2.29416
1876	chr1	88463802	88464180	379	88464123	6.52	6.11918	5.08333	3.91144
1877	chr1	88469412	88469643	232	88469476	9.55	8.40771	6.21902	6.08007
1878	chr1	88487940	88488171	232	88488011	15.14	18.6255	10.9074	15.8554
1879	chr1	88489099	88489433	335	88489322	19.79	14.8449	7.92436	12.2178
1880	chr1	88511599	88511830	232	88511724	5.59	4.95089	4.45371	2.84271
1881	chr1	88535255	88535526	272	88535409	18.86	17.4972	9.93103	14.7624
1882	chr1	88605471	88605748	278	88605602	113.41	74.7663	10.0005	70.9009
1883	chr1	88606351	88606582	232	88606352	23.99	14.2787	6.60282	11.6629
1884	chr1	88621433	88621664	232	88621604	11.18	8.87321	5.95769	6.508
1885	chr1	88634344	88634746	403	88634545	26.78	23.0306	10.5867	20.133
1886	chr1	88669555	88669801	247	88669620	27.01	21.8929	9.33744	19.0169
1887	chr1	88693335	88693566	232	88693367	10.71	7.99793	5.85589	5.68269
1888	chr1	88703716	88703947	232	88703779	14.44	11.1571	6.85264	8.6955
1889	chr1	88705891	88706122	232	88706026	59.38	28.5051	6.03805	25.4534
1890	chr1	88717648	88717879	232	88717667	16.77	14.9606	8.88313	12.3232
1891	chr1	88762044	88762275	232	88762179	10.71	11.3042	7.91665	8.81454
1892	chr1	88822156	88822495	340	88822268	14.9	14.7604	9.37698	12.1353
1893	chr1	88840954	88841185	232	88841099	20.26	4.02702	2.36214	2.00567
1894	chr1	88968697	88968928	232	88968863	23.75	19.4149	9.43301	16.6246
1895	chr1	88997867	88998117	251	88997908	34.7	38.2478	16.5263	34.983
1896	chr1	89015146	89015467	322	89015252	39.59	36.7173	13.529	33.4866
1897	chr1	89025236	89025988	753	89025306	74.75	77.2373	20.0184	73.3329
1898	chr1	89068269	89068549	281	89068456	14.44	12.5229	7.71881	9.99097
1899	chr1	89068644	89068977	334	89068789	34.7	38.2478	16.5263	34.983
1900	chr1	89078668	89079007	340	89078838	11.64	11.5562	7.88625	9.05561
1901	chr1	89106925	89107164	240	89107142	40.98	22.9833	6.99737	20.0867
1902	chr1	89138951	89139182	232	89139016	23.52	15.9864	7.38535	13.3111
1903	chr1	89155675	89155939	265	89155766	15.14	13.7287	8.06811	11.1439
1904	chr1	89160188	89160455	268	89160362	34.23	26.8499	9.91867	23.8392
1905	chr1	89166670	89166957	288	89166812	43.31	42.0281	14.7709	38.6814
1906	chr1	89179968	89180199	232	89180054	16.07	15.4829	8.85253	12.831
1907	chr1	89183299	89183530	232	89183398	19.79	13.1909	6.93117	10.623
1908	chr1	89205503	89205734	232	89205562	10.71	7.99793	5.85589	5.68269
1909	chr1	89232832	89233068	237	89232939	22.82	22.8283	11.9104	19.9332
1910	chr1	89235768	89236015	248	89235892	9.55	9.94183	7.12962	7.52073
1911	chr1	89391173	89391423	251	89391356	22.12	23.5448	11.9928	20.6235
1912	chr1	89432851	89433120	270	89432986	22.82	16.3197	7.94025	13.6277
1913	chr1	89452843	89453074	232	89453029	10.71	11.3042	7.91665	8.81454
1914	chr1	89455888	89456143	256	89456084	18.4	12.1886	6.46544	9.66598
1915	chr1	89456297	89456528	232	89456326	14.67	8.41215	5.2235	6.08023
1916	chr1	89465268	89465499	232	89465380	17.7	11.2084	6.23258	8.74292
1917	chr1	89466491	89466745	255	89466626	35.63	31.578	12.2094	28.4559
1918	chr1	89475878	89476118	241	89476056	17.7	13.7925	7.81678	11.2044
1919	chr1	89476214	89476470	257	89476342	27.71	14.2995	5.74218	11.6825
1920	chr1	89483631	89484110	480	89483952	22.36	21.4123	10.8125	18.5653
1921	chr1	89484178	89484409	232	89484260	17.7	15.1226	8.65636	12.482
1922	chr1	89513447	89513678	232	89513609	4.89	3.84823	3.98149	1.83111
1923	chr1	89515945	89516231	287	89516113	29.11	19.3689	7.52703	16.5806
1924	chr1	89531158	89531402	245	89531283	17	10.2513	5.99971	7.81145
1925	chr1	89539396	89539863	468	89539491	26.78	33.7842	17.0803	30.6126
1926	chr1	89541410	89541877	468	89541672	59.15	47.5043	12.0295	44.0566
1927	chr1	89545820	89546054	235	89545969	15.37	17.6168	10.5146	14.8771
1928	chr1	89576810	89577041	232	89576879	8.38	8.62055	6.34259	6.26128
1929	chr1	89612641	89612872	232	89612713	17.23	6.60524	3.6464	4.37745
1930	chr1	89653518	89653793	276	89653717	82.43	68.7264	13.9057	64.941
1931	chr1	89806541	89806950	410	89806746	23.29	18.1195	8.50367	15.3722
1932	chr1	89807015	89807310	296	89807133	28.41	27.3649	12.295	24.3449
1933	chr1	89825781	89826041	261	89825938	14.2	14.7604	8.96507	12.1353
1934	chr1	89832164	89832395	232	89832331	23.75	16.9882	8.01561	14.2848
1935	chr1	89856214	89856456	243	89856335	31.44	31.4096	13.5605	28.2915
1936	chr1	89858636	89858867	232	89858712	13.97	5.46828	3.74297	3.32184
1937	chr1	89861472	89861939	468	89861670	67.53	65.2338	17.1327	61.4974
1938	chr1	89862035	89862266	232	89862070	13.74	8.64812	5.61701	6.28772
1939	chr1	89863438	89863725	288	89863524	40.75	26.5338	8.35027	23.544
1940	chr1	89869463	89869759	297	89869609	15.83	14.2186	8.73175	11.6032
1941	chr1	89878370	89878652	283	89878453	15.37	6.9063	4.09227	4.66857
1942	chr1	89879607	89879915	309	89879802	34.7	33.5379	13.7253	30.3675
1943	chr1	89886928	89887189	262	89887059	31.9	15.4604	5.60328	12.8104
1944	chr1	89908726	89908969	244	89908806	34.23	20.6283	7.04623	17.7946
1945	chr1	89967842	89968243	402	89968043	24.45	24.2729	11.9107	21.3349
1946	chr1	89968991	89969500	510	89969269	85.46	60.7095	10.8077	57.0457
1947	chr1	89969887	89970118	232	89969897	24.92	11.8043	5.18331	9.29163
1948	chr1	89999773	90000123	351	89999901	36.56	33.9857	13.1512	30.8089
1949	chr1	90001492	90001723	232	90001625	20.72	7.09102	3.62083	4.84045
1950	chr1	90009806	90010037	232	90010015	23.75	22.7289	11.4594	19.8402
1951	chr1	90019818	90020049	232	90020028	17.7	6.60524	3.73955	4.37745
1952	chr1	90050992	90051223	232	90051102	7.22	7.34459	5.55555	5.06105
1953	chr1	90065747	90066118	372	90065908	13.27	15.6049	9.64812	12.9345
1954	chr1	90091220	90091451	232	90091370	9.31	9.94183	6.97221	7.52073
1955	chr1	90146369	90146670	302	90146488	17.93	16.2172	9.4653	13.529
1956	chr1	90178653	90178884	232	90178695	10.01	5.08049	3.67106	2.94971
1957	chr1	90189602	90189833	232	90189676	31.9	16.6568	6.08404	13.9594
1958	chr1	90200119	90200350	232	90200311	11.64	6.80125	4.81831	4.56634
1959	chr1	90203455	90203686	232	90203630	21.42	11.1402	5.27862	8.67864
1960	chr1	90203959	90204235	277	90204018	35.86	14.0966	4.60765	11.5032
1961	chr1	90221434	90221774	341	90221662	12.81	13.797	9.14166	11.2088
1962	chr1	90224591	90224863	273	90224669	43.08	42.0281	14.6933	38.6814
1963	chr1	90240467	90240698	232	90240530	9.78	7.56063	5.80086	5.26601
1964	chr1	90259664	90259926	263	90259809	64.04	35.6338	7.22643	32.421
1965	chr1	90299248	90299479	232	90299329	23.75	13.5895	6.18805	11.0121
1966	chr1	90369038	90369407	370	90369223	32.14	32.785	13.8526	29.637
1967	chr1	90410232	90410463	232	90410233	17	4.70182	2.99986	2.63416
1968	chr1	90417506	90417737	232	90417573	7.22	6.13226	4.846	3.92051
1969	chr1	90443626	90443857	232	90443678	8.38	8.62055	6.34259	6.26128
1970	chr1	90493877	90494108	232	90493952	23.29	11.1291	4.91231	8.66774
1971	chr1	90503140	90503371	232	90503271	27.25	12.0029	4.70753	9.48774
1972	chr1	90518047	90518278	232	90518114	17	10.2513	5.99971	7.81145
1973	chr1	90624477	90624708	232	90624587	16.53	15.4829	9.09409	12.831
1974	chr1	90647515	90647933	419	90647724	12.81	13.3244	8.8692	10.756
1975	chr1	90802800	90803031	232	90802917	10.94	11.3042	8.07406	8.81454
1976	chr1	90834982	90835265	284	90835182	11.88	12.704	8.70368	10.1485
1977	chr1	90928405	90928751	347	90928549	22.36	23.5448	12.1136	20.6235
1978	chr1	90958423	90958654	232	90958510	10.25	11.3042	7.60184	8.81454
1979	chr1	90960975	90961259	285	90961059	53.09	88.8107	36.5646	84.7601
1980	chr1	90969487	90969718	232	90969623	11.88	10.8475	7.59204	8.39308
1981	chr1	91023558	91023812	255	91023643	14.9	9.61684	6.06073	7.21884
1982	chr1	91122534	91122765	232	91122592	13.04	7.53305	4.68014	5.23909
1983	chr1	91199300	91199531	232	91199418	11.64	9.08008	6.32162	6.70493
1984	chr1	91228033	91228289	257	91228263	12.34	10.1966	6.67092	7.76331
1985	chr1	91241232	91241567	336	91241394	9.78	9.94183	7.28702	7.52073
1986	chr1	91252013	91252402	390	91252208	55.65	51.1377	14.9722	47.625
1987	chr1	91283038	91283431	394	91283235	22.82	29.9562	16.1018	26.867
1988	chr1	91306147	91306378	232	91306169	4.89	3.84823	3.98149	1.83111
1989	chr1	91316425	91316656	232	91316489	16.07	14.9606	8.53384	12.3232
1990	chr1	91336914	91337195	282	91336997	15.83	13.7287	8.4174	11.1439
1991	chr1	91368562	91368793	232	91368657	14.67	12.5229	7.83524	9.99097
1992	chr1	91387089	91387563	475	91387156	35.16	43.1308	18.7565	39.7663
1993	chr1	91490988	91491219	232	91491084	7.92	7.34459	6.02777	5.06105
1994	chr1	91491292	91491523	232	91491481	10.48	11.3042	7.75924	8.81454
1995	chr1	91506730	91506994	265	91506857	15.14	13.7287	8.06811	11.1439
1996	chr1	91507316	91507886	571	91507666	29.11	24.2325	10.036	21.2954
1997	chr1	91547194	91547425	232	91547278	9.31	7.24933	5.34989	4.9922
1998	chr1	91582155	91582417	263	91582317	13.97	12.3733	8.15818	9.8489
[truncated: 71,020 more rows]
