# Supplementary material for: Nucleoporin 153 links nuclear pore complex to chromatin architecture by mediating CTCF and cohesin binding
Source: Nat Commun. 2020 May 25;11:2606. doi: 10.1038/s41467-020-16394-3 (PMC7248104; doi:10.1038/s41467-020-16394-3)
Supplement: Supplementary file 5 — Supplementary Data 2 [file 41467_2020_16394_MOESM5_ESM.xlsx]

## Sheet: Supplementary Data 2
Kadota et al., Supplementary Data 2.
A. NUP153+ TSS.
Chromosome #	Start	End	Width (bp)	Strand
chr1	9960163	9967932	7770	-
chr1	88226986	88262289	35304	+
chr1	71652837	71662843	10007	+
chr1	191025351	191029781	4431	+
chr1	161038082	161038158	77	+
chr1	59691934	59692020	87	+
chr1	63179004	63179135	132	+
chr1	86351169	86351301	133	-
chr1	63114471	63158290	43820	+
chr1	161154558	161159314	4757	-
chr1	136670769	136690804	20036	+
chr1	192854923	192856246	1324	+
chr1	136696211	136726142	29932	+
chr1	166974023	166999728	25706	-
chr1	167290125	167290225	101	+
chr1	73855477	73855575	99	-
chr1	77496653	77496768	116	-
chr1	86351981	86352127	147	-
chr1	153899926	153900036	111	+
chr1	151442393	151442450	58	+
chr1	85751948	85752074	127	+
chr1	19063300	19104840	41541	-
chr1	164503309	164514882	11574	+
chr1	40324610	40367562	42953	+
chr1	170141938	170174957	33020	-
chr1	127205015	127488336	283322	+
chr1	71557150	71579631	22482	+
chr1	133131143	133139783	8641	+
chr1	150392838	150449935	57098	+
chr1	87190607	87200070	9464	+
chr1	39367842	39371911	4070	+
chr1	134199223	134235431	36209	-
chr1	180568924	180601254	32331	+
chr1	177762962	177796511	33550	-
chr1	161240112	161251219	11108	-
chr1	58029931	58106413	76483	+
chr1	171225054	171226379	1326	+
chr1	160978606	161005863	27258	+
chr1	106538178	106714274	176097	-
chr1	59763400	59879014	115615	+
chr1	134075170	134079120	3951	-
chr1	160202367	160212875	10509	-
chr1	171213970	171220701	6732	+
chr1	60716800	60773359	56560	+
chr1	165788681	165877277	88597	+
chr1	74153989	74161246	7258	+
chr1	128588199	128592293	4095	-
chr1	90203980	90216751	12772	+
chr1	45374321	45503282	128962	-
chr1	65100389	65103373	2985	-
chr1	65071525	65073689	2165	-
chr1	65048554	65051149	2596	-
chr1	120113280	120121078	7799	-
chr1	153455758	153487660	31903	-
chr1	91801461	91848028	46568	+
chr1	75360329	75368579	8251	+
chr1	180935022	180938400	3379	+
chr1	175662421	175692901	30481	-
chr1	132007607	132032612	25006	+
chr1	120602418	120607992	5575	+
chr1	77367185	77515088	147904	-
chr1	180976210	181020904	44695	-
chr1	135108497	135132594	24098	-
chr1	170958617	170976547	17931	-
chr1	162953800	162984528	30729	-
chr1	71585520	71653200	67681	-
chr1	64730558	64737751	7194	-
chr1	161034422	161038539	4118	+
chr1	118834132	119053619	219488	-
chr1	153899944	153909723	9780	+
chr1	88499871	88510066	10196	-
chr1	52163448	52233232	69785	-
chr1	84721189	84840516	119328	-
chr1	55077835	55088243	10409	-
chr1	55088132	55091307	3176	+
chr1	65158616	65186500	27885	-
chr1	72824503	72852474	27972	+
chr1	72857932	72874884	16953	-
chr1	74945315	74951672	6358	-
chr1	40074079	40125231	51153	+
chr1	40465552	40500854	35303	+
chr1	52785427	52817688	32262	-
chr1	171437535	171464603	27069	+
chr1	93015464	93101951	86488	-
chr1	163779583	163917109	137527	+
chr1	135818598	135833342	14745	+
chr1	38177326	38664955	487630	-
chr1	131153181	131187658	34478	+
chr1	132880273	132940005	59733	+
chr1	120067377	120074074	6698	-
chr1	182565007	182632352	67346	+
chr1	180726043	180754204	28162	+
chr1	139197056	139377100	180045	-
chr1	20802968	20820312	17345	-
chr1	128331590	128359664	28075	-
chr1	195036826	195092249	55424	-
chr1	9667415	9700209	32795	-
chr1	43444579	43570515	125937	+
chr1	171559193	171609746	50554	+
chr1	58462771	58505109	42339	-
chr1	78101267	78197134	95868	-
chr1	132112237	132139684	27448	-
chr1	94038305	94052553	14249	-
chr1	86542994	86582629	39636	-
chr1	130826684	130852249	25566	+
chr1	65186683	65278695	92013	+
chr1	165865154	166002678	137525	-
chr1	171275990	171281186	5197	-
chr1	150100031	150108227	8197	+
chr1	189728268	189876695	148428	+
chr1	138062861	138175708	112848	-
chr1	75247027	75264502	17476	-
chr1	90958133	90969661	11529	-
chr1	33719887	33742564	22678	+
chr1	78658038	78671512	13475	+
chr1	153740349	153745468	5120	+
chr1	3999557	4409241	409685	-
chr1	87803680	87845158	41479	+
chr1	133382303	133424377	42075	-
chr1	4490931	4497354	6424	-
chr1	155212471	155244444	31974	-
chr1	91928779	92195699	266921	-
chr1	180851127	180868113	16987	+
chr1	93235841	93301065	65225	+
chr1	180942344	180975112	32769	+
chr1	34579657	34590944	11288	+
chr1	10038006	10136768	98763	+
chr1	130731976	130744622	12647	+
chr1	55237177	55248470	11294	+
chr1	56793981	56978650	184670	-
chr1	131797381	131821473	24093	+
chr1	131962954	132014486	51533	+
chr1	132022806	132068062	45257	-
chr1	30802339	30873921	71583	-
chr1	132191431	132259227	67797	+
chr1	132298626	132307357	8732	+
chr1	65282056	65389244	107189	+
chr1	33745484	33757795	12312	-
chr1	132509427	132543256	33830	-
chr1	4857814	4897909	40096	+
chr1	133363572	133380336	16765	+
chr1	34813219	34843065	29847	-
chr1	192844488	192855756	11269	-
chr1	36264597	36274679	10083	-
chr1	36307733	36324029	16297	+
chr1	156678532	156719086	40555	-
chr1	146494760	146902472	407713	+
chr1	135434580	135688105	253526	-
chr1	135584773	135599948	15176	+
chr1	34543968	34560943	16976	-
chr1	105780718	105847981	67264	+
chr1	135783065	135810989	27925	+
chr1	135836354	135852260	15907	+
chr1	59586558	59670834	84277	-
chr1	74771892	74785322	13431	+
chr1	72307427	72394952	87526	+
chr1	5913707	5917398	3692	-
chr1	119526160	119528983	2824	+
chr1	119545037	119649000	103964	-
chr1	36761798	36782818	21021	+
chr1	128284756	128328318	43563	-
chr1	130717327	130724358	7032	+
chr1	131127455	131138340	10886	-
chr1	131867224	131872887	5664	+
chr1	135382312	135430499	48188	-
chr1	135953578	136006342	52765	-
chr1	136624901	136630053	5153	+
chr1	150361305	150393080	31776	-
chr1	157135182	157412595	277414	-
chr1	157458577	157492638	34062	+
chr1	161816114	161876682	60569	-
chr1	162670725	162740556	69832	-
chr1	167001417	167091302	89886	+
chr1	170704674	170867771	163098	-
chr1	171418872	171420352	1481	+
chr1	179744894	179803680	58787	-
chr1	184871926	184883218	11293	-
chr1	191005847	191026158	20312	-
chr1	15853862	15892722	38861	-
chr1	19103022	19166346	63325	+
chr1	36698114	36714422	16309	-
chr1	40680574	40769273	88700	+
chr1	62958418	63114667	156250	-
chr1	63143596	63176833	33238	-
chr1	74278550	74279624	1075	+
chr1	74279840	74284738	4899	-
chr1	87326998	87450796	123799	+
chr1	91366430	91374217	7788	+
chr1	97706048	97770411	64364	-
chr1	69531214	69687245	156032	-
chr1	63445891	63596276	150386	+
chr1	87509889	87597845	87957	+
chr1	12692277	12861192	168916	+
chr1	12866549	12992650	126102	-
chr1	133045667	133108687	63021	+
chr1	133679091	133690108	11018	-
chr1	161002922	161034849	31928	-
chr1	165295789	165326745	30957	+
chr1	166098148	166127922	29775	-
chr1	167445669	167466780	21112	-
chr1	172555938	172563717	7780	+
chr1	34635544	34636189	646	-
chr1	63182691	63214543	31853	-
chr1	92859803	92902906	43104	-
chr1	107523944	107549271	25328	+
chr1	97770172	97793709	23538	+
chr1	173183442	173184504	1063	-
chr1	74881509	74885419	3911	-
chr1	131599239	131612000	12762	+
chr1	187608791	188214885	606095	+
chr1	10024601	10038168	13568	-
chr1	86582904	86609375	26472	+
chr1	178529125	178939200	410076	+
chr1	74601445	74636894	35450	+
chr1	59256906	59352993	96088	+
chr1	180693043	180697034	3992	-
chr1	135766119	135769136	3018	+
chr1	4773206	4785739	12534	-
chr1	166379097	166393621	14525	+
chr1	34439851	34449356	9506	+
chr1	23761753	23849158	87406	+
chr1	160219174	160793211	574038	-
chr1	177442351	177450764	8414	+
chr1	120006894	120063536	56643	+
chr1	72642980	72700579	57600	-
chr1	75479532	75485705	6174	+
chr1	36140027	36244305	104279	-
chr1	150074873	150099817	24945	-
chr1	119529480	119536165	6686	-
chr1	190700202	190911770	211569	-
chr1	135132700	135145317	12618	+
chr1	180893108	180899103	5996	+
chr1	194955759	194976960	21202	-
chr1	131744022	131771504	27483	+
chr1	194976375	195037904	61530	+
chr1	88698225	88702221	3997	-
chr1	16657552	16662278	4727	+
chr1	53806876	54195168	388293	-
chr1	56971412	57042515	71104	+
chr1	60409619	60481158	71540	+
chr1	134983301	135105276	121976	-
chr1	153721240	153737829	16590	-
chr1	160085029	160153580	68552	-
chr1	89454806	89897617	442812	+
chr1	13668771	13701723	32953	+
chr1	59100590	59120408	19819	-
chr1	75220095	75232102	12008	-
chr1	93168725	93231072	62348	+
chr1	163945993	163994796	48804	-
chr1	180432387	180483504	51118	-
chr1	191097847	191108945	11099	+
chr1	13113457	13127163	13707	-
chr1	136259797	136260873	1077	-
chr1	173350879	173466040	115162	+
chr1	92850378	92850443	66	+
chr1	193507463	193507530	68	-
chr1	88211959	88218997	7039	+
chr1	21368331	21370845	2515	+
chr1	130766384	130784433	18050	+
chr1	153874345	153876871	2527	+
chr1	170907273	170912941	5669	-
chr1	36068400	36106446	38047	+
chr1	178321108	178337797	16690	-
chr1	190925112	190946962	21851	+
chr1	39534992	39546889	11898	+
chr1	134193448	134201232	7785	+
chr1	87476834	87573870	97037	-
chr1	63176825	63180486	3662	+
chr1	171503478	171504750	1273	+
chr1	36792191	36943666	151476	-
chr1	38052786	38129801	77016	-
chr1	75236406	75245692	9287	+
chr1	171270328	171276896	6569	+
chr1	74593748	74601397	7650	-
chr1	74506058	74530842	24785	+
chr1	166130238	166166510	36273	+
chr1	37871738	37876228	4491	+
chr1	182157178	182158098	921	-
chr1	177808431	177962678	154248	+
chr1	184013302	184075636	62335	+
chr1	171216011	171222514	6504	-
chr1	119470305	119504794	34490	-
chr1	85894281	85908675	14395	+
chr1	130800902	130814740	13839	+
chr1	58445151	58481816	36666	+
chr1	191306789	191318194	11406	-
chr1	136008150	136035342	27193	+
chr1	164289800	164307489	17690	-
chr1	171173262	171196268	23007	-
chr1	66700831	66719805	18975	+
chr1	16540790	16619489	78700	-
chr1	151367699	151428455	60757	-
chr1	92637145	92641985	4841	-
chr1	191325912	191350914	25003	+
chr1	57774162	57948394	174233	+
chr1	92439010	92473860	34851	-
chr1	74661745	74703730	41986	+
chr1	39551296	39577405	26110	-
chr1	187215508	187351704	136197	+
chr1	153653025	153700323	47299	+
chr1	43746966	43827800	80835	-
chr1	91250304	91290337	40034	+
chr1	16641725	16657042	15318	-
chr1	118321839	118333822	11984	+
chr1	57406328	57417953	11626	+
chr1	78510991	78538173	27183	+
chr1	24678630	24766301	87672	+
chr1	134296783	134332928	36146	-
chr1	57995971	58025899	29929	+
chr1	135146824	135156269	9446	+
chr1	57388237	57407101	18865	-
chr1	75168646	75171629	2984	+
chr1	171358446	171360798	2353	-
chr1	132356315	132391281	34967	-
chr1	183086266	183221522	135257	-
chr1	180904293	180908088	3796	+
chr1	151852403	152090125	237723	-
chr1	177729814	177753324	23511	+
chr1	73015691	73025507	9817	+
chr1	37946736	37957759	11024	-
chr1	138851983	138856852	4870	-
chr1	74288247	74305622	17376	-
chr1	34436670	34439672	3003	-
chr1	178951960	179518041	566082	-
chr1	157412352	157420236	7885	+
chr1	163994889	163997243	2355	+
chr1	58430994	58445486	14493	-
chr1	86064387	86139151	74765	+
chr1	9718622	9748382	29761	-
chr1	106720459	106759727	39269	-
chr1	121431049	121506460	75412	+
chr1	65012689	65032759	20071	-
chr1	139379452	139402852	23401	+
chr1	172521044	172545870	24827	+
chr1	20951626	20990841	39216	+
chr1	134111242	134151540	40299	+
chr1	134405559	134411740	6182	+
chr1	37611677	37720085	108409	-
chr1	127486546	127679548	193003	-
chr1	23291537	23291935	399	+
chr1	155558120	155691330	133211	+
chr1	134415378	134433351	17974	+
chr1	156838562	156861078	22517	+
chr1	86045863	86055456	9594	+
chr1	61638824	62642284	1003461	+
chr1	120121187	120188189	67003	+
chr1	9747648	9791924	44277	+
chr1	184033030	184034301	1272	-
chr1	39839175	39847334	8160	-
chr1	89016113	89022210	6098	+
chr1	161142691	161170498	27808	+
chr1	63200313	63314576	114264	+
chr1	153503015	153550045	47031	-
chr1	125560595	125595820	35226	+
chr1	78657825	78707743	49919	+
chr1	75474569	75479307	4739	-
chr1	187044648	187215465	170818	-
chr1	172581758	172590568	8811	-
chr1	41167587	41181252	13666	-
chr1	194212187	194222759	10573	-
chr1	184712497	184718989	6493	+
chr1	88406961	88426438	19478	+
chr1	171113918	171126967	13050	+
chr1	191036639	191042942	6304	+
chr1	177641542	177642943	1402	-
chr1	63730614	63754655	24042	+
chr1	63698819	63730318	31500	-
chr1	118389058	118612678	223621	+
chr1	135371057	135375237	4181	-
chr1	37485851	37488982	3132	-
chr1	156804166	156939626	135461	-
chr1	86133637	86278284	144648	+
chr1	167222883	167285320	62438	-
chr1	170873498	170885540	12043	-
chr1	54985169	55027481	42313	-
chr1	64029447	64122282	92836	-
chr1	172481788	172498878	17091	+
chr1	182763860	182896591	132732	+
chr1	172148084	172197005	48922	+
chr1	175620381	175662116	41736	+
chr1	65100619	65123214	22596	-
chr1	93824909	93852348	27440	+
chr1	163384908	163403669	18762	-
chr1	181815335	181843046	27712	-
chr1	131827493	131848865	21373	+
chr1	89070415	89155068	84654	+
chr1	33761545	33814595	53051	-
chr1	131910534	131936321	25788	+
chr1	172271709	172298064	26356	-
chr1	151428542	151458161	29620	+
chr1	134494648	134508774	14127	+
chr1	170917576	170927583	10008	-
chr10	53273443	53379947	106505	-
chr10	39946912	39960184	13273	-
chr10	77011501	77029575	18075	-
chr10	18128903	18210890	81988	-
chr10	80602880	80607654	4775	+
chr10	81649059	81826490	177432	+
chr10	44359676	44359768	93	+
chr10	80130451	80140835	10385	-
chr10	127031004	127041513	10510	-
chr10	127070481	127071101	621	+
chr10	95559231	95559321	91	-
chr10	23785347	23785475	129	-
chr10	23785750	23785823	74	-
chr10	78434799	78434902	104	+
chr10	78408475	78408545	71	-
chr10	79531029	79531090	62	-
chr10	79862587	79862652	66	+
chr10	128584437	128584497	61	-
chr10	62194167	62194227	61	-
chr10	94586137	94586199	63	-
chr10	63055603	63057467	1865	-
chr10	126958023	126960997	2975	+
chr10	13871280	13879208	7929	+
chr10	69020740	69033888	13149	-
chr10	119028290	119050499	22210	-
chr10	99759506	99830562	71057	+
chr10	24549447	24595817	46371	-
chr10	82845733	82859008	13276	-
chr10	103367808	103419377	51570	+
chr10	75771451	75781414	9964	-
chr10	127759787	127792697	32911	+
chr10	41188172	41303260	115089	-
chr10	85102627	85120618	17992	+
chr10	41718840	41809871	91032	-
chr10	128541963	128547774	5812	-
chr10	117750621	117792705	42085	-
chr10	34087815	34096519	8705	-
chr10	88730858	88744094	13237	+
chr10	60762593	60831581	68989	-
chr10	127759721	127768297	8577	+
chr10	127517123	127522444	5322	-
chr10	77581720	77598732	17013	+
chr10	77486661	77515785	29125	-
chr10	67096125	67256326	160202	+
chr10	79669369	79676127	6759	+
chr10	75060592	75184921	124330	+
chr10	92071037	92165170	94134	-
chr10	77290726	77418270	127545	-
chr10	78170909	78185149	14241	-
chr10	127281956	127289018	7063	-
chr10	81590904	81601073	10170	-
chr10	127747276	127751732	4457	-
chr10	43950636	44148853	198218	-
chr10	78030022	78043610	13589	-
chr10	128091577	128129303	37727	+
chr10	121780991	122047315	266325	-
chr10	80567124	80577321	10198	-
chr10	130268152	130280240	12089	-
chr10	62133090	62134763	1674	+
chr10	128083273	128090391	7119	+
chr10	79704491	79711969	7479	+
chr10	117051001	117063814	12814	-
chr10	43579169	43584265	5097	+
chr10	128900989	128912822	11834	+
chr10	80165985	80172786	6802	+
chr10	61838236	61979108	140873	-
chr10	77052178	77166548	114371	-
chr10	95174746	95324133	149388	-
chr10	78425669	78427622	1954	+
chr10	128720134	128744855	24722	-
chr10	81183005	81193197	10193	+
chr10	127290774	127296288	5515	+
chr10	80179482	80190010	10529	+
chr10	61428491	61452661	24171	-
chr10	11343404	11459644	116241	+
chr10	23102963	23350786	247824	-
chr10	41809935	41908424	98490	+
chr10	85096287	85102495	6209	-
chr10	24595442	24598683	3242	+
chr10	127165225	127172330	7106	+
chr10	128917882	128924035	6154	-
chr10	75561604	75586200	24597	+
chr10	56377330	56402513	25184	+
chr10	42583835	42702459	118625	+
chr10	127329882	127341974	12093	-
chr10	81559488	81566362	6875	+
chr10	49094833	49788766	693934	-
chr10	36974544	37001889	27346	+
chr10	120361275	120476469	115195	-
chr10	127356322	127370431	14110	-
chr10	127348857	127354411	5555	-
chr10	128933818	128958282	24465	+
chr10	81204508	81230833	26326	-
chr10	127225696	127263348	37653	-
chr10	26980036	27619758	639723	-
chr10	7681214	7716460	35247	+
chr10	76531588	76557138	25551	+
chr10	79970715	79977190	6476	+
chr10	41476314	41487032	10719	+
chr10	81252935	81263365	10431	+
chr10	80392539	80399550	7012	-
chr10	127041414	127046365	4952	+
chr10	80665327	80678112	12786	-
chr10	75923222	75936496	13275	-
chr10	17723218	17725674	2457	+
chr10	20148471	20281590	133120	+
chr10	21124935	21160984	36050	-
chr10	107482908	107486134	3227	-
chr10	128490860	128494145	3286	-
chr10	108162193	108284475	122283	+
chr10	127660918	127668568	7651	-
chr10	128035575	128048637	13063	+
chr10	82748701	82764144	15444	-
chr10	78400384	78413043	12660	-
chr10	61417972	61425338	7367	+
chr10	80826656	80829290	2635	+
chr10	79793572	79820896	27325	+
chr10	7629373	7681136	51764	-
chr10	76351263	76442786	91524	-
chr10	62493833	62527451	33619	-
chr10	60277627	60302597	24971	+
chr10	79854427	79864771	10345	+
chr10	86841198	87008025	166828	-
chr10	121410350	121476347	65998	-
chr10	75550125	75560330	10206	-
chr10	18055861	18125155	69295	+
chr10	40258467	40258680	214	+
chr10	23785183	23787275	2093	-
chr10	80292453	80294114	1662	+
chr10	80798198	80804924	6727	+
chr10	61098642	61147703	49062	-
chr10	41485642	41490369	4728	-
chr10	77606097	77641543	35447	+
chr10	80642617	80657071	14455	-
chr10	80685253	80701977	16725	-
chr10	81084324	81098874	14551	-
chr10	80115803	80130682	14880	+
chr10	81335265	81343266	8002	-
chr10	127667144	127701049	33906	+
chr10	128363100	128368997	5898	-
chr10	88452745	88504073	51329	-
chr10	89638721	89686285	47565	-
chr10	80409514	80433647	24134	-
chr10	7119063	7212237	93175	-
chr10	7767947	7792800	24854	-
chr10	18213676	18234998	21323	-
chr10	34126067	34127984	1918	-
chr10	39958036	39986646	28611	-
chr10	63928472	64090277	161806	-
chr10	63430098	65003667	1573570	+
chr10	71254980	71285262	30283	-
chr10	78436744	78464975	28232	-
chr10	78574346	78584502	10157	+
chr10	79736123	79746581	10459	-
chr10	79894708	79908923	14216	-
chr10	79960152	79970203	10052	+
chr10	79974948	79984330	9383	-
chr10	80583654	80590341	6688	-
chr10	84526305	84534062	7758	-
chr10	100487558	100574840	87283	+
chr10	102998707	103030215	31509	-
chr10	115287084	115315591	28508	-
chr10	122078114	122097371	19258	-
chr10	127095650	127121131	25482	-
chr10	127171393	127180645	9253	-
chr10	127296221	127311786	15566	-
chr10	127321964	127329943	7980	+
chr10	111506286	111508645	2360	+
chr10	42561963	42583632	21670	-
chr10	91147571	91181315	33745	-
chr10	19000910	19015657	14748	-
chr10	31332376	31445958	113583	-
chr10	7589800	7625483	35684	+
chr10	19712570	19760053	47484	+
chr10	58813359	59138916	325558	+
chr10	79606854	79614025	7172	-
chr10	80380355	80387659	7305	-
chr10	88729541	88731101	1561	-
chr10	89408823	89443967	35145	-
chr10	93160875	93267071	106197	+
chr10	93540632	93584327	43696	+
chr10	100443902	100487350	43449	-
chr10	102512222	102549736	37515	+
chr10	127501686	127508823	7138	+
chr10	128377115	128408704	31590	+
chr10	80295977	80318263	22287	+
chr10	75589340	75617200	27861	+
chr10	128509965	128525871	15907	-
chr10	129238151	129239089	939	+
chr10	129901776	129902726	951	-
chr10	129842020	129843062	1043	-
chr10	81105915	81133975	28061	+
chr10	31493193	31609184	115992	-
chr10	41450383	41465574	15192	+
chr10	42860370	42960780	100411	+
chr10	81606270	81620703	14434	+
chr10	112271121	112467024	195904	+
chr10	85959340	86011895	52556	-
chr10	81273207	81291581	18375	-
chr10	127990936	128007611	16676	-
chr10	105187663	105574451	386789	-
chr10	85938637	85957823	19187	-
chr10	83360221	83488505	128285	+
chr10	78269178	78352489	83312	-
chr10	67009189	67096945	87757	-
chr10	128254096	128255645	1550	+
chr10	20398004	20725078	327075	-
chr10	63382443	63410576	28134	+
chr10	80899450	80900969	1520	-
chr10	62455235	62486805	31571	-
chr10	81459227	81482709	23483	-
chr10	127739538	127747349	7812	+
chr10	88948994	89344645	395652	-
chr10	12916648	12923090	6443	-
chr10	120389523	120392793	3271	+
chr10	9622936	9675208	52273	-
chr10	51677756	51730432	52677	+
chr10	39150970	39163794	12825	-
chr10	62947026	62974185	27160	+
chr10	72973303	73086705	113403	-
chr10	93831555	93858088	26534	+
chr10	105573953	105583874	9922	+
chr10	106470339	106935952	465614	+
chr10	75937723	75940672	2950	-
chr10	62429209	62449738	20530	-
chr10	83230848	83337882	107035	-
chr10	13178140	13193168	15029	-
chr10	108698764	108700160	1397	-
chr10	111500739	111501965	1227	+
chr10	116986314	117025040	38727	+
chr10	61738665	61784147	45483	-
chr10	79851552	79854971	3420	-
chr10	43593397	43709668	116272	+
chr10	81363067	81365816	2750	-
chr10	88379132	88447329	68198	+
chr10	117344673	117380015	35343	-
chr10	127705170	127720940	15771	+
chr10	24049510	24050586	1077	+
chr10	84547417	84553338	5922	-
chr10	23949558	23950589	1032	+
chr10	79886247	79888215	1969	+
chr10	79526430	79533796	7367	-
chr10	52417547	52440183	22637	+
chr10	62804570	62908996	104427	-
chr10	126978717	126999975	21259	+
chr10	71330480	71344954	14475	-
chr10	72654845	72674964	20120	+
chr10	78041947	78063622	21676	+
chr10	56014293	56228689	214397	-
chr10	77835947	77837252	1306	+
chr10	62580251	62602281	22031	-
chr10	80602872	80615784	12913	+
chr10	128058954	128077272	18319	+
chr10	81366222	81378516	12295	-
chr10	121546455	121586787	40333	-
chr10	42181841	42276755	94915	-
chr10	128131558	128180297	48740	-
chr10	128322459	128327553	5095	+
chr10	81266960	81273246	6287	+
chr10	57794335	57811830	17496	+
chr10	93640681	93747207	106527	+
chr10	81153266	81167923	14658	-
chr10	24223517	24302790	79274	+
chr10	80148272	80158368	10097	+
chr10	80047166	80056439	9274	+
chr10	5020917	5551482	530566	-
chr10	76032650	76043234	10585	+
chr10	76057494	76110961	53468	-
chr10	80141457	80145818	4362	+
chr10	81264713	81266934	2222	-
chr10	80852821	80855209	2389	-
chr10	128817333	128877629	60297	+
chr10	13005343	13009183	3841	+
chr10	39118804	39133914	15111	-
chr10	80318254	80320537	2284	-
chr10	80339793	80348412	8620	-
chr10	80402997	80406830	3834	-
chr10	52233619	52321378	87760	+
chr10	128209908	128211807	1900	-
chr10	93665383	93665846	464	-
chr10	30608141	30629632	21492	-
chr10	89711971	89732295	20325	-
chr10	127067280	127070264	2985	-
chr10	115339674	115362501	22828	-
chr10	40223246	40247036	23791	-
chr10	95480805	95501940	21136	-
chr10	80519584	80539124	19541	-
chr10	85927681	85929696	2016	+
chr10	40247703	40258108	10406	-
chr10	29143839	29199630	55792	+
chr10	7792891	7823135	30245	+
chr10	128411657	128441441	29785	+
chr10	130322877	130364111	41235	+
chr10	99263231	99267489	4259	+
chr10	128548114	128549305	1192	-
chr10	98914406	99026143	111738	+
chr10	29344176	29362442	18267	-
chr10	80226434	80243903	17470	+
chr10	120201658	120224917	23260	+
chr10	63060713	63077962	17250	+
chr10	66912489	66920258	7770	-
chr10	5593775	5606904	13130	+
chr10	89686371	89700866	14496	+
chr10	127266368	127281950	15583	+
chr10	81194609	81210877	16269	+
chr10	86021972	86051873	29902	+
chr10	80172944	80175146	2203	+
chr10	83722865	83762762	39898	+
chr10	93583029	93589706	6678	-
chr10	62107655	62143910	36256	-
chr10	7667503	7678881	11379	+
chr10	128401395	128411492	10098	-
chr10	82812123	82824242	12120	+
chr10	127898518	127911761	13244	+
chr10	8722219	8886070	163852	-
chr10	79758515	79766952	8438	-
chr10	81321103	81326242	5140	+
chr10	3540240	3554877	14638	+
chr10	62185396	62231251	45856	-
chr10	84622292	84727178	104887	+
chr10	41568016	41576476	8461	+
chr10	95547007	95564146	17140	-
chr10	60712072	60752794	40723	-
chr10	111586719	111594273	7555	-
chr10	43221486	43464882	243397	+
chr10	68092520	68278740	186221	-
chr10	80702184	80705373	3190	+
chr10	128958274	128960988	2715	-
chr10	88322804	88379080	56277	-
chr10	40831621	40883311	51691	-
chr10	70440481	70558736	118256	+
chr10	75636706	75644008	7303	-
chr10	93523338	93540033	16696	-
chr10	111298679	111301727	3049	+
chr10	20347770	20361304	13535	+
chr10	99757706	99759658	1953	-
chr10	11281330	11298052	16723	+
chr10	119199255	119240055	40801	-
chr10	39133976	39152542	18567	+
chr10	127666901	127668851	1951	+
chr10	81393051	81395392	2342	+
chr10	20312469	20344613	32145	+
chr10	33919142	33951269	32128	-
chr10	85891966	85917142	25177	-
chr10	41490439	41514286	23848	+
chr10	80855275	80868708	13434	+
chr10	119092905	119103107	10203	+
chr10	81357491	81366225	8735	+
chr10	26753421	26918648	165228	+
chr10	120141648	120202130	60483	-
chr10	21319088	21342057	22970	-
chr10	93589413	93605245	15833	+
chr10	121263820	121351278	87459	-
chr10	96226020	96248866	22847	+
chr10	76545871	76562226	16356	-
chr10	68319071	68321142	2072	-
chr10	128085286	128085363	78	+
chr10	97035768	97061059	25292	+
chr10	119746063	119761699	15637	-
chr10	41538846	41716634	177789	-
chr10	76562272	76570201	7930	+
chr10	51585416	51590517	5102	-
chr10	115569986	115582448	12463	+
chr10	128747889	128766564	18676	+
chr10	80796099	80798626	2528	-
chr10	79820989	79830490	9502	+
chr10	4266380	4359470	93091	+
chr10	128296139	128298752	2614	-
chr10	79777272	79782630	5359	+
chr10	70922832	71159700	236869	-
chr10	40883475	40938570	55096	+
chr10	63319005	63381704	62700	-
chr10	95515145	95545657	30513	+
chr11	68901610	68906989	5380	+
chr11	109352835	109363654	10820	-
chr11	112792731	112799008	6278	-
chr11	99657949	99658960	1012	-
chr11	6525591	6528779	3189	-
chr11	75461539	75466676	5138	+
chr11	97020508	97026248	5741	-
chr11	97490783	97500340	9558	-
chr11	48802032	48802112	81	+
chr11	78181686	78181756	71	-
chr11	48803139	48803206	68	+
chr11	62604515	62604586	72	+
chr11	6620319	6620454	136	-
chr11	74905424	74905516	93	+
chr11	55482694	55482833	140	+
chr11	119390472	119390561	90	+
chr11	69663043	69663125	83	+
chr11	105965608	105985694	20087	-
chr11	104556789	104565661	8873	-
chr11	59810080	59818491	8412	+
chr11	83582056	83623693	41638	+
chr11	95963292	95963383	92	-
chr11	106782693	106782759	67	-
chr11	78181299	78181363	65	-
chr11	78183056	78183124	69	-
chr11	60728663	60728726	64	+
chr11	72388756	72388864	109	+
chr11	117076802	117078954	2153	+
chr11	60200538	60200617	80	-
chr11	60202262	60202327	66	-
chr11	119154076	119154137	62	-
chr11	70438255	70438318	64	+
chr11	46170087	46170143	57	+
chr11	78178827	78178887	61	+
chr11	53763597	53763654	58	-
chr11	26202240	26202348	109	+
chr11	78073170	78073241	72	-
chr11	97146364	97146419	56	-
chr11	102999848	102999921	74	-
chr11	120229802	120231585	1784	-
chr11	75794768	75825241	30474	+
chr11	97627389	97629702	2314	-
chr11	74925823	75164448	238626	+
chr11	96937825	96943986	6162	-
chr11	4186789	4215505	28717	+
chr11	83294642	83302586	7945	-
chr11	101155907	101161787	5881	+
chr11	50255634	50292311	36678	-
chr11	88099146	88194140	94995	+
chr11	70688361	70700155	11795	-
chr11	100476353	100528000	51648	-
chr11	76924809	76987379	62571	+
chr11	120958990	120991330	32341	-
chr11	79481719	79484031	2313	-
chr11	74898071	74909342	11272	+
chr11	109450855	109473598	22744	-
chr11	32095261	32101228	5968	-
chr11	102375549	102377020	1472	-
chr11	117414389	117415368	980	+
chr11	97041560	97049213	7654	+
chr11	116837432	116843449	6018	-
chr11	4895320	4928867	33548	+
chr11	58932288	58938916	6629	-
chr11	69816566	69818465	1900	-
chr11	72042032	72047370	5339	+
chr11	88047373	88053755	6383	+
chr11	70010183	70015411	5229	-
chr11	105967945	105989964	22020	+
chr11	70614883	70619216	4334	-
chr11	46055992	46147343	91352	+
chr11	5861947	5872088	10142	+
chr11	88830792	88864586	33795	-
chr11	78322968	78327781	4814	+
chr11	70315610	70322628	7019	-
chr11	69156989	69169792	12804	+
chr11	70344152	70352031	7880	-
chr11	69183932	69197843	13912	-
chr11	75177643	75191241	13599	-
chr11	114675431	114720977	45547	+
chr11	72690006	72772146	82141	+
chr11	54979108	55033445	54338	-
chr11	101330605	101341938	11334	+
chr11	4986824	5042791	55968	+
chr11	101464999	101471853	6855	+
chr11	70054085	70057894	3810	+
chr11	69599736	69605942	6207	-
chr11	101009452	101063719	54268	+
chr11	108920349	108950783	30435	+
chr11	120064430	120086827	22398	-
chr11	70224128	70229798	5671	-
chr11	101488764	101551955	63192	-
chr11	70977836	70983026	5191	-
chr11	98001508	98023034	21527	-
chr11	5969644	6066362	96719	-
chr11	84957786	84966044	8259	+
chr11	120729489	120732114	2626	-
chr11	119022962	119031270	8309	+
chr11	82719250	82764321	45072	-
chr11	121036747	121039418	2672	-
chr11	80477023	80481184	4162	+
chr11	117966079	117969186	3108	-
chr11	99144196	99155077	10882	-
chr11	12236608	12464960	228353	-
chr11	88970252	88991613	21362	+
chr11	76778424	76847018	68595	-
chr11	5788488	5800962	12475	+
chr11	101999652	102028461	28810	-
chr11	70016942	70047522	30581	+
chr11	95120119	95125296	5178	+
chr11	95140447	95146263	5817	-
chr11	75768966	75796049	27084	-
chr11	3249907	3266415	16509	-
chr11	16752203	16918158	165956	+
chr11	69666936	69672423	5488	-
chr11	61517249	61579687	62439	-
chr11	114996721	115001880	5160	-
chr11	101191115	101226463	35349	-
chr11	5106265	5152257	45993	-
chr11	107874605	107915055	40451	-
chr11	78166106	78176675	10570	-
chr11	120805846	120824547	18702	-
chr11	69796068	69801857	5790	-
chr11	60714123	60727263	13141	-
chr11	78037931	78060434	22504	+
chr11	101367561	101377903	10343	+
chr11	42130939	42182930	51992	-
chr11	42419757	42629028	209272	+
chr11	95865943	95914891	48949	-
chr11	67455437	67688990	233554	+
chr11	120530699	120538986	8288	+
chr11	100704746	100712465	7720	-
chr11	53431023	53437904	6882	+
chr11	102887336	102900912	13577	-
chr11	49794178	49838613	44436	+
chr11	102799579	102819700	20122	-
chr11	116008457	116012719	4263	-
chr11	55514238	55608198	93961	-
chr11	109362831	109401369	38539	+
chr11	48800332	48806434	6103	+
chr11	70639122	70642036	2915	+
chr11	54902453	54910377	7925	+
chr11	98446394	98455373	8980	+
chr11	73135485	73138294	2810	-
chr11	57828705	57832818	4114	-
chr11	100761069	100762931	1863	-
chr11	54866383	54870501	4119	+
chr11	115497353	115514387	17035	-
chr11	51600100	51606847	6748	-
chr11	96365752	96368256	2505	+
chr11	96318267	96321638	3372	+
chr11	53259814	53300457	40644	-
chr11	76998603	77032340	33738	+
chr11	97159714	97187881	28168	-
chr11	102453297	102470122	16826	-
chr11	95044474	95076801	32328	-
chr11	104608000	104670476	62477	+
chr11	70700548	70731964	31417	+
chr11	106988629	106999541	10913	-
chr11	100117327	100121566	4240	-
chr11	100203162	100207548	4387	-
chr11	100256217	100261029	4813	-
chr11	97799000	97838764	39765	+
chr11	84518284	84525535	7252	-
chr11	4257557	4272514	14958	+
chr11	82781108	82804274	23167	+
chr11	3344256	3409189	64934	-
chr11	115523102	115536276	13175	-
chr11	46735080	46779578	44499	+
chr11	120625117	120633600	8484	-
chr11	18879817	19018985	139169	-
chr11	105292643	105351139	58497	+
chr11	104231390	104332090	100701	+
chr11	22896136	22982382	86247	-
chr11	104550663	104595753	45091	+
chr11	5896637	5898782	2146	-
chr11	75650504	75673910	23407	+
chr11	101552149	101581951	29803	+
chr11	96817414	96829968	12555	-
chr11	4873951	4894200	20250	+
chr11	93956979	93968521	11543	-
chr11	93949814	93968293	18480	-
chr11	33152287	33163206	10920	-
chr11	68209364	68400823	191460	-
chr11	76257198	76399140	141943	-
chr11	6291633	6356642	65010	+
chr11	4236420	4241026	4607	+
chr11	72441355	72451768	10414	+
chr11	72999103	73015200	16098	+
chr11	89982665	90002894	20230	-
chr11	95026258	95041354	15097	-
chr11	101769742	101785371	15630	-
chr11	106654217	106750628	96412	-
chr11	69095217	69109960	14744	+
chr11	63128982	63159547	30566	+
chr11	98152154	98193293	41140	-
chr11	118392751	118402092	9342	-
chr11	98348404	98357796	9393	+
chr11	52098681	52127778	29098	+
chr11	75630988	75648871	17884	+
chr11	102099930	102101319	1390	-
chr11	97205842	97280638	74797	-
chr11	77880615	77894096	13482	-
chr11	97362435	97398542	36108	+
chr11	75486816	75509449	22634	+
chr11	120542888	120549727	6840	-
chr11	62752577	62789462	36886	-
chr11	54522847	54699285	176439	+
chr11	100956733	100970887	14155	-
chr11	115974709	116008412	33704	+
chr11	62604884	62648523	43640	-
chr11	96251105	96264868	13764	+
chr11	100715009	100738215	23207	-
chr11	82876434	82890614	14181	-
chr11	78188430	78192193	3764	+
chr11	59963181	59964944	1764	-
chr11	59783897	59787645	3749	-
chr11	23736847	23770970	34124	-
chr11	98026710	98030492	3783	+
chr11	68901583	68904534	2952	+
chr11	101442298	101445529	3232	+
chr11	82115185	82116799	1615	+
chr11	83572919	83578636	5718	-
chr11	116849901	116853094	3194	-
chr11	94962791	94976327	13537	-
chr11	116765025	116775507	10483	-
chr11	83175186	83190216	15031	+
chr11	35121224	35708507	587284	+
chr11	102838473	102880985	42513	-
chr11	69655314	69656727	1414	+
chr11	55394500	55423183	28684	-
chr11	116530925	116536674	5750	+
chr11	119143045	119228499	85455	-
chr11	119228572	119265238	36667	+
chr11	87662722	87735539	72818	+
chr11	87760541	87785928	25388	+
chr11	100859351	100885169	25819	+
chr11	120098928	120100705	1778	+
chr11	31357307	31370074	12768	-
chr11	120442644	120446950	4307	+
chr11	109669749	109722279	52531	-
chr11	69045647	69051664	6018	+
chr11	120608477	120609093	617	+
chr11	100319885	100322096	2212	+
chr11	78206746	78245987	39242	-
chr11	6105691	6200415	94725	-
chr11	117809668	117814283	4616	+
chr11	121701544	121716306	14763	+
chr11	35769484	35791285	21802	+
chr11	51643063	51650842	7780	-
chr11	52004221	52089784	85564	+
chr11	85832551	85841948	9398	+
chr11	85886422	85916097	29676	+
chr11	83850063	83905819	55757	+
chr11	46148155	46166508	18354	-
chr11	52252371	52283331	30961	-
chr11	101087277	101092207	4931	+
chr11	102304560	102319742	15183	-
chr11	3917192	3932159	14968	-
chr11	75531694	75577575	45882	+
chr11	68556186	68558245	2060	+
chr11	3330401	3342971	12571	+
chr11	20823576	20831056	7481	-
chr11	28853204	28926743	73540	+
chr11	33550781	33578959	28179	-
chr11	50602084	50807573	205490	+
chr11	54438199	54518235	80037	+
chr11	59372669	59375657	2989	-
chr11	59541568	59566956	25389	+
chr11	59791408	59810016	18609	-
chr11	120592121	120598365	6245	-
chr11	60226714	60352905	126192	-
chr11	60864452	60879272	14821	-
chr11	62648664	62666354	17691	+
chr11	69343273	69369406	26134	-
chr11	69398508	69413675	15168	-
chr11	69881567	69895539	13973	-
chr11	70432635	70440828	8194	+
chr11	70519196	70520736	1541	+
chr11	70669463	70688105	18643	-
chr11	72344722	72362442	17721	-
chr11	72451638	72489904	38267	-
chr11	77493562	77507786	14225	+
chr11	79932321	79962390	30070	-
chr11	80154105	80178958	24854	+
chr11	84813061	84819515	6455	-
chr11	86683985	86692457	8473	+
chr11	88999376	89020293	20918	+
chr11	94663851	94677515	13665	-
chr11	94991035	95006899	15865	+
chr11	96929302	96937830	8529	+
chr11	97685826	97688621	2796	+
chr11	97989578	97996181	6604	-
chr11	99065678	99089306	23629	-
chr11	101582242	101591788	9547	+
chr11	102145513	102149477	3965	+
chr11	102248882	102265187	16306	+
chr11	102268743	102279462	10720	+
chr11	102289300	102296631	7332	-
chr11	104502745	104550620	47876	-
chr11	110269369	110337716	68348	-
chr11	114798924	114806745	7822	+
chr11	114922781	114934386	11606	-
chr11	116030322	116061214	30893	+
chr11	116142285	116168166	25882	-
chr11	117654289	117763439	109151	+
chr11	118476829	118489209	12381	+
chr11	98740638	98769006	28369	+
chr11	117815526	117826092	10567	-
chr11	69686250	69695849	9600	-
chr11	98992943	99024189	31247	-
chr11	60740058	60777365	37308	-
chr11	62551171	62553213	2043	+
chr11	9118103	9136170	18068	+
chr11	53427922	53430831	2910	-
chr11	69088490	69092384	3895	+
chr11	52360860	52389397	28538	+
chr11	78499091	78502324	3234	+
chr11	103727364	103749821	22458	-
chr11	103774150	103817957	43808	+
chr11	5520659	5525893	5235	+
chr11	75732869	75765845	32977	+
chr11	97688823	97700497	11675	-
chr11	61448442	61454131	5690	-
chr11	50898712	50916165	17454	-
chr11	80383279	80405733	22455	+
chr11	30885358	30893729	8372	+
chr11	35797382	35798884	1503	-
chr11	50872720	50887651	14932	-
chr11	60728398	60732951	4554	+
chr11	60777524	60788287	10764	+
chr11	68985697	69008460	22764	-
chr11	75193783	75267769	73987	+
chr11	77216287	77460220	243934	+
chr11	78472330	78497754	25425	-
chr11	80089400	80135794	46395	+
chr11	95713011	95835115	122105	+
chr11	96133786	96165451	31666	+
chr11	101325063	101329702	4640	+
chr11	69125896	69149115	23220	+
chr11	118988188	118993221	5034	+
chr11	102939264	102946688	7425	-
chr11	98704591	98729435	24845	-
chr11	69656697	69662642	5946	-
chr11	60920917	60931867	10951	-
chr11	60902246	60914750	12505	-
chr11	55250609	55336564	85956	-
chr11	55158470	55185077	26608	-
chr11	97663414	97685463	22050	+
chr11	75175942	75178835	2894	-
chr11	58732096	58733223	1128	-
chr11	59570699	59571813	1115	-
chr11	58565856	58570553	4698	-
chr11	58778089	58779086	998	+
chr11	115584255	115604051	19797	-
chr11	60932033	60952811	20779	+
chr11	110399122	110525522	126401	+
chr11	106084613	106155446	70834	+
chr11	97703399	97713500	10102	+
chr11	32226505	32232700	6196	+
chr11	32347820	32428173	80354	+
chr11	59485520	59526631	41112	-
chr11	60536381	60558512	22132	+
chr11	78180932	78183584	2653	-
chr11	79591212	79698023	106812	+
chr11	94644996	94653964	8969	-
chr11	95712673	95772353	59681	+
chr11	96047432	96065388	17957	-
chr11	98836785	98853697	16913	+
chr11	99232761	99244085	11325	-
chr11	102663716	102682237	18522	+
chr11	120232947	120292296	59350	+
chr11	59661305	59780860	119556	+
chr11	115163341	115181181	17841	+
chr11	101458745	101466230	7486	-
chr11	55469685	55504838	35154	+
chr11	50921823	50931633	9811	-
chr11	74906359	74925948	19590	-
chr11	120491840	120499187	7348	+
chr11	101070012	101077672	7661	+
chr11	96034885	96047430	12546	+
chr11	115475667	115490467	14801	+
chr11	100627543	100657622	30080	-
chr11	75510094	75513168	3075	+
chr11	101246391	101259549	13159	+
chr11	114765388	114790739	25352	+
chr11	43420250	43426251	6002	-
chr11	50811086	50827724	16639	-
chr11	116434094	116439077	4984	+
chr11	96916270	96965060	48791	+
chr11	16951375	16954772	3398	+
chr11	114413401	114448860	35460	-
chr11	75348433	75405705	57273	+
chr11	8431652	8664681	233030	-
chr11	46235531	46239872	4342	+
chr11	95145052	95159047	13996	+
chr11	76672470	76673676	1207	+
chr11	115187487	115247023	59537	+
chr11	98388677	98400490	11814	-
chr11	4620275	4630011	9737	-
chr11	69391925	69395631	3707	-
chr11	70513516	70514616	1101	-
chr11	72047528	72135778	88251	-
chr11	72301629	72313733	12105	+
chr11	82952095	82964840	12746	+
chr11	17051586	17079371	27786	+
chr11	43528784	43586997	58214	+
chr11	61301631	61342860	41230	-
chr11	69803603	69805624	2022	-
chr11	74383356	74610915	227560	-
chr11	75461715	75470899	9185	+
chr11	87853215	87863803	10589	+
chr11	100740376	100759942	19567	-
chr11	103534577	103621140	86564	-
chr11	106751226	106768794	17569	+
chr11	58961812	58962222	411	+
chr11	75463716	75463810	95	+
chr11	103697724	103722832	25109	+
chr11	5276324	5444847	168524	-
chr11	95700106	95712754	12649	-
chr11	46396559	46407982	11424	+
chr11	74619605	74641516	21912	+
chr11	114727408	114757889	30482	+
chr11	68943155	68957480	14326	-
chr11	115564434	115583985	19552	+
chr11	84910950	84916366	5417	-
chr11	98626360	98638226	11867	+
chr11	115603925	115608036	4112	+
chr11	57801637	57810217	8581	+
chr11	102393403	102402555	9153	+
chr11	78465697	78471945	6249	+
chr11	51619735	51623714	3980	+
chr11	51967661	51977334	9674	+
chr11	102041509	102055620	14112	+
chr11	65807175	65829239	22065	+
chr11	67052670	67067070	14401	+
chr11	76726602	76763579	36978	-
chr11	22759738	22982090	222353	-
chr11	103219762	103267745	47984	-
chr11	85311244	85347066	35823	+
chr11	3983636	3999326	15691	+
chr11	70844778	70943105	98328	+
chr11	69968222	69982517	14296	-
chr11	107732357	107794557	62201	-
chr11	94967593	94968456	864	+
chr11	80046493	80080991	34499	-
chr11	101246028	101248250	2223	+
chr11	32286965	32287784	820	+
chr11	5801640	5803733	2094	-
chr11	16971206	17052381	81176	-
chr11	3288874	3309083	20210	+
chr11	120484613	120489065	4453	+
chr11	69913888	69916591	2704	+
chr11	76406952	76416292	9341	+
chr11	84048041	84069261	21221	-
chr11	103676849	103697898	21050	-
chr11	61871307	61930252	58946	-
chr11	118428203	118449963	21761	+
chr11	102604396	102608058	3663	+
chr11	34314758	34422640	107883	+
chr11	70459433	70466202	6770	+
chr11	103171107	103198901	27795	+
chr11	54910785	54962917	52133	-
chr11	61126755	61149372	22618	+
chr11	121053458	121063569	10112	-
chr11	115091431	115162236	70806	+
chr11	97415533	97502402	86870	+
chr11	50376990	50386528	9539	+
chr11	98358368	98381112	22745	+
chr11	116131817	116138868	7052	-
chr11	69682577	69696098	13522	-
chr11	53783418	53859256	75839	-
chr11	6716001	6720037	4037	-
chr11	83511736	83522175	10440	-
chr11	88204388	88211507	7120	+
chr11	5703983	5715680	11698	-
chr11	3963975	3980004	16030	+
chr11	97777527	97782437	4911	-
chr11	30885416	31102704	217289	+
chr11	103344753	103350124	5372	+
chr11	33211795	33513746	301952	-
chr11	51685386	51688874	3489	-
chr11	51623671	51635896	12226	-
chr11	70453983	70459984	6002	-
chr11	120598421	120608198	9778	+
chr11	70451919	70453727	1809	+
chr11	84880148	84911226	31079	+
chr11	17203198	17211568	8371	-
chr11	67037905	67052594	14690	-
chr11	120456606	120458068	1463	-
chr11	116434509	116438223	3715	+
chr11	101627195	101636100	8906	+
chr11	76902159	76916587	14429	+
chr11	98581256	98587368	6113	-
chr11	30930774	30954335	23562	-
chr11	70615848	70616890	1043	+
chr11	73047783	73089317	41535	+
chr11	82764345	82765935	1591	+
chr11	107479484	107504362	24879	+
chr11	26386135	26471876	85742	+
chr11	97315716	97329920	14205	+
chr11	103101682	103112200	10519	+
chr11	106197408	106216344	18937	-
chr11	69981156	69990601	9446	+
chr11	119393100	119487418	94319	+
chr11	115614178	115628295	14118	-
chr11	120458115	120464358	6244	+
chr11	86694351	86757565	63215	-
chr11	61343401	61378345	34945	-
chr11	62879455	62916780	37326	+
chr11	116803062	116828046	24985	-
chr11	114668524	114672331	3808	+
chr11	94287890	94321988	34099	-
chr11	59208321	59210738	2418	+
chr11	70644196	70647479	3284	-
chr11	120725399	120727281	1883	-
chr11	29511757	29515033	3277	-
chr11	53324679	53333301	8623	+
chr11	102402985	102407946	4962	-
chr11	50174444	50200115	25672	+
chr11	75298166	75348324	50159	-
chr11	78176711	78181909	5199	+
chr11	102189620	102194081	4462	+
chr11	67798187	67816002	17816	+
chr11	120646031	120648158	2128	-
chr11	98863638	98905040	41403	+
chr11	80136678	80142175	5498	-
chr11	49663610	49665118	1509	+
chr11	87701396	87705331	3936	+
chr11	120549979	120551132	1154	-
chr11	107025681	107030443	4763	+
chr11	78541817	78550777	8961	-
chr11	78750506	78751729	1224	-
chr11	62602877	62604807	1931	+
chr11	97034602	97041407	6806	-
chr11	70216789	70221064	4276	-
chr11	109787651	109828046	40396	-
chr11	98350718	98358283	7566	-
chr11	98551097	98558665	7569	+
chr11	31665181	31671885	6705	-
chr11	69682846	69685784	2939	-
chr11	102958300	102964387	6088	-
chr11	62267224	62281375	14152	-
chr11	101260567	101277409	16843	+
chr11	116852440	116875635	23196	+
chr11	85791661	85832223	40563	-
chr11	26471322	26593999	122678	-
chr11	118021723	118130634	108912	-
chr11	58867216	58883288	16073	+
chr11	101448407	101458698	10292	+
chr11	84876315	84880285	3971	-
chr11	114851152	114872617	21466	+
chr11	70647235	70651421	4187	+
chr11	43681998	43721491	39494	+
chr11	93996091	94126085	129995	+
chr11	103132429	103139876	7448	+
chr11	81860673	81894582	33910	+
chr11	117809668	117839908	30241	+
chr11	4135202	4141172	5971	+
chr11	53457205	53467766	10562	+
chr11	117867952	117873481	5530	-
chr11	107207892	107470699	262808	-
chr11	94489599	94499974	10376	-
chr11	90643465	90688366	44902	-
chr11	115765433	115799366	33934	+
chr11	114791217	114795945	4729	-
chr11	5713417	5762376	48960	-
chr11	106216926	106249139	32214	+
chr11	120103960	120151346	47387	-
chr11	23646479	23665959	19481	-
chr11	97771481	97775918	4438	-
chr11	45928269	45944935	16667	-
chr11	97923238	97986444	63207	-
chr11	118259651	118290244	30594	-
chr11	88972657	88973002	346	+
chr11	35782396	35782481	86	+
chr11	96317165	96317274	110	+
chr11	35616816	35616925	110	+
chr11	103070304	103101658	31355	-
chr11	78261752	78290623	28872	+
chr11	93098028	93601749	503722	+
chr11	54717456	54787675	70220	-
chr11	16935154	16951282	16129	-
chr11	62281473	62328451	46979	+
chr11	62524946	62539261	14316	-
chr11	58009064	58062034	52971	+
chr11	102881204	102885216	4013	+
chr11	14560355	14599225	38871	-
chr11	29547950	29578367	30418	+
chr11	23007531	23030788	23258	+
chr11	101952421	101960573	8153	+
chr11	95858865	95861044	2180	+
chr11	88905928	88936061	30134	+
chr11	109473374	109573330	99957	+
chr11	87077732	87086774	9043	-
chr11	117115168	117159268	44101	+
chr11	74649495	74670847	21353	+
chr11	4480868	4594863	113996	-
chr11	116843278	116854263	10986	+
chr11	100545607	100572568	26962	+
chr11	117986292	118024011	37720	+
chr11	23665674	23732876	67203	+
chr11	101962458	101967015	4558	-
chr11	73199460	73224511	25052	+
chr11	60353329	60394341	41013	+
chr11	80850381	80858300	7920	-
chr11	30426006	30471827	45822	-
chr11	96291024	96306910	15887	-
chr11	4637747	4685699	47953	+
chr11	100713850	100714575	726	+
chr11	54826866	54860916	34051	-
chr11	69765912	69784023	18112	+
chr11	80858365	80867814	9450	+
chr11	5058128	5060385	2258	+
chr11	102835849	102838040	2192	+
chr11	4345814	4441105	95292	-
chr11	106276672	106288745	12074	+
chr11	86583865	86683836	99972	-
chr11	61485431	61488900	3470	+
chr11	108425192	108860615	435424	+
chr11	82942341	82960681	18341	-
chr11	94343295	94392997	49703	-
chr11	5762129	5784710	22582	+
chr11	57795499	57801417	5919	-
chr11	117076008	117078955	2948	+
chr11	102619796	102624416	4621	-
chr11	120653788	120661175	7388	-
chr11	29545846	29548109	2264	-
chr11	69395487	69396680	1194	+
chr11	84525660	84535831	10172	+
chr11	32205415	32208984	3570	+
chr11	83942062	83963088	21027	+
chr11	117611247	117613857	2611	+
chr11	85766831	85775680	8850	-
chr11	107547930	107693826	145897	+
chr11	120090531	120098731	8201	-
chr11	5054132	5065327	11196	-
chr11	79607079	79623163	16085	-
chr11	82633353	82636309	2957	+
chr11	77912127	77929288	17162	-
chr11	44454571	44470498	15928	-
chr11	96907426	96916496	9071	-
chr11	69673115	69682084	8970	-
chr11	101665541	101667832	2292	+
chr11	73183596	73199042	15447	-
chr11	106263179	106272972	9794	-
chr11	69851005	69858730	7726	-
chr11	69120404	69124055	3652	+
chr11	95261529	95269265	7737	+
chr11	53350833	53421830	70998	+
chr11	94653767	94660089	6323	+
chr11	48826140	48852209	26070	+
chr11	58978093	58991458	13366	+
chr11	62820231	62850808	30578	+
chr11	34226815	34783892	557078	-
chr11	74849261	74897060	47800	-
chr11	51650954	51657681	6728	+
chr12	100187968	100193540	5573	+
chr12	3859293	3862244	2952	-
chr12	117144530	117151269	6740	-
chr12	109729764	109749460	19697	+
chr12	69963409	69969736	6328	+
chr12	76444497	76451336	6840	+
chr12	3403878	3427011	23134	-
chr12	109729325	109729402	78	+
chr12	109682197	109682273	77	+
chr12	109580233	109580315	83	+
chr12	30884322	30893854	9533	+
chr12	105031075	105031349	275	-
chr12	109611822	109611941	120	+
chr12	54645933	54646012	80	-
chr12	102684928	102685020	93	-
chr12	56253243	56266384	13142	+
chr12	101913240	101915335	2096	+
chr12	76546972	76547890	919	-
chr12	112411023	112423212	12190	-
chr12	105031077	105031141	65	-
chr12	109595318	109595397	80	-
chr12	15800994	15801101	108	-
chr12	112733322	112733391	70	+
chr12	28910229	29041874	131646	+
chr12	4524113	4529122	5010	+
chr12	99563796	99620038	56243	+
chr12	4133103	4213525	80423	+
chr12	54645392	54656573	11182	-
chr12	72085589	72101461	15873	+
chr12	65075603	65132058	56456	+
chr12	112106679	112127559	20881	+
chr12	99884517	99955219	70703	+
chr12	76797960	76822908	24949	-
chr12	108836082	108856815	20734	+
chr12	105513480	105515246	1767	+
chr12	31073861	31080251	6391	+
chr12	26306794	26415254	108461	-
chr12	76255298	76319803	64506	+
chr12	69182834	69204267	21434	-
chr12	101834043	101913267	79225	-
chr12	76347782	76369602	21821	-
chr12	79080664	79089651	8988	-
chr12	76765589	76921412	155824	+
chr12	112620045	112641360	21316	+
chr12	113098278	113137206	38929	+
chr12	79130777	79156301	25525	+
chr12	8497661	8500009	2349	-
chr12	84569762	84595457	25696	+
chr12	111669361	111672338	2978	-
chr12	113146316	113153879	7564	+
chr12	109452823	109463336	10514	+
chr12	38779380	38870484	91105	+
chr12	4833174	4841591	8418	-
chr12	76792335	76795554	3220	-
chr12	76404176	76406938	2763	+
chr12	21267420	21286284	18865	-
chr12	31265234	31329644	64411	+
chr12	41451668	41486431	34764	-
chr12	76937269	76962201	24933	-
chr12	37108540	37179534	70995	+
chr12	73123717	73273988	150272	+
chr12	4247362	4477182	229821	-
chr12	55489410	55492647	3238	-
chr12	70011435	70113717	102283	-
chr12	12936093	12941914	5822	-
chr12	83794034	83921934	127901	-
chr12	56691767	56712822	21056	+
chr12	105784694	105838944	54251	+
chr12	59066884	59073998	7115	+
chr12	69201773	69228195	26423	-
chr12	72757455	72799819	42365	+
chr12	102394084	102439813	45730	-
chr12	83688152	83735199	47048	+
chr12	70974621	70996347	21727	+
chr12	104687742	104751952	64211	-
chr12	116485720	117276849	791130	+
chr12	84602533	84617413	14881	-
chr12	79297282	79814690	517409	+
chr12	24651274	24662789	11516	+
chr12	24572283	24617391	45109	+
chr12	28649602	28659589	9988	+
chr12	69157722	69159186	1465	-
chr12	24708241	24714146	5906	+
chr12	40059769	40134228	74460	-
chr12	4592638	4713962	121325	+
chr12	73041827	73053887	12061	-
chr12	73099609	73113456	13848	-
chr12	58211772	58214444	2673	+
chr12	69577628	69583110	5483	-
chr12	71831078	71992333	161256	+
chr12	87426169	87443839	17671	-
chr12	76765538	76783180	17643	+
chr12	79029163	79081655	52493	+
chr12	79232346	79296304	63959	-
chr12	30584426	30591215	6790	+
chr12	104929933	105009809	79877	-
chr12	108306270	108330869	24600	+
chr12	108825873	108835883	10011	-
chr12	4082583	4110606	28024	+
chr12	4879032	4907705	28674	-
chr12	15791727	15816922	25196	-
chr12	36157114	36197291	40178	+
chr12	69184157	69186770	2614	+
chr12	69690433	69724873	34441	-
chr12	75411722	75416781	5060	-
chr12	85219481	85226628	7148	+
chr12	85234520	85270599	36080	-
chr12	85746539	85813585	67047	+
chr12	87278638	87299705	21068	-
chr12	100125452	100159653	34202	-
chr12	102283048	102390855	107808	+
chr12	102568582	102727333	158752	-
chr12	111039351	111115901	76551	+
chr12	112720455	112746592	26138	+
chr12	112808937	112816252	7316	+
chr12	113014508	113074401	59894	+
chr12	117804289	117878706	74418	+
chr12	119945957	120021246	75290	+
chr12	111166370	111267153	100784	+
chr12	26469204	26479837	10634	+
chr12	106010228	106077426	67199	+
chr12	21390071	21417637	27567	-
chr12	108792973	108820148	27176	+
chr12	4843303	4860043	16741	+
chr12	7977648	8016835	39188	+
chr12	11090202	11151056	60855	-
chr12	40445952	40846874	400923	+
chr12	73543402	73546392	2991	-
chr12	73997661	74273267	275607	+
chr12	84149176	84218881	69706	-
chr12	85135249	85151264	16016	-
chr12	86678700	86692091	13392	+
chr12	86880701	86884798	4098	-
chr12	87199723	87213541	13819	+
chr12	102128733	102267091	138359	+
chr12	31519827	31559969	40143	-
chr12	55080262	55115367	35106	+
chr12	40315046	40445902	130857	-
chr12	76530891	76580488	49598	+
chr12	86361117	86521628	160512	+
chr12	55384222	55418454	34233	+
chr12	110807798	110840939	33142	-
chr12	76370266	76396950	26685	+
chr12	78961795	79007627	45833	-
chr12	110447120	110583062	135943	+
chr12	103407982	103425830	17849	-
chr12	105191043	105195612	4570	+
chr12	105176344	105181145	4802	+
chr12	53248677	54072175	823499	+
chr12	33429635	33441392	11758	+
chr12	65062424	65074007	11584	-
chr12	116401947	116405210	3264	-
chr12	37241641	37582202	340562	+
chr12	70825514	70902234	76721	+
chr12	101082481	101088927	6447	+
chr12	110590512	110592700	2189	+
chr12	33111711	33147597	35887	-
chr12	118846329	118852576	6248	+
chr12	102743762	102747561	3800	+
chr12	4917353	5047394	130042	+
chr12	57230412	57239882	9471	+
chr12	59095799	59191583	95785	+
chr12	81721010	81781175	60166	-
chr12	109589193	109600330	11138	-
chr12	33147693	33373045	225353	+
chr12	80754043	80760687	6645	-
chr12	87443896	87452206	8311	+
chr12	17172100	17176888	4789	-
chr12	87166237	87200454	34218	-
chr12	74296668	74302008	5341	+
chr12	112976482	112978945	2464	+
chr12	69197211	69199867	2657	+
chr12	109632341	109637439	5099	+
chr12	82588292	83162056	573765	+
chr12	101975988	102006424	30437	+
chr12	55836324	55869736	33413	+
chr12	85686669	85709087	22419	+
chr12	77238125	77476338	238214	+
chr12	21285525	21315056	29532	+
chr12	104247905	104253669	5765	+
chr12	11208360	11208972	613	-
chr12	112850873	112868228	17356	-
chr12	107910403	108003602	93200	-
chr12	104263122	104269372	6251	+
chr12	81026808	81186414	159607	+
chr12	102742230	102743661	1432	-
chr12	87097531	87102539	5009	-
chr12	87442683	87444017	1335	-
chr12	85272398	85288438	16041	-
chr12	69310522	69357165	46644	-
chr12	110667688	110682619	14932	-
chr12	72650353	72664909	14557	-
chr12	69182731	69184083	1353	-
chr12	46694517	46818929	124413	-
chr12	110841029	110843804	2776	+
chr12	3962554	4038915	76362	-
chr12	112146208	112181747	35540	+
chr12	36091835	36158080	66246	-
chr12	72073428	72085439	12012	-
chr12	80923432	80924449	1018	-
chr12	72536383	72580119	43737	+
chr12	111713261	111755053	41793	+
chr12	69724950	69744660	19711	+
chr12	103388682	103406350	17669	+
chr12	28437795	28552399	114605	-
chr12	111814170	111832192	18023	+
chr12	85340614	85374847	34234	-
chr12	101039409	101083702	44294	-
chr12	113185930	113189523	3594	+
chr12	105030617	105032279	1663	-
chr12	69168814	69179009	10196	+
chr12	111709488	111713257	3770	-
chr12	106685607	106716362	30756	-
chr12	99190078	99563536	373459	-
chr12	112820229	112829423	9195	-
chr12	98429437	98578310	148874	-
chr12	112960085	113000704	40620	-
chr12	75630596	75669537	38942	-
chr12	85288591	85299358	10768	+
chr12	109611500	109611595	96	+
chr12	109728129	109728202	74	+
chr12	108836973	108837068	96	+
chr12	55045661	55080110	34450	-
chr12	105032688	105042906	10219	+
chr12	100548439	100726983	178545	-
chr12	57230427	57497199	266773	+
chr12	54233615	54242320	8706	+
chr12	73548478	73551986	3509	+
chr12	83520466	83541920	21455	+
chr12	111417017	111431678	14662	+
chr12	110975353	110979040	3688	-
chr12	111803192	111813873	10682	-
chr12	8973892	9028847	54956	+
chr12	26346717	26371748	25032	+
chr12	3426857	3506852	79996	+
chr12	9029997	9041988	11992	+
chr12	73937653	73988966	51314	+
chr12	116405402	116463731	58330	+
chr12	98920574	98983238	62665	+
chr12	106442653	106447666	5014	-
chr12	12262139	12380965	118827	+
chr12	84285232	84315832	30601	+
chr12	11185993	11204502	18510	-
chr12	24974925	25063152	88228	+
chr12	59043092	59061472	18381	-
chr12	99693045	99884439	191395	-
chr12	105705976	105782447	76472	+
chr12	75714249	75735729	21481	-
chr12	91555262	91590487	35226	-
chr12	41024090	41955588	931499	+
chr12	28553755	28582523	28769	-
chr12	80463095	80500227	37133	+
chr13	23249238	23250323	1086	+
chr13	97434970	97497007	62038	+
chr13	107022553	107055497	32945	+
chr13	113037419	113037498	80	+
chr13	95330600	95330737	138	+
chr13	17747473	17747593	121	+
chr13	21896918	21897049	132	-
chr13	44185760	44216487	30728	-
chr13	34652923	34666774	13852	+
chr13	58313044	58313149	106	-
chr13	55477681	55477776	96	-
chr13	55507625	55507692	68	-
chr13	111867936	111871937	4002	+
chr13	49682100	49734267	52168	+
chr13	73937811	73960895	23085	+
chr13	98317069	98324415	7347	+
chr13	98246845	98263041	16197	-
chr13	41249844	41276577	26734	+
chr13	97751112	97760965	9854	+
chr13	93771630	93943016	171387	+
chr13	23456992	23465901	8910	-
chr13	55623005	55632411	9407	+
chr13	95431371	95444924	13554	-
chr13	64359337	64370890	11554	-
chr13	54051183	54055705	4523	-
chr13	29906575	29986063	79489	-
chr13	88821472	89323223	501752	+
chr13	42301476	42307990	6515	+
chr13	117208536	117274415	65880	+
chr13	78188973	78199757	10785	-
chr13	54071869	54108342	36474	+
chr13	95601803	95618487	16685	-
chr13	95511732	95525227	13496	-
chr13	55152640	55168759	16120	+
chr13	54192129	54236180	44052	+
chr13	105443639	105448122	4484	+
chr13	112464070	112510086	46017	+
chr13	16011851	16031621	19771	+
chr13	116298281	116309689	11409	-
chr13	44729535	44921643	192109	+
chr13	106958996	107022126	63131	-
chr13	67515781	67526177	10397	-
chr13	102693558	102739629	46072	+
chr13	65278814	65304221	25408	+
chr13	55325168	55329823	4656	-
chr13	12472632	12520438	47807	-
chr13	22354346	22355248	903	+
chr13	41025008	41079706	54699	-
chr13	31806633	31812476	5844	+
chr13	38592842	38635109	42268	-
chr13	52967209	52981073	13865	-
chr13	55209782	55318325	108544	+
chr13	75089826	75134861	45036	+
chr13	48801750	48871119	69370	-
chr13	55825051	55836192	11142	-
chr13	27633366	27642493	9128	-
chr13	24501525	24733816	232292	+
chr13	21945094	21960779	15686	+
chr13	21981194	21988734	7541	+
chr13	45549755	45965008	415254	-
chr13	51685529	51793747	108219	-
chr13	51431041	51569487	138447	-
chr13	73733094	73816754	83661	+
chr13	28948919	28953713	4795	-
chr13	33027416	33041884	14469	+
chr13	33917918	34002794	84877	-
chr13	51100880	51152546	51667	+
chr13	8802968	8871909	68942	-
chr13	35893472	35906359	12888	-
chr13	68560780	68582149	21370	-
chr13	68620043	68999541	379499	-
chr13	69497959	69534617	36659	-
chr13	24845135	24901270	56136	+
chr13	62603013	62624182	21170	-
chr13	55539316	55571120	31805	-
chr13	55635027	55681256	46230	+
chr13	56173704	56178885	5182	-
chr13	94788910	94842922	54013	+
chr13	12395027	12440289	45263	+
chr13	56609523	56639562	30040	+
chr13	30136489	30246717	110229	+
chr13	46679905	46727940	48036	-
chr13	47043499	47085279	41781	+
chr13	47122656	47247991	125336	+
chr13	48879219	48968017	88799	-
chr13	54783998	54788459	4462	+
chr13	70551942	70637634	85693	-
chr13	73604006	73620605	16600	+
chr13	76098734	76190316	91583	+
chr13	92611091	92711947	100857	+
chr13	94057796	94195409	137614	+
chr13	98309896	98317006	7111	-
chr13	98723403	98815449	92047	-
chr13	99344786	99415562	70777	+
chr13	112927454	112969432	41979	+
chr13	112987802	112990777	2976	+
chr13	47022482	47044737	22256	-
chr13	67747800	67755228	7429	-
chr13	74480054	74493992	13939	-
chr13	5861482	5870394	8913	+
chr13	64133018	64153202	20185	-
chr13	67490167	67526151	35985	-
chr13	74369326	74390836	21511	-
chr13	113035111	113091195	56085	+
chr13	100460218	100492579	32362	-
chr13	21142018	21143081	1064	-
chr13	21674001	21674980	980	-
chr13	55445072	55460927	15856	+
chr13	111746428	111808993	62566	-
chr13	53109312	53286124	176813	-
chr13	54701461	54736662	35202	+
chr13	95477268	95478721	1454	-
chr13	100778650	100786570	7921	-
chr13	112660766	112738749	77984	+
chr13	100759674	100775899	16226	-
chr13	54736671	54749874	13204	-
chr13	56773113	56895993	122881	-
chr13	20794113	21036617	242505	+
chr13	96416134	96471267	55134	-
chr13	99898489	99901091	2603	-
chr13	69802395	69816104	13710	+
chr13	69533746	69635780	102035	+
chr13	54584185	54590090	5906	-
chr13	23744973	23745602	630	-
chr13	23575763	23577011	1249	+
chr13	21782960	21783370	411	-
chr13	23697635	23698454	820	-
chr13	23581598	23582735	1138	+
chr13	22040636	22041362	727	-
chr13	23681467	23683948	2482	-
chr13	22042460	22042944	485	-
chr13	21786826	21787218	393	-
chr13	23533906	23534304	399	+
chr13	23746734	23747241	508	+
chr13	23583670	23621124	37455	-
chr13	23573736	23574196	461	-
chr13	22043214	22043676	463	+
chr13	22035870	22036345	476	+
chr13	47143942	47148670	4729	-
chr13	114124348	114151592	27245	-
chr13	78198017	78236564	38548	+
chr13	83721381	83872680	151300	+
chr13	97067286	97131013	63728	+
chr13	23427975	23431022	3048	-
chr13	84219581	84222175	2595	-
chr13	15807243	15827537	20295	+
chr13	43615710	43670945	55236	+
chr13	44121167	44125179	4013	+
chr13	67405709	67421418	15710	-
chr13	101232127	101247551	15425	+
chr13	35978395	36117526	139132	-
chr13	62772200	62785808	13609	-
chr13	98686235	98694834	8600	-
chr13	48538179	48538272	94	-
chr13	48536012	48536114	103	-
chr13	48537829	48537917	89	-
chr13	67471513	67484258	12746	-
chr13	21442180	21453730	11551	-
chr13	55464267	55473154	8888	+
chr13	67069399	67108549	39151	-
chr13	73344665	73347384	2720	-
chr13	90883433	90905355	21923	-
chr13	3854268	3854730	463	+
chr13	23738808	23740367	1560	+
chr13	23620629	23622558	1930	-
chr13	73260479	73269608	9130	+
chr13	116854820	117025537	170718	-
chr13	22002173	22009742	7570	-
chr13	21478907	21485507	6601	+
chr13	95627174	95892483	265310	-
chr13	100017994	100104070	86077	-
chr13	84025297	84064772	39476	-
chr13	4590750	4609174	18425	-
chr13	58233346	58275699	42354	-
chr13	55473429	55488111	14683	-
chr13	43402675	43481282	78608	-
chr13	56288643	56296551	7909	-
chr13	55417958	55426793	8836	-
chr13	41605907	41641355	35449	+
chr13	43716791	43719038	2248	+
chr13	41114307	41174351	60045	+
chr13	100735955	100744659	8705	-
chr13	64275572	64312710	37139	-
chr13	41016292	41022586	6295	+
chr13	49230690	49248706	18017	-
chr13	45507444	45546382	38939	+
chr13	64248700	64271852	23153	+
chr13	9684833	9765330	80498	-
chr13	90935356	91223968	288613	-
chr13	55343833	55362783	18951	-
chr13	34627834	34653486	25653	-
chr13	54590207	54591158	952	+
chr13	107724617	107890064	165448	-
chr13	96388294	96417737	29444	+
chr13	81673843	81711013	37171	-
chr13	55573732	55597697	23966	+
chr13	23684199	23692908	8710	+
chr13	98634978	98637410	2433	-
chr13	49202950	49216037	13088	-
chr13	98263074	98274754	11681	+
chr13	37778400	37952005	173606	+
chr13	99319647	99344705	25059	-
chr13	91796533	91807705	11173	-
chr13	23531050	23531519	470	+
chr13	17710315	17805097	94783	-
chr13	68582234	68592338	10105	+
chr13	113042753	113046410	3658	-
chr13	99076526	99087921	11396	-
chr13	60601947	60763191	161245	+
chr13	34162964	34178173	15210	+
chr13	73911347	73937784	26438	-
chr13	36117412	36724295	606884	+
chr13	98424109	98435065	10957	-
chr13	58379817	58385225	5409	-
chr13	3802896	3804316	1421	-
chr13	64096308	64129368	33061	-
chr13	47960330	48018608	58279	-
chr13	113209659	113218098	8440	+
chr13	5855508	5858092	2585	-
chr13	108158731	108195364	36634	+
chr13	112867418	112927398	59981	-
chr13	73818534	73847631	29098	-
chr13	113037534	113037624	91	+
chr13	58392779	58392886	108	-
chr13	28460034	28885620	425587	-
chr13	84222296	84296141	73846	+
chr13	81711341	81753275	41935	+
chr13	55530410	55536658	6249	-
chr13	74009407	74035753	26347	+
chr13	24905593	24914272	8680	+
chr13	113035983	113036091	109	+
chr13	70573241	70576110	2870	+
chr13	54458837	54468849	10013	-
chr13	54789377	54796776	7400	+
chr13	58402248	58411148	8901	+
chr13	108214404	108285683	71280	+
chr13	47667550	47668392	843	+
chr13	58287502	58359122	71621	-
chr13	21312125	21319624	7500	+
chr13	108002715	108158623	155909	-
chr13	24596347	24604925	8579	-
chr13	35958839	35970388	11550	+
chr13	66418114	66441118	23005	-
chr13	49341585	49387026	45442	+
chr13	76060422	76098660	38239	-
chr13	53635894	53639193	3300	-
chr13	99948530	100015639	67110	-
chr13	72809601	72816763	7163	-
chr13	55693124	55703500	10377	+
chr13	92574636	92576172	1537	-
chr13	24801657	24816197	14541	+
chr13	81657663	81672871	15209	+
chr13	14226438	14523228	296791	-
chr13	54551218	54565435	14218	-
chr13	33879816	33905708	25893	-
chr13	13954469	13999103	44635	+
chr13	23535422	23535951	530	+
chr14	34345281	34345583	303	+
chr14	46379414	46383608	4195	+
chr14	74975086	74987104	12019	+
chr14	55038462	55042979	4518	+
chr14	31015275	31016930	1656	-
chr14	31014287	31014366	80	-
chr14	30572149	30572208	60	+
chr14	64591185	64591271	87	+
chr14	20690635	20690703	69	+
chr14	54643049	54643110	62	-
chr14	67715937	67742310	26374	+
chr14	55671941	55679200	7260	+
chr14	34375465	34404287	28823	+
chr14	69717000	69732541	15542	-
chr14	34051126	34102754	51629	-
chr14	7957288	7960636	3349	+
chr14	20384638	20388910	4273	-
chr14	67676331	67715841	39511	-
chr14	31260375	31323896	63522	-
chr14	64122625	64455903	333279	-
chr14	21052574	21448569	395996	+
chr14	50807841	50821301	13461	+
chr14	51091150	51102009	10860	+
chr14	25842156	25886804	44649	+
chr14	55098575	55106593	8019	-
chr14	50924968	50927139	2172	+
chr14	26638074	26665084	27011	+
chr14	70474558	70520234	45677	-
chr14	99298691	99315036	16346	+
chr14	31336638	31371986	35349	+
chr14	55754050	55758458	4409	-
chr14	66802864	66868688	65825	-
chr14	56099881	56102574	2694	-
chr14	118012790	118052244	39455	-
chr14	67233292	67430918	197627	+
chr14	54916535	54926126	9592	-
chr14	79481194	79582494	101301	+
chr14	70601263	70636048	34786	-
chr14	66084374	66124500	40127	-
chr14	54476100	54480431	4332	+
chr14	63145150	63179578	34429	-
chr14	70636203	70642268	6066	-
chr14	9550092	11162035	1611944	-
chr14	70890120	70979838	89719	+
chr14	57034460	57058100	23641	-
chr14	19872559	19977627	105069	-
chr14	56117626	56120625	3000	-
chr14	26994416	27002329	7914	+
chr14	52073377	52104028	30652	-
chr14	70552212	70573548	21337	+
chr14	55603571	55610030	6460	+
chr14	30929180	30943289	14110	-
chr14	30886476	30902353	15878	+
chr14	54567472	54577558	10087	-
chr14	20140057	20181809	41753	-
chr14	23289431	24014491	725061	-
chr14	64647265	64809617	162353	+
chr14	61365211	61439874	74664	-
chr14	47648448	47739894	91447	+
chr14	47367751	47386160	18410	+
chr14	37077857	37098347	20491	-
chr14	27038941	27107286	68346	+
chr14	56059629	56062313	2685	-
chr14	54431612	54445364	13753	+
chr14	55662263	55672124	9862	-
chr14	19751265	19811787	60523	+
chr14	69171802	69175518	3717	+
[truncated: 12,563 more rows]
[truncated: 4 more columns]
