# Supplementary material for: Nucleoporin 153 links nuclear pore complex to chromatin architecture by mediating CTCF and cohesin binding
Source: Nat Commun. 2020 May 25;11:2606. doi: 10.1038/s41467-020-16394-3 (PMC7248104; doi:10.1038/s41467-020-16394-3)
Supplement: Supplementary file 6 — Supplementary Data 3 [file 41467_2020_16394_MOESM6_ESM.xlsx]

## Sheet: Supplementary Data 3
Kadota et al., Supplementary Data 3.
Protein	Total binding sites	CTCF/SMC3 sites that overlap with NUP153	% of CTCF/SMC3 sites that overlap with NUP153
CTCF	11726	5730	48.8658
SMC3	2053	911	44.3741
NUP153	73018
Based on CTCF/SMC3 binding sites	No. of bindig sites		% of binding sites
	TSS	Enhancer	TSS	Enhancer
NUP153+/CTCF+	1713	1389	29.8953	24.2408
NUP153+/SMC3+	218	247	23.9297	27.1131
NUP153+/CTCF+/SMC3+	179	193	10.4495	13.8949
