# Supplementary material for: Nucleoporin 153 links nuclear pore complex to chromatin architecture by mediating CTCF and cohesin binding
Source: Nat Commun. 2020 May 25;11:2606. doi: 10.1038/s41467-020-16394-3 (PMC7248104; doi:10.1038/s41467-020-16394-3)
Supplement: Supplementary file 7 — Supplementary Data 4 [file 41467_2020_16394_MOESM7_ESM.xlsx]

## Sheet: Supplementary Data 4
Kadota et al., Supplementary Data 4.
Protein	Genetic element	CTCF-positive site	WT	NUP153 KD-1	NUP153 KD-2	NUP153 KD-1 (P-value)	NUP153 KD-2 (P-value)
CTCF	TSS	Group I	0.44966	0.288839	0.317122	6.33451e-21	2.56751e-14
CTCF	TSS	Group II	0.337829	0.295294	0.319733	0.000404366	0.153226
SMC3	TSS	Group I	0.274122	0.205098	0.211169	4.88776e-30	1.41982e-25
SMC3	TSS	Group II	0.25729	0.195349	0.204322	6.60374e-31	1.19384e-21
CTCF	Enhancer	Group I	0.296706	0.210652	0.215837	3.95617e-78	2.16523e-72
CTCF	Enhancer	Group II	0.167098	0.178506	0.176557	3.56434e-21	9.16083e-16
SMC3	Enhancer	Group I	0.236647	0.183136	0.199202	7.91473e-51	1.24825e-22
SMC3	Enhancer	Group II	0.178345	0.151914	0.157452	1.06048e-114	7.05821e-77
CTCF	TAD boundary	Group I	0.133585	0.126321	0.126942	1.86724e-11	1.92529e-09
CTCF	TAD boundary	Group II	0.12634	0.123261	0.12399	0.00047925	0.010461
SMC3	TAD boundary	Group I	0.125377	0.121288	0.121087	5.75494e-13	2.047e-14
SMC3	TAD boundary	Group II	0.122306	0.118486	0.118793	3.49632e-09	3.58295e-07
