# Supplementary material for: Nucleoporin 153 links nuclear pore complex to chromatin architecture by mediating CTCF and cohesin binding
Source: Nat Commun. 2020 May 25;11:2606. doi: 10.1038/s41467-020-16394-3 (PMC7248104; doi:10.1038/s41467-020-16394-3)
Supplement: Supplementary file 8 — Supplementary Data 5 [file 41467_2020_16394_MOESM8_ESM.xlsx]

## Sheet: Supplementary Data 5
Kadota et al., Supplementary Data 5.
Gene ID	Chr #	Start	End	Strand	Length	Control ES cell (FPKM)	Reads_Control ES cell	Reads_NUP153 KD-1 ES cell	Reads_NUP153 KD-2 ES cell	NUP153 binding at TSS	NUP153 binding at TSS or gene body	Log Fold change (NUP153 KD-1)	NUP153 KD-1 p-value	NUP153 KD-1 FDR	Log Fold change (NUP153 KD-2)	NUP153 KD-2 p-value	NUP153 KD-2 FDR	Bivalency
Bend6	chr1	33852052	33907621	-	2292	0.664844	106	129	157	FALSE	TRUE	0.0605086	0.762459	1	0.4692	0.0143938	0.0381788	TRUE
Dst	chr1	33908225	34308662	+	30001	20.6653	43127	57509	48942	FALSE	TRUE	0.192462	0.00420469	0.0250232	0.0854378	0.204037	0.369335	FALSE
2010300C02Rik	chr1	37611676	37719811	-	4361	0.0824105	25	58	68	TRUE	TRUE	0.988094	0.00349669	0.0215097	1.34235	3.61282e-05	0.000155288	TRUE
Creg2	chr1	39618406	39651182	-	5799	0.0768488	31	48	29	FALSE	FALSE	0.406714	0.22506	0.476149	-0.192456	0.609613	0.826937	TRUE
Pantr2	chr1	42707063	42713454	-	461	0	0	0	0	FALSE	FALSE	0	1	1	0	1	1	FALSE
Dnah7b	chr1	46066738	46373550	+	12318	0.072357	62	93	103	FALSE	TRUE	0.361634	0.138016	0.349714	0.634261	0.00767082	0.0217926	FALSE
Als2	chr1	59162756	59237231	-	7024	15.5034	7575	10539	7684	FALSE	TRUE	0.253683	0.000294115	0.00264942	-0.0764308	0.278748	0.449712	FALSE
Fzd7	chr1	59482147	59486955	+	4809	3.83531	1283	1006	2947	FALSE	FALSE	-0.573561	1.90212e-10	6.29426e-09	1.10261	3.86805e-41	6.05523e-39	TRUE
Nrp2	chr1	62703317	62818692	+	8122	8.31355	4697	5638	4970	FALSE	TRUE	0.0407092	0.57406	0.854719	-0.015537	0.830924	1	TRUE
Xrcc5	chr1	72307421	72394953	+	2556	72.0359	12808	14096	9417	TRUE	TRUE	-0.0844923	0.219932	0.471137	-0.540743	7.60099e-15	1.09513e-13	FALSE
Tns1	chr1	73910231	74124449	-	9968	1.24028	860	1357	1224	FALSE	TRUE	0.435228	1.91284e-06	3.06118e-05	0.412101	8.08479e-06	3.80568e-05	TRUE
Rufy4	chr1	74125541	74148230	+	2336	0.0492318	8	17	11	FALSE	TRUE	0.855453	0.152514	0.375799	0.357613	0.588671	0.815055	TRUE
Mir1928	chr1	74206554	74206620	-	67	0	0	0	0	FALSE	FALSE	0	1	1	0	1	1	FALSE
Catip	chr1	74362108	74369321	+	2101	0.725285	106	189	245	FALSE	FALSE	0.611046	0.000941592	0.00718806	1.11079	2.1076e-10	1.76206e-09	FALSE
Cryba2	chr1	74889934	74893143	-	720	0	0	0	4	FALSE	FALSE	0	1	1	4.99816	0.0216624	0.0547581	TRUE
Cnppd1	chr1	75135215	75142368	-	2738	3.39703	647	578	974	FALSE	FALSE	-0.385351	0.000277483	0.00251724	0.493034	5.78044e-07	3.18152e-06	TRUE
Fam134a	chr1	75142786	75147909	+	2676	2.87944	536	670	991	FALSE	FALSE	0.0991737	0.353139	0.62515	0.789471	6.55267e-15	9.51384e-14	TRUE
A630001G21Rik	chr1	85717083	85736606	-	1936	0.274742	37	27	31	FALSE	TRUE	-0.674615	0.0660336	0.212521	-0.351003	0.323359	0.508287	FALSE
Nmur1	chr1	86386325	86388141	-	1218	0	0	0	1	TRUE	TRUE	0	1	1	3.1276	0.250653	0.413203	FALSE
Prss56	chr1	87183493	87188404	+	1999	0.165403	23	24	23	FALSE	FALSE	-0.160481	0.705208	0.966599	-0.0965193	0.821711	1	TRUE
Hjurp	chr1	88258856	88277579	-	8439	0.446313	262	278	178	FALSE	FALSE	-0.137152	0.330454	0.598412	-0.654351	2.12819e-05	9.453e-05	FALSE
Trpm8	chr1	88306712	88388851	+	3844	0	0	2	0	TRUE	TRUE	3.98691	0.11575	0.31104	0	1	1	FALSE
Asb18	chr1	89952678	90014577	-	1404	0	0	0	1	FALSE	TRUE	0	1	1	3.1276	0.250653	0.413203	TRUE
Otos	chr1	92644218	92648841	-	704	0	0	1	5	FALSE	FALSE	3.07515	0.265972	0.513277	5.31103	0.0102645	0.0282001	FALSE
Rnpepl1	chr1	92910825	92920585	+	3039	1.5563	329	611	496	FALSE	TRUE	0.670163	1.30591e-08	3.19875e-07	0.495055	4.72423e-05	0.00019943	TRUE
Sned1	chr1	93235897	93296448	+	4474	12.4767	3883	3867	10717	TRUE	TRUE	-0.228683	0.00206538	0.0138988	1.36759	3.89477e-79	2.50301e-76	TRUE
Cntnap5b	chr1	99772765	100485942	+	5120	0	0	1	2	FALSE	TRUE	3.07515	0.265972	0.513277	4.04261	0.104313	0.209337	FALSE
Nifk	chr1	118321843	118333831	+	1894	137.51	18117	19732	13105	TRUE	TRUE	-0.0995399	0.144562	0.361826	-0.564266	2.34445e-16	3.98149e-15	FALSE
C1ql2	chr1	120340582	120343174	+	2000	0.0215635	3	2	5	FALSE	FALSE	-0.768151	0.535211	0.816644	0.619776	0.53853	0.757005	TRUE
Rassf5	chr1	131176410	131245178	-	3405	0.920382	218	141	288	FALSE	TRUE	-0.850753	3.85007e-07	7.24997e-06	0.304545	0.0359329	0.0862171	TRUE
Fmod	chr1	134037515	134048277	+	2859	0.362032	72	33	151	TRUE	TRUE	-1.3447	6.39506e-06	8.97002e-05	0.970252	4.34301e-06	2.12121e-05	FALSE
Ube2t	chr1	134962565	134974179	+	1133	23.7396	1871	1703	1104	FALSE	TRUE	-0.35844	1.32172e-05	0.00017133	-0.858037	1.96762e-23	7.15048e-22	FALSE
Elf3	chr1	135253574	135258472	-	2000	3.34954	466	618	425	FALSE	FALSE	0.1845	0.0953138	0.276083	-0.229846	0.0502216	0.114058	FALSE
Arpc5	chr1	152766542	152775580	+	1897	57.0102	7523	7360	10811	FALSE	FALSE	-0.254332	0.000320924	0.00285659	0.42607	1.22069e-09	9.29255e-09	TRUE
Tor1aip1	chr1	156004599	156036480	-	4439	5.35	1652	1786	2012	FALSE	TRUE	-0.110207	0.183291	0.428791	0.18736	0.0223309	0.0562674	FALSE
Tor1aip2	chr1	156035664	156068859	+	8110	18.0255	10169	12136	9918	FALSE	TRUE	0.0323811	0.64056	0.914447	-0.133099	0.055959	0.125466	FALSE
Tor3a	chr1	156653617	156674339	-	3268	5.56464	1265	1199	1138	FALSE	TRUE	-0.300009	0.000689137	0.00551603	-0.249654	0.00498322	0.0147313	FALSE
Tnr	chr1	159523769	159924922	+	5395	0.0586219	22	50	41	FALSE	TRUE	0.958024	0.00802183	0.0422747	0.797716	0.0345616	0.0833198	FALSE
Mrps14	chr1	160195260	160201186	+	1970	27.54	3774	3854	3012	FALSE	FALSE	-0.192465	0.00962872	0.0491622	-0.422401	2.10106e-08	1.38451e-07	FALSE
Kifap3	chr1	163779583	163917107	+	4010	18.6956	5215	4319	5347	TRUE	TRUE	-0.494691	1.22426e-11	4.82222e-10	-0.0609798	0.398742	0.601808	FALSE
Tmco1	chr1	167308670	167333978	+	4474	21.5732	6714	6471	5336	FALSE	TRUE	-0.275912	0.000106639	0.00109883	-0.428449	2.32168e-09	1.71344e-08	FALSE
Igsf9	chr1	172482213	172498877	+	4249	1.08604	321	397	256	TRUE	TRUE	0.0838027	0.509386	0.795381	-0.423288	0.00209966	0.00672735	FALSE
Dusp23	chr1	172630769	172632974	-	1417	0.0710161	7	8	13	FALSE	FALSE	-0.0295957	0.967991	1	0.785625	0.231423	0.399236	FALSE
H3f3a	chr1	180802568	180813603	-	1076	336.787	25208	26581	20585	FALSE	TRUE	-0.146219	0.0310198	0.122037	-0.38933	1.05208e-08	7.18076e-08	FALSE
Traf5	chr1	191997203	192092599	-	2110	1.00153	147	132	227	FALSE	TRUE	-0.377673	0.0412527	0.150723	0.529468	0.00135417	0.00449933	TRUE
G0s2	chr1	193272160	193273188	-	843	0.767386	45	71	36	FALSE	FALSE	0.434199	0.120733	0.319752	-0.417671	0.201855	0.36609	FALSE
Lamb3	chr1	193301994	193343878	+	4164	0.227857	66	76	93	FALSE	TRUE	-0.0191666	0.939204	1	0.397086	0.0978274	0.2021	FALSE
4930503O07Rik	chr1	194212187	194222759	-	578	0	0	0	0	TRUE	TRUE	0	1	1	0	1	1	FALSE
Cops5	chr1	10024600	10038159	-	1739	87.7587	10616	12504	8364	TRUE	TRUE	0.0134155	0.846395	1	-0.441013	2.87538e-10	2.36112e-09	FALSE
Cspp1	chr1	10038218	10136768	+	4354	9.11935	2762	3401	2412	TRUE	TRUE	0.0775088	0.308728	0.570781	-0.292513	0.000169792	0.000656196	FALSE
Slco5a1	chr1	12866550	12991135	-	8511	0.67394	399	436	322	FALSE	TRUE	-0.094766	0.430057	0.713914	-0.40623	0.00133843	0.00445249	TRUE
Ncoa2	chr1	13139105	13374083	-	8514	3.15407	1868	3301	2280	FALSE	TRUE	0.598645	2.58979e-14	1.3809e-12	0.190484	0.0177775	0.046068	FALSE
Tram1	chr1	13564693	13589910	-	2943	47.3084	9685	9677	8870	FALSE	FALSE	-0.223923	0.0013286	0.00961646	-0.223859	0.00136279	0.00452306	FALSE
Tmem14a	chr1	21218575	21230167	+	1351	3.03262	285	323	329	FALSE	TRUE	-0.0421442	0.754559	1	0.110037	0.412527	0.619272	FALSE
B3gat2	chr1	23761926	23847858	+	4355	0.184854	56	83	58	TRUE	TRUE	0.34432	0.179056	0.423115	-0.0463161	0.867579	1	TRUE
Lmbrd1	chr1	24678544	24766301	+	5392	4.65237	1745	1836	2121	TRUE	TRUE	-0.149384	0.0692437	0.2207	0.184462	0.0232273	0.0582199	FALSE
Cnnm4	chr1	36471597	36508776	+	4582	0.803181	256	266	382	FALSE	TRUE	-0.167371	0.241077	0.498084	0.480192	0.00032057	0.00118329	TRUE
Ankrd39	chr1	36538173	36547201	-	1786	1.96398	244	289	374	FALSE	FALSE	0.0214446	0.879895	1	0.518898	0.000124565	0.000493753	FALSE
Sema4c	chr1	36548639	36558381	-	4292	0.529208	158	247	307	FALSE	TRUE	0.421586	0.00850632	0.0444487	0.860775	1.99393e-08	1.31819e-07	TRUE
Rev1	chr1	38052786	38129662	-	4262	14.9424	4430	5520	4269	TRUE	TRUE	0.0946255	0.192847	0.445765	-0.150448	0.040472	0.0948893	FALSE
Tmem194b	chr1	52630705	52651919	+	3394	1.01231	239	240	195	FALSE	FALSE	-0.216597	0.142415	0.357738	-0.390354	0.0111968	0.0305006	FALSE
Asnsd1	chr1	53344617	53352752	-	2442	44.0337	7480	8308	6546	FALSE	FALSE	-0.0712696	0.311677	0.574581	-0.289463	4.51524e-05	0.000191103	FALSE
Boll	chr1	55300069	55363469	-	1258	1.67983	147	251	120	FALSE	TRUE	0.548779	0.000718743	0.00571368	-0.389458	0.0392592	0.0924184	TRUE
Kctd18	chr1	57955101	57970084	-	2733	5.27582	1003	1199	1100	FALSE	FALSE	0.0347724	0.701697	0.963571	0.0361339	0.69336	0.917107	FALSE
Aox1	chr1	58029969	58106410	+	4382	2.32924	710	512	1194	TRUE	TRUE	-0.694264	7.1355e-11	2.51089e-09	0.652779	6.51421e-12	6.55474e-11	FALSE
Aox3	chr1	58113136	58200452	+	4360	0.211019	64	122	115	FALSE	FALSE	0.706996	0.00192548	0.0131347	0.747346	0.00117964	0.00396367	FALSE
Mettl21a	chr1	64606480	64617168	-	2666	6.65402	1234	1309	1495	FALSE	FALSE	-0.137598	0.11712	0.313582	0.179743	0.0380342	0.0900119	FALSE
6030407O03Rik	chr1	73618381	73864466	-	1801	0.0478924	6	19	7	FALSE	TRUE	1.42294	0.0228391	0.0968155	0.122977	0.876204	1	FALSE
Ctdsp1	chr1	74391609	74397285	+	2776	1.89018	365	404	517	FALSE	FALSE	-0.0762501	0.537406	0.81843	0.405107	0.000635088	0.00224061	TRUE
Prkag3	chr1	74738922	74748955	-	2832	0.324874	64	81	56	FALSE	TRUE	0.116914	0.639433	0.913733	-0.289084	0.286696	0.460164	FALSE
Nhej1	chr1	74967346	75046639	-	846	9.8047	577	675	579	FALSE	TRUE	0.00358175	0.972904	1	-0.0920317	0.393466	0.594863	FALSE
Dnpep	chr1	75308565	75317637	-	1946	30.118	4077	5400	5331	FALSE	TRUE	0.182713	0.0123279	0.0602361	0.289847	7.27269e-05	0.000298799	FALSE
Chpf	chr1	75474569	75479471	-	3235	8.8876	2000	2304	6277	TRUE	TRUE	-0.0185919	0.815902	1	1.55297	3.39642e-91	3.19015e-88	TRUE
Tmem198	chr1	75479532	75485693	+	2185	0.309225	47	70	99	TRUE	TRUE	0.351195	0.206124	0.462997	0.975902	0.000139802	0.000548538	TRUE
Epha4	chr1	77367185	77515088	-	6328	37.7453	16615	20720	12719	TRUE	TRUE	0.0958033	0.160482	0.389964	-0.482541	2.40581e-12	2.56785e-11	TRUE
Agfg1	chr1	82839483	82896275	+	3137	41.0007	8947	11442	8394	FALSE	TRUE	0.132128	0.0577698	0.192023	-0.189086	0.00700245	0.0200877	FALSE
Dner	chr1	84369839	84696221	-	3632	0.328519	83	103	138	FALSE	TRUE	0.0886079	0.690434	0.955194	0.635693	0.00228578	0.00724477	TRUE
Mir5126	chr1	84695839	84695915	+	77	0	0	0	0	FALSE	FALSE	0	1	1	0	1	1	TRUE
Cab39	chr1	85793447	85851577	+	3800	38.9354	10292	10993	10045	FALSE	TRUE	-0.12767	0.0660966	0.212667	-0.132088	0.0577172	0.128511	FALSE
Ptma	chr1	86526736	86530698	+	1192	4114.62	341175	369655	278592	FALSE	FALSE	-0.107066	0.108344	0.30325	-0.389402	5.52272e-09	3.89676e-08	FALSE
Fam132b	chr1	91366430	91374217	+	2815	0.628139	123	172	161	FALSE	FALSE	0.260793	0.152205	0.375607	0.2911	0.114545	0.226981	FALSE
Otos	chr1	92644218	92648841	-	704	0	0	1	5	FALSE	FALSE	3.07515	0.265972	0.513277	5.31103	0.0102645	0.0282001	FALSE
Dtymk	chr1	93792576	93801934	-	1310	83.5326	7612	8620	7204	FALSE	FALSE	-0.0433207	0.538001	0.818869	-0.176518	0.012528	0.0337168	FALSE
Ing5	chr1	93803965	93822100	+	4538	13.9259	4396	5480	3479	FALSE	TRUE	0.0952484	0.190201	0.440902	-0.434548	4.84766e-09	3.44743e-08	FALSE
Gli2	chr1	118834061	119053619	-	6708	0.702926	328	719	415	TRUE	TRUE	0.909325	2.86155e-15	1.6839e-13	0.24229	0.0534365	0.120285	FALSE
Inhbb	chr1	119415465	119422248	-	4255	0.922342	273	600	541	FALSE	TRUE	0.913042	8.93389e-14	4.51707e-12	0.88939	8.1864e-13	9.25128e-12	FALSE
Ddx18	chr1	121553835	121567980	-	2249	47.7485	7470	8905	5831	FALSE	FALSE	0.0307732	0.661689	0.928074	-0.4544	1.83885e-10	1.55386e-09	FALSE
Cd55	chr1	130439030	130462740	-	2526	9.55534	1679	2517	2712	FALSE	FALSE	0.361347	7.32768e-06	0.00010156	0.594676	1.23878e-13	1.5522e-12	FALSE
Rab29	chr1	131867277	131872889	+	1191	6.09549	505	473	518	TRUE	TRUE	-0.317096	0.00531731	0.0303752	-0.0603602	0.590292	0.816884	FALSE
Cdk18	chr1	132113547	132139685	-	3046	0.580502	123	227	102	TRUE	TRUE	0.660803	0.000123778	0.00124867	-0.366723	0.0717798	0.155664	FALSE
Dstyk	chr1	132417453	132466959	+	6385	4.90822	2180	2502	2996	FALSE	TRUE	-0.0239788	0.76109	1	0.361648	3.53637e-06	1.74699e-05	FALSE
Snrpe	chr1	133603871	133610280	-	492	698.565	23908	25261	15254	FALSE	FALSE	-0.143315	0.0346847	0.132123	-0.745345	1.58708e-27	8.38921e-26	FALSE
Ppfia4	chr1	134296783	134332928	-	6067	0.364901	154	194	128	TRUE	TRUE	0.110313	0.514067	0.799213	-0.363506	0.0487057	0.111132	FALSE
Cdc73	chr1	143607499	143702684	-	2678	16.6786	3107	4290	2248	FALSE	TRUE	0.242713	0.00116837	0.00865419	-0.563897	3.92256e-13	4.60322e-12	FALSE
Trove2	chr1	143750791	143777051	-	8720	6.86802	4166	4705	4257	FALSE	TRUE	-0.0472005	0.519713	0.805426	-0.0658675	0.371039	0.566145	FALSE
Uchl5	chr1	143777278	143807466	+	1851	37.4265	4819	5239	3662	FALSE	FALSE	-0.102174	0.159023	0.388	-0.493131	2.34379e-11	2.19723e-10	FALSE
Tpr	chr1	150392838	150449935	+	7550	93.2173	48957	58406	38531	TRUE	TRUE	0.0318676	0.635185	0.910053	-0.442538	5.26907e-11	4.75696e-10	FALSE
Cacybp	chr1	160202367	160212892	-	2115	231.343	34036	38903	24812	TRUE	TRUE	-0.0299137	0.65736	0.924095	-0.553065	3.6032e-16	5.99993e-15	FALSE
Pou2f1	chr1	165865154	166002634	-	13123	7.78432	7106	8875	5932	TRUE	TRUE	0.0979742	0.164236	0.397226	-0.357556	5.32751e-07	2.94685e-06	FALSE
Tomm40l	chr1	171217803	171222514	-	2920	10.0827	2048	2055	2180	TRUE	TRUE	-0.217798	0.00674938	0.0367015	-0.00693084	0.930981	1	FALSE
Apoa2	chr1	171221564	171226379	+	936	0.0460759	3	4	10	TRUE	TRUE	0.185621	0.86132	1	1.60149	0.0614584	0.135781	FALSE
Ndufs2	chr1	171234860	171247112	-	1606	135.155	15099	16249	15066	FALSE	TRUE	-0.116835	0.0883546	0.261192	-0.100199	0.144294	0.276692	FALSE
Ppox	chr1	171276992	171281186	-	1821	1.32626	168	207	220	TRUE	TRUE	0.0783834	0.632131	0.907462	0.291809	0.0709392	0.154119	FALSE
Kif26b	chr1	178529125	178932857	+	7406	0.289222	149	137	358	TRUE	TRUE	-0.34357	0.0605167	0.198453	1.16696	1.04091e-14	1.47277e-13	TRUE
Smyd3	chr1	178955039	179518003	-	3761	6.33738	1658	2114	1516	TRUE	TRUE	0.127789	0.117667	0.314736	-0.2262	0.00710239	0.0203267	FALSE
6330403A02Rik	chr1	180432373	180483504	-	6557	0.00657726	3	2	2	FALSE	FALSE	-0.768151	0.535211	0.816644	-0.648645	0.60096	0.818701	TRUE
Srp9	chr1	182124737	182132415	+	1388	68.5953	6623	7470	7043	FALSE	FALSE	-0.0491095	0.488504	0.772799	-0.00833829	0.90653	1	FALSE
Brox	chr1	183276342	183297008	-	3456	20.4987	4928	5264	5453	FALSE	FALSE	-0.127573	0.0783517	0.239126	0.049003	0.498326	0.718142	FALSE
Aida	chr1	183297060	183324501	+	3293	17.401	3986	2695	4341	FALSE	TRUE	-0.78736	2.98562e-25	4.21456e-23	0.0260413	0.723907	0.940697	FALSE
Dtl	chr1	191537356	191575544	-	4253	18.1513	5370	6612	3980	FALSE	TRUE	0.0774293	0.279946	0.531683	-0.529183	4.85364e-13	5.64164e-12	FALSE
Ints7	chr1	191575636	191623690	+	5349	19.6594	7315	8846	6116	FALSE	TRUE	0.0514329	0.464903	0.751632	-0.355306	5.97947e-07	3.28514e-06	FALSE
1700034H15Rik	chr1	191894072	191907527	-	4362	0.184557	56	72	42	FALSE	TRUE	0.139562	0.597865	0.876536	-0.510759	0.08814	0.184391	FALSE
Slc30a1	chr1	191906781	191913247	+	5230	9.4033	3421	3702	3025	FALSE	FALSE	-0.108843	0.145979	0.364142	-0.274516	0.000288114	0.0010724	FALSE
Kcnh1	chr1	192190777	192510159	+	7239	0.12511	63	118	117	FALSE	TRUE	0.681635	0.00310137	0.0194701	0.79487	0.000559541	0.00199105	TRUE
Diexf	chr1	193104403	193130251	-	5548	11.2274	4333	4404	3040	FALSE	TRUE	-0.19928	0.00663292	0.0362134	-0.608317	4.68267e-16	7.70589e-15	FALSE
Gm16897	chr1	194955759	194976959	-	2491	0.115421	20	18	26	TRUE	TRUE	-0.372285	0.428228	0.711994	0.279932	0.515462	0.738348	FALSE
Rab32	chr10	10545039	10558207	-	2054	2.74356	392	492	632	FALSE	TRUE	0.105041	0.373794	0.649433	0.591878	1.83291e-07	1.07393e-06	TRUE
Vta1	chr10	14655333	14705489	-	1325	40.6751	3749	4093	3670	FALSE	TRUE	-0.0960778	0.195042	0.449479	-0.127765	0.0865204	0.183254	FALSE
1700016L04Rik	chr10	14705609	14759019	+	910	0.0157975	1	1	0	FALSE	FALSE	-0.198034	0.913158	1	-3.21386	0.227868	0.394636	FALSE
Hebp2	chr10	18540123	18546076	-	1910	0.78276	104	64	130	FALSE	FALSE	-0.921741	8.60373e-05	0.000910363	0.224643	0.262622	0.429714	FALSE
Map7	chr10	20148920	20281590	+	3895	2.29568	622	1025	524	TRUE	TRUE	0.497826	4.53621e-07	8.37964e-06	-0.344316	0.00147295	0.00485177	FALSE
Nkain2	chr10	31689319	32889915	-	3745	0.0307091	8	14	7	FALSE	TRUE	0.577772	0.355941	0.626753	-0.284924	0.698774	0.921871	TRUE
Tspyl1	chr10	34282190	34284885	+	2696	20.6464	3872	3713	5074	FALSE	FALSE	-0.283218	0.000140866	0.00139841	0.292993	6.52894e-05	0.000269922	FALSE
Fig4	chr10	41188172	41303241	-	3263	24.4867	5558	9016	5683	TRUE	TRUE	0.47518	2.30592e-11	8.64466e-10	-0.0649553	0.36652	0.560055	FALSE
4933404K13Rik	chr10	43825907	43833301	+	831	0	0	0	1	FALSE	FALSE	0	1	1	3.1276	0.250653	0.413203	FALSE
Prep	chr10	45067214	45158995	+	2719	15.9777	3022	4060	2704	FALSE	TRUE	0.203235	0.00678119	0.0368335	-0.257441	0.000798248	0.00276236	FALSE
Sh3rf3	chr10	58813359	59138916	+	5781	0.256132	103	120	235	TRUE	TRUE	-0.00234103	0.990874	1	1.09207	7.53174e-10	5.8915e-09	TRUE
P4ha1	chr10	59323296	59373304	+	4043	17.6398	4961	4186	6553	FALSE	TRUE	-0.46778	1.67812e-10	5.61387e-09	0.304474	2.31302e-05	0.000102182	FALSE
Dnajc12	chr10	63382443	63408840	+	1365	3.67554	349	366	391	TRUE	TRUE	-0.154063	0.224431	0.475271	0.0668753	0.593571	0.818701	FALSE
Egr2	chr10	67537869	67542188	+	2965	0.610906	126	58	126	FALSE	FALSE	-1.34001	5.36356e-09	1.41911e-07	-0.0969475	0.616165	0.834806	TRUE
Fam207a	chr10	77486655	77515813	-	2428	16.5723	2799	3009	3196	TRUE	TRUE	-0.118356	0.122374	0.322837	0.0943083	0.216691	0.388714	FALSE
Gm2696	chr10	77814682	77815404	+	723	0	0	0	0	FALSE	FALSE	0	1	1	0	1	1	FALSE
Ppap2c	chr10	79526424	79533787	-	1651	8.23707	946	1075	1630	FALSE	FALSE	-0.0383044	0.679022	0.945297	0.687846	8.75484e-15	1.2525e-13	FALSE
Cdc34	chr10	79682195	79688398	+	1266	151.717	13361	16290	14047	FALSE	FALSE	0.0632244	0.35729	0.628721	-0.0248094	0.718508	0.934876	FALSE
Rnf126	chr10	79758515	79766952	-	1639	9.81476	1119	1371	2430	TRUE	TRUE	0.0702777	0.426416	0.70992	1.02162	8.32735e-34	7.58814e-32	FALSE
Mum1	chr10	80226598	80245144	+	3717	22.3312	5774	6923	4735	TRUE	TRUE	0.0390918	0.583901	0.861077	-0.383241	1.20006e-07	7.20598e-07	FALSE
Tmprss9	chr10	80879816	80899494	+	3454	0.262209	63	70	86	TRUE	TRUE	-0.0705981	0.785064	1	0.351343	0.154599	0.293523	TRUE
Eef2	chr10	81176631	81182509	+	3100	830.252	179037	213634	188240	FALSE	TRUE	0.0321498	0.630032	0.905806	-0.0247282	0.711058	0.929306	FALSE
Atcay	chr10	81204513	81230779	-	3677	0.0781925	20	27	31	TRUE	TRUE	0.209103	0.624504	0.899925	0.532537	0.197017	0.359029	FALSE
Zfr2	chr10	81233163	81252123	+	3341	0.0731478	17	26	45	FALSE	TRUE	0.387937	0.38731	0.662127	1.30127	0.00093356	0.00319664	TRUE
4930463O16Rik	chr10	84488293	84497676	+	2329	0.00617247	1	1	1	FALSE	FALSE	-0.198034	0.913158	1	-0.0862651	0.962088	1	FALSE
Cry1	chr10	85131700	85185054	-	3016	10.5434	2212	3338	1633	FALSE	TRUE	0.370882	1.67489e-06	2.7214e-05	-0.534835	5.38177e-11	4.85333e-10	FALSE
Cdk17	chr10	93160876	93241342	+	3643	15.1057	3828	3860	3403	TRUE	TRUE	-0.210717	0.00456102	0.0267109	-0.266818	0.000359452	0.00131587	FALSE
Mir1931	chr10	93162785	93162903	+	119	0.483217	4	0	0	FALSE	FALSE	-5.15668	0.0129445	0.0620083	-5.09226	0.0159382	0.0417938	FALSE
Plxnc1	chr10	94790866	94944578	-	7045	0.226501	111	213	160	FALSE	TRUE	0.716973	5.86431e-05	0.0006489	0.430064	0.0228675	0.0574416	TRUE
Gm18409	chr10	99638731	99641920	-	2506	0	0	0	0	FALSE	FALSE	0	1	1	0	1	1	FALSE
Bbs10	chr10	111298679	111301736	+	2753	1.29501	248	275	233	TRUE	TRUE	-0.0736071	0.606194	0.883971	-0.186957	0.204656	0.370275	FALSE
Ptprr	chr10	116018363	116274929	+	4031	0.0356628	10	2	9	FALSE	TRUE	-2.46722	0.00776689	0.0412427	-0.245806	0.708287	0.927541	TRUE
Ppm1h	chr10	122678762	122945793	+	7516	0.380623	199	179	181	FALSE	TRUE	-0.375294	0.0210083	0.0908687	-0.233668	0.149834	0.285711	TRUE
Mir8104	chr10	122679315	122679415	+	101	0	0	0	0	FALSE	FALSE	0	1	1	0	1	1	FALSE
Inhbe	chr10	127349402	127351772	-	2135	0.0606001	9	9	4	TRUE	TRUE	-0.219689	0.744584	1	-1.24034	0.128632	0.251025	FALSE
Zbtb39	chr10	127739538	127747339	+	5950	1.58253	655	1070	668	TRUE	TRUE	0.485238	6.33487e-07	1.13586e-05	-0.0686775	0.507205	0.728187	FALSE
Baz2a	chr10	128092783	128129303	+	8369	8.02524	4672	6564	3136	TRUE	TRUE	0.267795	0.000204081	0.00192576	-0.672136	2.01061e-19	4.73037e-18	FALSE
Cs	chr10	128337832	128362479	+	2828	39.4874	7768	9136	6861	FALSE	TRUE	0.0112856	0.872293	1	-0.276163	9.54855e-05	0.000385366	FALSE
Esyt1	chr10	128510250	128525859	-	3685	13.8529	3551	3985	4787	TRUE	TRUE	-0.0563775	0.448859	0.732482	0.333843	6.22423e-06	2.97576e-05	FALSE
Mthfd1l	chr10	3973075	4167081	+	4332	19.7516	5952	6713	4200	FALSE	TRUE	-0.0491496	0.491017	0.775371	-0.600014	1.67327e-16	2.91046e-15	FALSE
Reps1	chr10	18055940	18125155	+	2618	7.42396	1352	1881	1298	TRUE	TRUE	0.253651	0.00255856	0.0165868	-0.155834	0.073377	0.158705	FALSE
Tnfaip3	chr10	19000910	19015410	-	4595	1.90529	609	928	1011	TRUE	TRUE	0.384885	0.000122455	0.00123932	0.634123	1.55687e-10	1.3266e-09	FALSE
Pex7	chr10	19860090	19907674	-	1894	20.9791	2764	2694	2036	FALSE	TRUE	-0.25973	0.0007686	0.00602567	-0.538035	8.72271e-12	8.64168e-11	FALSE
Map3k5	chr10	19934526	20142750	+	5393	4.34763	1631	1977	1338	FALSE	TRUE	0.0548186	0.504958	0.790772	-0.38269	7.08096e-06	3.36036e-05	TRUE
Echdc1	chr10	29313166	29346661	+	3180	2.0795	460	460	329	FALSE	TRUE	-0.222673	0.0551258	0.184926	-0.580402	2.39868e-06	1.21205e-05	FALSE
Tpd52l1	chr10	31332380	31445921	-	1267	10.3818	915	1431	1148	TRUE	TRUE	0.4224	2.81189e-06	4.32426e-05	0.230207	0.0125767	0.0338292	FALSE
Marcks	chr10	37133243	37138926	-	4186	12.0267	3502	3227	4538	FALSE	FALSE	-0.340707	6.13894e-06	8.65583e-05	0.276825	0.000186616	0.000717016	TRUE
Bend3	chr10	43479140	43515417	+	6049	4.67703	1968	2342	1424	FALSE	TRUE	0.0282755	0.723314	0.983533	-0.563782	1.3379e-11	1.29244e-10	FALSE
1700021F05Rik	chr10	43525121	43540994	-	898	27.8549	1740	1996	1421	FALSE	FALSE	-0.0247077	0.762279	1	-0.389193	3.80157e-06	1.87174e-05	FALSE
Slc35f1	chr10	52690501	53111622	+	4973	0.092504	32	55	59	FALSE	TRUE	0.556961	0.0840326	0.25183	0.783319	0.013302	0.0355921	TRUE
Msl3l2	chr10	56106917	56116880	+	2140	2.1362	318	321	359	FALSE	FALSE	-0.209106	0.113513	0.31104	0.0778846	0.547373	0.767359	FALSE
Edar	chr10	58600788	58675696	-	3680	0.0351579	9	10	5	FALSE	FALSE	-0.0698134	0.915488	1	-0.927469	0.231232	0.399236	FALSE
Cdh23	chr10	60302750	60696490	-	11255	0.0485363	38	70	77	FALSE	TRUE	0.65702	0.0246915	0.102672	0.919655	0.00127438	0.00425566	TRUE
4632428N05Rik	chr10	60346851	60372684	+	4846	0.394545	133	174	186	FALSE	FALSE	0.164792	0.356053	0.626887	0.386525	0.027992	0.0690566	FALSE
Sgpl1	chr10	61098642	61147665	-	4123	31.349	8991	12644	10020	TRUE	TRUE	0.269163	0.000108328	0.00111482	0.0592846	0.395721	0.597903	FALSE
H2afy2	chr10	61738647	61783864	-	1910	8.06092	1071	1621	1200	TRUE	TRUE	0.375156	1.77298e-05	0.000221927	0.0670249	0.456669	0.670639	FALSE
2010107G23Rik	chr10	62107656	62111013	-	1731	1.64436	198	272	191	FALSE	FALSE	0.235246	0.116497	0.312601	-0.148876	0.354046	0.545878	FALSE
Rufy2	chr10	62980223	63018742	+	8936	2.89573	1800	2167	1643	FALSE	TRUE	0.0449657	0.578452	0.857218	-0.228691	0.00574499	0.0167803	FALSE
Pcdh15	chr10	73821867	74649732	+	15987	0.141176	157	210	236	FALSE	TRUE	0.196756	0.234998	0.491134	0.490659	0.00240315	0.00758038	FALSE
Zfp280b	chr10	76032612	76042969	+	4874	13.1222	4449	4327	3531	TRUE	TRUE	-0.26284	0.000341707	0.0030202	-0.430434	6.45406e-09	4.50843e-08	FALSE
Dip2a	chr10	76263049	76345291	-	6355	3.44293	1522	1685	2696	FALSE	FALSE	-0.0759476	0.365248	0.639178	0.727763	2.64317e-19	6.13e-18	FALSE
Col6a2	chr10	76595756	76623404	-	3729	27.2325	7064	6388	18600	FALSE	FALSE	-0.367848	2.34258e-07	4.63334e-06	1.29969	4.87619e-76	2.97704e-73	FALSE
Aire	chr10	78030022	78043610	-	2026	0.93662	132	222	147	TRUE	TRUE	0.526902	0.00196529	0.0133614	0.0581824	0.753339	0.973247	FALSE
Dnmt3l	chr10	78042287	78063622	+	2670	54.3261	10090	16841	12647	TRUE	TRUE	0.516313	8.29415e-14	4.20231e-12	0.228823	0.00096672	0.00329725	FALSE
Rrp1	chr10	78400362	78413043	-	2008	98.4749	13755	16479	14691	TRUE	TRUE	0.0379385	0.580442	0.857988	-0.00206719	0.976012	1	FALSE
Madcam1	chr10	79664574	79668536	+	1420	0.0607424	6	11	10	FALSE	FALSE	0.641808	0.366753	0.640984	0.629685	0.385405	0.584849	FALSE
Palm	chr10	79793572	79820896	+	2651	0.49347	91	131	155	TRUE	TRUE	0.302549	0.143227	0.359333	0.670574	0.000752869	0.00261832	FALSE
Arid3a	chr10	79927043	79955018	+	5421	1.36836	516	724	584	FALSE	TRUE	0.265831	0.0123885	0.0604719	0.0815351	0.457073	0.670639	TRUE
Wdr18	chr10	79960152	79969246	+	2954	39.3847	8093	9649	9181	TRUE	TRUE	0.0309707	0.658375	0.924971	0.0849318	0.225844	0.394636	FALSE
Cnn2	chr10	79988600	79995400	+	1782	39.1419	4852	3543	8378	FALSE	FALSE	-0.676321	6.09328e-20	5.47074e-18	0.690969	5.48024e-22	1.67711e-20	TRUE
Stk11	chr10	80115803	80130685	+	3879	12.4004	3346	4038	4545	TRUE	TRUE	0.0484681	0.51608	0.801221	0.344788	3.45441e-06	1.70943e-05	FALSE
Adamtsl5	chr10	80339793	80348448	-	3559	0.605888	150	101	262	TRUE	TRUE	-0.792528	4.88687e-05	0.000550391	0.707111	9.77103e-06	4.55466e-05	TRUE
Klf16	chr10	80567121	80577296	-	2652	7.76786	1433	1795	1467	TRUE	TRUE	0.102204	0.223262	0.473617	-0.063208	0.459541	0.672245	FALSE
Mir6912	chr10	80609260	80609329	+	70	6.98248	34	33	26	FALSE	FALSE	-0.264816	0.458876	0.744499	-0.482032	0.202528	0.367046	FALSE
Amh	chr10	80805248	80807648	+	1665	0.0345362	4	8	15	FALSE	FALSE	0.760321	0.36869	0.642618	1.7793	0.0142432	0.0378368	FALSE
Gadd45b	chr10	80930091	80932204	+	1266	16.1244	1420	1682	3546	FALSE	FALSE	0.0215513	0.798616	1	1.22319	3.7763e-52	1.06001e-49	TRUE
Gng7	chr10	80948624	81014925	-	3495	0.329057	80	102	154	FALSE	TRUE	0.127587	0.570497	0.852711	0.846848	3.69187e-05	0.000158341	TRUE
Tjp3	chr10	81273188	81291581	-	3342	0.36563	85	124	114	TRUE	TRUE	0.32168	0.130043	0.335495	0.326041	0.131399	0.25569	FALSE
Pip5k1c	chr10	81292963	81319974	+	4379	2.44902	746	1123	1062	FALSE	TRUE	0.367327	0.00011183	0.00114652	0.412434	1.61661e-05	7.31234e-05	FALSE
Gipc3	chr10	81337762	81343266	-	1024	0.154426	11	25	14	TRUE	TRUE	0.954387	0.0585586	0.193906	0.248376	0.6672	0.88949	TRUE
Hmg20b	chr10	81346046	81350457	-	1659	3.68274	425	456	903	FALSE	FALSE	-0.121128	0.304147	0.564492	0.990016	1.42403e-20	3.78414e-19	FALSE
Celf5	chr10	81459228	81482709	-	4390	0.216127	66	96	117	TRUE	TRUE	0.317337	0.183386	0.42893	0.727881	0.00140187	0.00464017	FALSE
BC025920	chr10	81606308	81609836	+	1890	0.235792	31	58	27	TRUE	TRUE	0.679037	0.0343636	0.131042	-0.295076	0.441473	0.653011	FALSE
1700028I16Rik	chr10	82812123	82824242	+	1056	0.04084	3	9	11	TRUE	TRUE	1.32921	0.131817	0.338178	1.73732	0.0379418	0.0898281	FALSE
Ascl4	chr10	85928491	85929647	+	1157	0.186375	15	18	11	TRUE	TRUE	0.0399973	0.936836	1	-0.539228	0.341758	0.529876	FALSE
Fbxo7	chr10	86021929	86048328	+	1886	8.93336	1172	1222	1139	TRUE	TRUE	-0.162445	0.0678319	0.216851	-0.138234	0.123043	0.241429	FALSE
Gnptab	chr10	88379412	88447329	+	5204	9.74862	3529	4441	3136	TRUE	TRUE	0.108888	0.141735	0.356725	-0.267367	0.000393124	0.0014321	FALSE
Vezt	chr10	93961522	94035799	-	14025	1.15313	1125	1147	1161	FALSE	FALSE	-0.194772	0.0304406	0.120347	-0.0515951	0.565854	0.788605	FALSE
Fgd6	chr10	94036001	94145339	+	8044	1.0562	591	770	525	FALSE	TRUE	0.158937	0.123327	0.324475	-0.267824	0.0140922	0.0374927	FALSE
Tmtc2	chr10	105187664	105574479	-	5672	0.321882	127	140	142	TRUE	TRUE	-0.0820587	0.663853	0.930385	0.0639593	0.733878	0.951781	TRUE
Gm15663	chr10	105574551	105583870	+	3204	0.022434	5	12	15	TRUE	TRUE	1.02349	0.160099	0.389114	1.46585	0.0331774	0.0802601	TRUE
Mettl25	chr10	105763185	105841380	-	2039	8.6649	1229	1306	1027	FALSE	TRUE	-0.13505	0.124312	0.326291	-0.356053	7.97039e-05	0.000325548	FALSE
Ccdc59	chr10	105841479	105847510	+	1078	41.1534	3086	3098	2717	FALSE	FALSE	-0.217126	0.00429716	0.0254464	-0.280755	0.000249721	0.000941407	FALSE
Rab3ip	chr10	116905784	116950380	-	2690	9.94541	1861	2102	1530	FALSE	TRUE	-0.0470461	0.560789	0.842575	-0.379562	4.96761e-06	2.40607e-05	FALSE
4933412E12Rik	chr10	116950562	116963279	+	1724	0.125079	15	17	28	FALSE	FALSE	-0.041835	0.934822	1	0.798491	0.0784328	0.168003	FALSE
Mdm2	chr10	117688875	117710758	-	3099	71.7764	15473	17690	20079	FALSE	TRUE	-0.0295524	0.665939	0.932453	0.278889	4.54795e-05	0.000192388	FALSE
Irak3	chr10	120141654	120201537	-	2969	10.5845	2186	2838	2239	TRUE	TRUE	0.15384	0.0491926	0.17263	-0.062479	0.431725	0.641116	FALSE
Gm15910	chr10	120857629	120863328	+	2973	0.483542	100	132	148	FALSE	FALSE	0.177611	0.379001	0.65582	0.468071	0.0173482	0.0450655	FALSE
Wif1	chr10	121034004	121100642	+	2242	0.436016	68	68	118	FALSE	TRUE	-0.222326	0.384876	0.659398	0.697155	0.00202447	0.00650777	TRUE
Srgap1	chr10	121780991	122047315	-	7821	0.270199	147	235	226	TRUE	TRUE	0.453805	0.00576161	0.032383	0.523102	0.001562	0.00512297	TRUE
Tsfm	chr10	127022332	127030814	-	1180	31.2489	2565	2842	2679	FALSE	FALSE	-0.0747825	0.33341	0.602145	-0.0343063	0.658412	0.881142	FALSE
March9	chr10	127056050	127060184	-	1998	1.38145	192	230	246	FALSE	FALSE	0.0377714	0.808476	1	0.260358	0.0901745	0.188202	TRUE
B4galnt1	chr10	127165156	127172340	+	3289	0.349667	80	112	164	TRUE	TRUE	0.262347	0.233778	0.489252	0.93754	3.66011e-06	1.80464e-05	TRUE
Mars	chr10	127296221	127311786	-	2963	73.9987	15252	17740	14492	TRUE	TRUE	-0.00472611	0.944964	1	-0.170784	0.012883	0.0345579	FALSE
Gli1	chr10	127329882	127341579	-	3662	1.06777	272	259	259	TRUE	TRUE	-0.29325	0.0385963	0.143377	-0.167619	0.237049	0.407617	FALSE
Ndufa4l2	chr10	127514939	127517156	+	964	0.164038	11	16	3	FALSE	FALSE	0.314871	0.574258	0.854755	-1.92644	0.0204166	0.0521269	FALSE
Stat6	chr10	127642986	127660987	+	3805	4.49972	1191	1227	1764	FALSE	TRUE	-0.179753	0.0428457	0.15499	0.469593	4.26532e-08	2.70906e-07	FALSE
Timeless	chr10	128232063	128252941	+	4515	26.7678	8407	10031	8206	FALSE	TRUE	0.0320683	0.646477	0.919281	-0.131954	0.0603514	0.133706	FALSE
Ankrd52	chr10	128377124	128394006	+	6615	1.54514	711	1174	849	TRUE	TRUE	0.500709	1.47034e-07	3.03527e-06	0.158846	0.108602	0.216786	FALSE
Nabp2	chr10	128401395	128409796	-	1052	2.3094	169	181	169	TRUE	TRUE	-0.123679	0.461691	0.747874	-0.096972	0.569228	0.792849	FALSE
Rnf41	chr10	128411616	128441441	+	4498	7.13351	2232	2566	2697	TRUE	TRUE	-0.0215485	0.783944	1	0.175966	0.0246876	0.0615452	FALSE
Mir8105	chr10	128458680	128458768	+	89	0	0	0	0	FALSE	FALSE	0	1	1	0	1	1	FALSE
Smarcc2	chr10	128459236	128490174	+	5028	3.11359	1089	1390	1807	FALSE	TRUE	0.129334	0.143996	0.360781	0.633492	2.28233e-13	2.77419e-12	FALSE
Myl6	chr10	128490861	128493825	-	614	719.885	30747	29977	37753	TRUE	TRUE	-0.259322	0.000126353	0.0012689	0.199101	0.00319231	0.00982227	FALSE
Erbb3	chr10	128569368	128589501	-	4020	7.37738	2063	4174	2967	FALSE	TRUE	0.793919	7.61197e-25	1.03273e-22	0.427196	5.03221e-08	3.17221e-07	FALSE
Limk2	chr11	3343297	3409238	-	5050	5.0016	1757	2087	1918	TRUE	TRUE	0.025581	0.753108	1	0.0294429	0.719113	0.935513	FALSE
Nefh	chr11	4938756	4948064	-	3992	10.8322	3008	5357	2670	FALSE	FALSE	0.609868	2.33784e-16	1.55143e-14	-0.268997	0.000465214	0.00167715	TRUE
Ap1b1	chr11	4947521	5042794	+	4543	13.208	4174	4958	5052	FALSE	TRUE	0.0255933	0.726449	0.985918	0.178376	0.0146949	0.0389267	TRUE
Polm	chr11	5827860	5838016	-	2925	2.28045	464	582	674	FALSE	FALSE	0.104136	0.351177	0.62281	0.441481	5.28659e-05	0.000221752	FALSE
Tns3	chr11	8431652	8664535	-	7483	22.6442	11787	16989	13623	TRUE	TRUE	0.304668	9.62117e-06	0.000129383	0.111803	0.105256	0.211022	FALSE
Xpo1	chr11	23256041	23297597	+	5144	130.449	46678	50023	30172	FALSE	TRUE	-0.122885	0.067607	0.216415	-0.726574	7.93602e-27	4.03762e-25	FALSE
Mir6372	chr11	26202240	26202348	+	109	0.527548	4	1	2	TRUE	TRUE	-2.08153	0.120233	0.318875	-1.04965	0.365666	0.559449	FALSE
Ccdc85a	chr11	28385684	28584324	-	5460	1.09792	417	487	352	FALSE	TRUE	0.00114036	0.992224	1	-0.341404	0.00576224	0.0168265	FALSE
Rtn4	chr11	29692898	29744414	+	6674	74.1832	34440	37406	36142	FALSE	TRUE	-0.103549	0.124773	0.32722	-0.0274524	0.68407	0.907523	FALSE
Hbq1a	chr11	32300069	32300873	+	604	0	0	0	5	FALSE	FALSE	0	1	1	5.31103	0.0102645	0.0282001	FALSE
Fgf18	chr11	33116978	33147400	-	1585	0.217676	24	30	24	FALSE	FALSE	0.0987357	0.804252	1	-0.096541	0.818035	1	TRUE
Fndc9	chr11	46235557	46239871	+	2263	0.794062	125	173	112	TRUE	TRUE	0.245902	0.174921	0.416513	-0.255203	0.199229	0.362763	FALSE
Rmnd5b	chr11	51623673	51635896	-	1946	18.3944	2490	2817	2412	TRUE	TRUE	-0.0447178	0.563993	0.845914	-0.142952	0.0679288	0.148446	FALSE
Prss38	chr11	59372669	59375653	-	1239	0.197245	17	41	19	TRUE	TRUE	1.04233	0.00975705	0.0496617	0.0629832	0.896185	1	FALSE
Tmem11	chr11	60864452	60879038	-	1511	14.9275	1569	1897	1368	TRUE	TRUE	0.0511369	0.536827	0.817888	-0.294796	0.000549518	0.00195766	FALSE
Cfap52	chr11	67924806	67965642	-	2201	0.143692	22	70	41	FALSE	TRUE	1.44234	1.6019e-05	0.000202484	0.797716	0.0345616	0.0833198	FALSE
Mfsd6l	chr11	68556186	68558245	+	2060	0.00697849	1	4	2	TRUE	TRUE	1.6675	0.222151	0.472081	0.828744	0.599669	0.818701	FALSE
Ybx2	chr11	69935899	69941599	+	1564	0.073533	8	12	14	FALSE	FALSE	0.357668	0.581545	0.858744	0.701943	0.260895	0.427175	TRUE
Dvl2	chr11	70000626	70010109	+	2935	2.14044	437	558	505	FALSE	FALSE	0.129865	0.252889	0.513277	0.111577	0.333312	0.521048	FALSE
Acadvl	chr11	70010183	70015428	-	2188	28.6528	4361	4074	6256	TRUE	TRUE	-0.320937	1.32142e-05	0.00017133	0.423528	5.09966e-09	3.61191e-08	FALSE
Bcl6b	chr11	70224127	70229798	-	3426	0.654585	156	133	71	TRUE	TRUE	-0.45246	0.0130859	0.0624648	-1.23119	4.23302e-09	3.03507e-08	FALSE
Alox12e	chr11	70315613	70322518	-	2309	0.554109	89	219	88	TRUE	TRUE	1.07534	8.24578e-09	2.10638e-07	-0.113186	0.617371	0.836177	TRUE
Pld2	chr11	70540272	70558110	+	5847	0.599909	244	216	374	FALSE	FALSE	-0.398367	0.00795563	0.0419893	0.518898	0.000124565	0.000493753	FALSE
Nup88	chr11	70943058	70969973	-	3047	15.4372	3272	4300	3338	FALSE	TRUE	0.171424	0.0214319	0.0922434	-0.0682299	0.365844	0.559686	FALSE
Rpain	chr11	70970200	70977933	+	1213	11.8751	1002	974	804	FALSE	FALSE	-0.263589	0.00458713	0.026806	-0.414601	1.35478e-05	6.19337e-05	FALSE
Smtnl2	chr11	72390114	72411713	-	2624	7.43438	1357	1716	1282	FALSE	TRUE	0.115886	0.171317	0.410101	-0.179051	0.0398469	0.0936279	FALSE
P2rx1	chr11	72999145	73015197	+	2441	0.0706712	12	7	4	TRUE	TRUE	-0.986662	0.138511	0.350344	-1.65059	0.0300975	0.0737001	FALSE
Rtn4rl1	chr11	75193993	75267762	+	3308	0.49976	115	216	276	TRUE	TRUE	0.686116	0.000101478	0.00105288	1.16515	3.70699e-12	3.85391e-11	TRUE
Abr	chr11	76416732	76577739	-	6036	1.88627	792	1097	707	FALSE	TRUE	0.247224	0.00892306	0.0462654	-0.26079	0.0090924	0.0253333	TRUE
Slc6a4	chr11	76998597	77032343	+	2747	0.0470991	9	24	23	TRUE	TRUE	1.182	0.0272602	0.110347	1.24544	0.0207924	0.0529922	TRUE
2610507B11Rik	chr11	78261754	78290625	+	7443	59.2584	30681	36932	29401	TRUE	TRUE	0.044792	0.507026	0.792859	-0.158523	0.0190831	0.0490907	FALSE
Rab11fip4os1	chr11	79607079	79623163	-	2187	0.0328662	5	11	8	TRUE	TRUE	0.899409	0.226474	0.477765	0.569702	0.475998	0.690733	FALSE
Utp6	chr11	79933956	79962387	-	3871	63.3927	17070	19677	14484	TRUE	TRUE	-0.0176864	0.795592	1	-0.334044	1.12422e-06	5.95508e-06	FALSE
Cdk5r1	chr11	80477046	80481179	+	4134	0.250375	72	78	92	TRUE	TRUE	-0.107078	0.66171	0.928074	0.2562	0.276851	0.44742	TRUE
Myo1d	chr11	80482127	80780025	-	5353	0.89697	334	328	513	FALSE	TRUE	-0.248792	0.056386	0.188264	0.521909	1.52376e-05	6.91924e-05	FALSE
Ccl1	chr11	82176666	82179812	-	505	0.227734	8	3	6	FALSE	FALSE	-1.5951	0.0746545	0.232941	-0.502966	0.510115	0.73166	FALSE
Tada2a	chr11	84078920	84129568	-	2119	26.8518	3958	4464	3189	FALSE	TRUE	-0.0491668	0.504451	0.790149	-0.408697	4.96822e-08	3.13349e-07	FALSE
Acaca	chr11	84195438	84401651	+	9032	18.9182	11886	13000	8647	FALSE	TRUE	-0.0934844	0.17584	0.418071	-0.556028	1.63088e-15	2.53036e-14	FALSE
Mrm1	chr11	84813061	84819515	-	2477	3.24425	559	637	717	TRUE	TRUE	-0.0342815	0.748385	1	0.262029	0.0125968	0.0338796	FALSE
1700125H20Rik	chr11	85171096	85181154	+	975	0.10321	7	5	8	FALSE	TRUE	-0.693412	0.399252	0.677187	0.0940313	0.898455	1	FALSE
Med13	chr11	86265715	86357525	-	11787	14.4794	11872	15044	12907	FALSE	TRUE	0.11889	0.0844554	0.252759	0.0235468	0.73315	0.951057	FALSE
Scpep1	chr11	88924020	88955442	-	2074	56.4353	8142	9462	10124	FALSE	TRUE	-0.00597169	0.932077	1	0.217278	0.00190479	0.00615546	FALSE
Itga3	chr11	95044475	95076811	-	5263	1.55967	571	827	870	TRUE	TRUE	0.311606	0.00241526	0.015792	0.51039	5.572e-07	3.07303e-06	FALSE
Snx11	chr11	96767549	96777555	-	2581	7.46912	1341	1255	1590	FALSE	TRUE	-0.318325	0.000271524	0.00247145	0.148661	0.0816792	0.174071	FALSE
Pcgf2	chr11	97688823	97700497	-	2836	1.23684	244	457	200	TRUE	TRUE	0.682322	1.82453e-07	3.69154e-06	-0.383707	0.0118478	0.0320379	FALSE
Plxdc1	chr11	97923237	97986446	-	2905	0.336505	68	69	44	TRUE	TRUE	-0.201306	0.429883	0.713804	-0.723405	0.010568	0.0289719	TRUE
Arl5c	chr11	97989580	97996173	-	1561	1.584	172	163	120	TRUE	TRUE	-0.300047	0.0793797	0.240572	-0.615878	0.000743807	0.00258938	FALSE
Psmd3	chr11	98682554	98695978	+	2147	57.2015	8543	10869	9402	FALSE	TRUE	0.124669	0.0740073	0.231472	0.0411807	0.55627	0.777511	FALSE
Gm12359	chr11	98798309	98810089	-	1401	0.277048	27	44	31	FALSE	FALSE	0.480067	0.174941	0.41652	0.101825	0.790693	1	FALSE
Casc3	chr11	98809808	98833807	+	3742	8.00229	2083	2548	1750	FALSE	TRUE	0.067965	0.389888	0.665743	-0.348329	1.86336e-05	8.34038e-05	FALSE
Igfbp4	chr11	99041260	99052643	+	2066	28.8071	4140	5160	8798	FALSE	FALSE	0.095004	0.193549	0.447007	0.99048	1.04148e-42	1.75407e-40	TRUE
Klhl11	chr11	100462612	100472782	-	2436	17.6096	2984	3096	2797	FALSE	FALSE	-0.169569	0.0260353	0.106764	-0.190403	0.0129953	0.0348172	FALSE
Dnajc7	chr11	100582836	100620168	-	2312	124.5	20023	25376	16003	FALSE	TRUE	0.119072	0.0798206	0.241698	-0.420356	8.06137e-10	6.28766e-09	FALSE
Nkiras2	chr11	100622955	100627602	+	2013	1.77107	248	296	375	FALSE	FALSE	0.0325084	0.817437	1	0.499301	0.000210794	0.000804468	FALSE
Dhx58	chr11	100694884	100704271	-	2412	0.84037	141	75	175	FALSE	FALSE	-1.13206	8.43115e-08	1.80821e-06	0.214445	0.222754	0.394636	FALSE
Psmc3ip	chr11	101092141	101095435	-	972	20.6762	1398	1471	1006	FALSE	FALSE	-0.149288	0.0813735	0.245593	-0.571717	1.51022e-10	1.2882e-09	FALSE
Rpl27	chr11	101442245	101445596	+	734	1080.8	55184	82866	60217	TRUE	TRUE	0.363796	6.00825e-08	1.33146e-06	0.0288771	0.667051	0.88949	FALSE
Vat1	chr11	101458748	101466199	-	2732	6.14071	1167	1466	1622	TRUE	TRUE	0.106337	0.223525	0.47397	0.377891	1.25779e-05	5.77159e-05	TRUE
Sost	chr11	101962458	101967015	-	2066	0.0695822	10	9	4	TRUE	TRUE	-0.369865	0.573447	0.854016	-1.39043	0.0805451	0.172	TRUE
Mpp2	chr11	102057017	102088515	-	4087	0.193458	55	75	119	FALSE	TRUE	0.22429	0.394299	0.671303	1.01481	1.84266e-05	8.2583e-05	TRUE
Asb16	chr11	102268823	102278061	+	1362	0.179432	17	26	21	TRUE	TRUE	0.387937	0.38731	0.662127	0.206445	0.661357	0.884308	FALSE
Map3k3	chr11	106084902	106155434	+	3149	6.92991	1518	2305	1758	TRUE	TRUE	0.379836	3.47184e-06	5.21759e-05	0.114711	0.169935	0.317374	FALSE
Gh	chr11	106300261	106301896	-	903	0.0477598	3	6	4	FALSE	FALSE	0.754839	0.435924	0.716737	0.306905	0.77236	0.991579	FALSE
Rpl38	chr11	114668543	114672331	+	369	2294.97	58908	64014	43702	TRUE	TRUE	-0.10281	0.125466	0.328405	-0.527807	4.75375e-15	6.99346e-14	FALSE
Caskin2	chr11	115799352	115813592	-	4722	0.31053	102	157	150	FALSE	FALSE	0.399067	0.0393853	0.145518	0.458884	0.0187846	0.0484055	FALSE
Tsen54	chr11	115814739	115823102	+	1972	5.90482	810	1196	975	FALSE	FALSE	0.339447	0.000276596	0.00251106	0.170413	0.074473	0.160751	FALSE
Smim5	chr11	115900139	115906269	+	940	0.122346	8	10	11	FALSE	FALSE	0.097831	0.885156	1	0.357613	0.588671	0.815055	FALSE
Foxj1	chr11	116330704	116335354	-	2578	0.144984	26	55	58	FALSE	FALSE	0.855326	0.0116906	0.0576179	1.05702	0.00155482	0.0051008	TRUE
Prpsap1	chr11	116470816	116490346	-	1868	43.889	5703	6133	5357	FALSE	TRUE	-0.117859	0.100144	0.285936	-0.187335	0.00930424	0.0258438	FALSE
Sec14l1	chr11	117115172	117159268	+	5574	3.33731	1294	1871	1789	TRUE	TRUE	0.309213	0.00025377	0.00233245	0.370242	1.2726e-05	5.8341e-05	FALSE
Tk1	chr11	117815519	117826014	-	1369	41.5519	3957	3303	2466	TRUE	TRUE	-0.483347	1.05428e-10	3.64684e-09	-0.779246	1.74365e-24	7.12068e-23	FALSE
Timp2	chr11	118301061	118355411	-	3622	30.212	7612	8799	14327	FALSE	FALSE	-0.0136695	0.845846	1	0.815336	2.33038e-31	1.73253e-29	TRUE
Sirt7	chr11	120618372	120625002	-	1715	3.18528	380	359	565	FALSE	FALSE	-0.304646	0.0150206	0.0695788	0.475079	4.26769e-05	0.000181538	FALSE
Mir6936	chr11	120624823	120624876	-	54	0	0	0	0	FALSE	FALSE	0	1	1	0	1	1	FALSE
Rac3	chr11	120721468	120723969	+	1078	6.41439	481	361	573	FALSE	FALSE	-0.63658	1.14329e-07	2.39658e-06	0.155418	0.162349	0.305825	FALSE
Sfi1	chr11	3131850	3193463	-	4025	2.30368	645	728	897	FALSE	TRUE	-0.0480857	0.639166	0.913733	0.378703	0.000145713	0.000569263	FALSE
Patz1	chr11	3289131	3309083	+	3482	6.7915	1645	1824	1489	TRUE	TRUE	-0.0737103	0.372787	0.648191	-0.240768	0.00425802	0.0127527	FALSE
Selm	chr11	3514702	3517351	+	872	15.5462	943	970	2596	FALSE	FALSE	-0.181983	0.0522094	0.180621	1.3638	5.491e-57	2.00143e-54	FALSE
Slc35e4	chr11	3907022	3914664	-	3059	7.49566	1595	1175	3781	FALSE	FALSE	-0.663568	1.80939e-14	9.8632e-13	1.14811	1.85237e-47	3.93362e-45	TRUE
Rnf215	chr11	4135160	4141192	+	1936	3.60877	486	541	894	TRUE	TRUE	-0.0680449	0.54378	0.825284	0.782125	6.27304e-14	8.15295e-13	FALSE
Lif	chr11	4257568	4272514	+	4339	1.13641	343	529	510	TRUE	TRUE	0.402207	0.000772291	0.00604879	0.475102	7.72441e-05	0.000316294	FALSE
Rasl10a	chr11	5058128	5060383	+	1108	0.155693	12	18	16	TRUE	TRUE	0.359175	0.500789	0.786178	0.315147	0.565022	0.787624	TRUE
Dbnl	chr11	5788483	5800980	+	2369	15.7896	2602	3209	3644	TRUE	TRUE	0.0797657	0.29828	0.555736	0.388843	3.35109e-07	1.90319e-06	FALSE
Pold2	chr11	5872180	5878256	-	1610	30.3675	3401	3726	3478	FALSE	FALSE	-0.0910619	0.223834	0.474378	-0.0647424	0.388798	0.588937	FALSE
Tmed4	chr11	6270714	6274837	-	1625	12.4737	1410	1853	1910	FALSE	FALSE	0.171421	0.0408735	0.150191	0.340808	4.58675e-05	0.000193962	FALSE
Mir7651	chr11	6401630	6401693	+	64	0.22462	1	0	0	FALSE	FALSE	-3.27318	0.213724	0.462997	-3.21386	0.227868	0.394636	FALSE
Gm11974	chr11	6525591	6528760	-	592	99.0514	4079	5054	3830	FALSE	FALSE	0.0864741	0.237341	0.494253	-0.187909	0.0112	0.0305057	FALSE
Zpbp	chr11	11280040	11462419	-	3845	0.0785148	21	34	48	FALSE	TRUE	0.470209	0.239652	0.497599	1.0912	0.00300929	0.00930133	FALSE
Rab1	chr11	20201602	20226856	+	2657	87.4336	16160	18910	16368	FALSE	FALSE	0.00398842	0.95347	1	-0.0785922	0.251121	0.413835	FALSE
Rtn4	chr11	29692898	29744414	+	6674	74.1832	34440	37406	36142	FALSE	TRUE	-0.103549	0.124773	0.32722	-0.0274524	0.68407	0.907523	FALSE
Hbq1b	chr11	32286964	32287912	+	748	0	0	0	1	TRUE	TRUE	0	1	1	3.1276	0.250653	0.413203	FALSE
Rars	chr11	35808381	35834528	-	2131	128.538	19054	21665	14271	FALSE	TRUE	-0.0374611	0.582306	0.85957	-0.514047	6.84162e-14	8.86362e-13	FALSE
Lsm11	chr11	45928269	45944935	-	6453	1.41685	636	953	808	TRUE	TRUE	0.360658	0.000277866	0.00251978	0.248242	0.014251	0.0378533	FALSE
Mapk9	chr11	49846751	49886421	+	4754	8.28553	2740	3125	2720	FALSE	TRUE	-0.033052	0.665879	0.932422	-0.107608	0.163297	0.307445	FALSE
Rasgef1c	chr11	49901835	49980223	+	2244	0.121719	19	31	37	FALSE	FALSE	0.481053	0.250796	0.511898	0.860368	0.0318245	0.0773782	TRUE
Tbc1d9b	chr11	50131360	50172785	+	5249	1.24339	454	603	831	FALSE	TRUE	0.186687	0.0941021	0.273547	0.774953	3.3343e-13	3.9432e-12	FALSE
Hnrnph1	chr11	50377719	50386528	+	2226	201.35	31178	29756	20789	TRUE	TRUE	-0.29008	1.80547e-05	0.000225416	-0.681748	1.373e-23	5.04969e-22	FALSE
Col23a1	chr11	51289920	51583925	+	5665	0.710537	280	271	442	FALSE	TRUE	-0.269745	0.0535885	0.18257	0.561375	1.13128e-05	5.22547e-05	TRUE
Jade2	chr11	51813456	51857481	-	6100	3.21214	1363	1718	1285	TRUE	TRUE	0.111202	0.18904	0.438918	-0.182044	0.0365156	0.0874347	FALSE
Slc36a1	chr11	55204340	55236330	+	5274	0.58604	215	309	216	FALSE	FALSE	0.300391	0.0367552	0.138135	-0.0902967	0.557725	0.779247	FALSE
Rasd1	chr11	59963181	59964942	-	1609	0.134018	15	24	34	TRUE	TRUE	0.452355	0.337557	0.607344	1.07743	0.0128827	0.0345579	TRUE
Rai1	chr11	60105013	60199195	+	7507	0.363845	190	238	391	FALSE	TRUE	0.102169	0.510152	0.795928	0.943685	2.27498e-11	2.13518e-10	TRUE
Mir6921	chr11	60200538	60200617	-	80	0.718785	4	6	7	TRUE	TRUE	0.353221	0.696002	0.957959	0.693773	0.425301	0.632731	FALSE
B9d1	chr11	61505172	61512927	+	785	26.6088	1453	1754	1400	FALSE	FALSE	0.0488765	0.560506	0.842575	-0.150638	0.0789342	0.168988	FALSE
Specc1	chr11	61956763	62223013	+	7179	0.642791	321	484	443	FALSE	TRUE	0.369583	0.00262625	0.0169447	0.367568	0.00316655	0.00975162	TRUE
Lrrc75a	chr11	62604884	62648523	-	1984	12.9917	1793	1619	969	TRUE	TRUE	-0.369979	8.18883e-06	0.000112033	-0.984755	2.84621e-29	1.80539e-27	FALSE
Mmgt2	chr11	62648664	62666359	+	1883	2.16819	284	306	410	TRUE	TRUE	-0.115044	0.398431	0.67617	0.43253	0.000813084	0.00281012	FALSE
Mir6923	chr11	67099804	67099875	+	72	0	0	0	0	FALSE	FALSE	0	1	1	0	1	1	FALSE
Pik3r5	chr11	68432125	68497846	+	4363	0.293247	89	153	103	FALSE	FALSE	0.558321	0.00546969	0.0309776	0.113575	0.60356	0.821419	FALSE
Rpl26	chr11	68901566	68904534	+	543	0	0	0	0	TRUE	TRUE	0	1	1	0	1	1	FALSE
Gm15772	chr11	68901589	68904534	+	520	0	0	0	0	TRUE	TRUE	0	1	1	0	1	1	FALSE
Dnah2	chr11	69420809	69549108	-	13704	0.0881172	84	86	85	FALSE	TRUE	-0.18851	0.414241	0.694649	-0.0798521	0.730042	0.94741	FALSE
Wrap53	chr11	69561754	69579324	-	1896	8.31758	1097	1234	902	FALSE	TRUE	-0.0529492	0.554278	0.836538	-0.37936	4.41063e-05	0.000187093	FALSE
Trp53	chr11	69580359	69591873	+	1868	18.1389	2357	3183	2360	FALSE	FALSE	0.210692	0.00639087	0.0353023	-0.0952035	0.226563	0.394636	FALSE
Fxr2	chr11	69632971	69653297	+	2970	41.1522	8502	10912	9042	FALSE	TRUE	0.137306	0.0491224	0.172467	-0.0082039	0.906781	1	FALSE
Sox15	chr11	69655037	69656727	+	1138	1.89486	150	198	111	TRUE	TRUE	0.177676	0.294057	0.552185	-0.53093	0.00551988	0.0161768	FALSE
0610010K14Rik	chr11	70235204	70237914	-	913	2.77122	176	240	262	FALSE	FALSE	0.224589	0.153672	0.377756	0.476669	0.00204143	0.00655625	FALSE
Rnasek	chr11	70238123	70239852	-	622	19.4372	841	891	1258	FALSE	FALSE	-0.139394	0.147127	0.366113	0.483852	1.60716e-07	9.48717e-07	FALSE
Camta2	chr11	70669463	70688105	-	4647	0.343383	111	104	205	TRUE	TRUE	-0.316342	0.127467	0.330653	0.78736	1.14438e-05	5.28195e-05	FALSE
C1qbp	chr11	70977846	70983026	-	1165	44.2993	3590	4831	2497	TRUE	TRUE	0.205598	0.00533179	0.0304365	-0.620806	5.01275e-16	8.21035e-15	FALSE
Spns2	chr11	72451638	72489920	-	3404	0.861528	204	236	197	TRUE	TRUE	-0.0125089	0.934872	1	-0.147325	0.353052	0.544758	TRUE
1200014J11Rik	chr11	73047867	73083579	+	6284	23.8809	10439	14297	9679	FALSE	FALSE	0.230993	0.000836858	0.00647328	-0.206095	0.00308541	0.00952216	FALSE
Gsg2	chr11	73135484	73138294	-	2811	8.25413	1614	2012	1422	FALSE	FALSE	0.0952494	0.246493	0.505807	-0.27974	0.000965733	0.00329434	FALSE
Hic1	chr11	75164565	75170255	-	4492	0.281625	88	94	385	FALSE	FALSE	-0.127402	0.569393	0.85151	2.03074	4.60011e-34	4.27146e-32	TRUE
Rilp	chr11	75510094	75513166	+	1487	0.270692	28	28	56	TRUE	TRUE	-0.221746	0.569369	0.85151	0.90007	0.0065122	0.0188184	FALSE
Slc43a2	chr11	75531694	75577572	+	7232	0.934261	470	559	583	TRUE	TRUE	0.0274471	0.806651	1	0.21374	0.0549508	0.1235	TRUE
Dbil5	chr11	76217613	76218665	+	575	1.12505	45	48	26	FALSE	FALSE	-0.129278	0.672709	0.93871	-0.885173	0.0122755	0.0330884	FALSE
Timm22	chr11	76406925	76416313	+	3056	14.6015	3104	3462	3299	TRUE	TRUE	-0.0652541	0.387634	0.662635	-0.00914309	0.903898	1	FALSE
Gosr1	chr11	76726602	76763555	-	4265	11.8781	3524	3419	3729	TRUE	TRUE	-0.266364	0.000388169	0.00337708	-0.0154683	0.835979	1	FALSE
Ssh2	chr11	77216425	77460219	+	9313	1.43402	929	1272	1040	TRUE	TRUE	0.230588	0.0113506	0.05626	0.065781	0.479934	0.695618	TRUE
Ankrd13b	chr11	77470487	77489678	-	3336	0.75843	176	232	347	FALSE	TRUE	0.175707	0.267531	0.514683	0.881864	1.75792e-09	1.31688e-08	TRUE
Git1	chr11	77493412	77507774	+	3650	2.27254	577	1103	775	TRUE	TRUE	0.711943	6.32661e-13	2.90964e-11	0.32852	0.0014842	0.00488617	FALSE
Dhrs13	chr11	78032313	78037864	+	1744	8.1193	985	1252	1050	FALSE	TRUE	0.123291	0.173395	0.413929	-0.00484938	0.958117	1	FALSE
Nek8	chr11	78166106	78176666	-	2800	2.87	559	653	847	TRUE	TRUE	0.00150068	0.988756	1	0.502378	9.90649e-07	5.28339e-06	FALSE
Tlcd1	chr11	78178149	78180819	+	1691	16.263	1913	1994	1735	TRUE	TRUE	-0.162895	0.0444039	0.15934	-0.237929	0.0037042	0.0112429	FALSE
Mir7653	chr11	78178827	78178887	+	61	0	0	0	0	TRUE	TRUE	0	1	1	0	1	1	FALSE
Lyrm9	chr11	78826595	78843899	+	5053	1.5562	547	720	435	FALSE	FALSE	0.173688	0.0993069	0.284237	-0.427459	0.00017429	0.000672618	FALSE
Rhot1	chr11	80209055	80267907	+	4356	18.8376	5708	6722	4883	FALSE	TRUE	0.0131712	0.853779	1	-0.322254	8.35042e-06	3.92467e-05	FALSE
Myo1d	chr11	80482127	80780025	-	5353	0.89697	334	328	513	FALSE	TRUE	-0.248792	0.056386	0.188264	0.521909	1.52376e-05	6.91924e-05	FALSE
Rffl	chr11	82803819	82871210	-	4242	1.27084	375	522	385	FALSE	TRUE	0.254354	0.0310162	0.122037	-0.0590564	0.63395	0.8552	FALSE
Rad51d	chr11	82871961	82890624	-	7705	1.82658	979	1236	1107	TRUE	TRUE	0.113551	0.210873	0.462997	0.0802212	0.382429	0.581081	FALSE
Fndc8	chr11	82892145	82900737	+	2081	0.0690807	10	19	6	FALSE	TRUE	0.696903	0.206059	0.462997	-0.820595	0.256607	0.421511	FALSE
Nle1	chr11	82900768	82908395	-	1767	6.60615	812	1074	919	FALSE	FALSE	0.180685	0.0557429	0.186479	0.0815297	0.396761	0.599066	FALSE
2210409E12Rik	chr11	88972638	88973014	+	377	6.32988	166	625	281	TRUE	TRUE	1.68925	3.45392e-36	8.87876e-34	0.661957	1.80043e-05	8.09282e-05	FALSE
Coil	chr11	88973935	88991613	+	2607	23.3364	4232	5644	4098	TRUE	TRUE	0.19264	0.00811343	0.042693	-0.143459	0.05164	0.116834	FALSE
Nog	chr11	89300638	89302559	-	1922	0.321621	43	69	108	FALSE	FALSE	0.458473	0.107399	0.301297	1.22926	1.66819e-06	8.62196e-06	TRUE
Spata20	chr11	94478904	94485310	-	2589	0.138815	25	34	25	FALSE	FALSE	0.219932	0.565808	0.847757	-0.096561	0.814445	1	FALSE
Rsad1	chr11	94539798	94549207	-	4151	0.668395	193	245	321	FALSE	FALSE	0.121378	0.429836	0.713804	0.636607	1.26981e-05	5.82238e-05	FALSE
Lrrc59	chr11	94629824	94645216	+	2780	58.2526	11265	13263	12288	FALSE	TRUE	0.012826	0.85275	1	0.0283588	0.68191	0.905888	FALSE
Col1a1	chr11	94936270	94951856	+	4698	7.31636	2391	1915	4450	FALSE	TRUE	-0.542972	1.12496e-11	4.46709e-10	0.799117	8.36713e-26	3.8773e-24	FALSE
Slc35b1	chr11	95384922	95391652	+	1169	52.9158	4303	2950	4377	FALSE	TRUE	-0.767334	1.77184e-24	2.28943e-22	-0.072442	0.323898	0.50897	FALSE
Nxph3	chr11	95509846	95514565	-	2093	0.652504	95	94	158	FALSE	FALSE	-0.237687	0.2799	0.531651	0.636227	0.00118833	0.00399124	TRUE
Ngfr	chr11	95568821	95587698	-	3406	1.42237	337	582	336	FALSE	TRUE	0.565377	1.73464e-06	2.80727e-05	-0.101293	0.434412	0.643776	TRUE
Ttll6	chr11	96133786	96165452	+	3206	0.215232	48	124	75	TRUE	TRUE	1.1446	2.53761e-06	3.93967e-05	0.54567	0.044513	0.103214	FALSE
Hoxb5	chr11	96303512	96306121	+	1896	0.00758212	1	0	3	FALSE	FALSE	-3.27318	0.213724	0.462997	1.38423	0.338886	0.526527	FALSE
Cdk5rap3	chr11	96907425	96916514	-	2269	24.9056	3931	5223	4100	TRUE	TRUE	0.187243	0.0105577	0.0529097	-0.036315	0.623428	0.843009	FALSE
Mir7235	chr11	97146364	97146419	-	56	0	0	0	0	TRUE	TRUE	0	1	1	0	1	1	FALSE
Srcin1	chr11	97509340	97575126	-	6965	0.0227039	11	24	19	FALSE	TRUE	0.895815	0.0786765	0.239126	0.685473	0.201765	0.365989	TRUE
Mien1	chr11	98437708	98438988	-	744	35.7074	1848	1930	1801	FALSE	FALSE	-0.160087	0.0494442	0.173413	-0.134201	0.101484	0.208106	FALSE
Csf3	chr11	98701313	98703629	+	1363	0.0316413	3	5	2	FALSE	FALSE	0.498123	0.621921	0.898003	-0.648645	0.60096	0.818701	FALSE
Jup	chr11	100368856	100397790	-	5009	6.52345	2273	2929	3299	FALSE	TRUE	0.14307	0.0660463	0.212534	0.440367	1.24313e-08	8.42469e-08	FALSE
P3h4	chr11	100408750	100414819	-	1867	17.2709	2243	1174	4612	FALSE	FALSE	-1.15664	7.70878e-43	2.76847e-40	0.942882	5.34563e-35	5.28525e-33	FALSE
Fkbp10	chr11	100415694	100424840	+	2603	8.0632	1460	1256	3417	FALSE	FALSE	-0.439825	3.89091e-07	7.31485e-06	1.12965	7.41791e-45	1.41526e-42	FALSE
Kcnh4	chr11	100740378	100759778	-	3784	0.0417898	11	15	8	TRUE	TRUE	0.222564	0.695715	0.957959	-0.549118	0.405493	0.610213	FALSE
Hcrt	chr11	100761693	100762931	-	584	0.0492318	2	2	0	TRUE	TRUE	-0.209658	0.877494	1	-4.13394	0.0881899	0.184391	FALSE
Ccr10	chr11	101172998	101175443	-	1725	0.00833373	1	1	6	FALSE	FALSE	-0.198034	0.913158	1	2.35413	0.0570211	0.127217	TRUE
Cntnap1	chr11	101176117	101190720	+	5360	0.0429125	16	17	29	FALSE	TRUE	-0.134256	0.789709	1	0.756499	0.087627	0.184391	TRUE
Becn1	chr11	101288267	101302267	-	2031	21.9918	3107	3467	3390	FALSE	TRUE	-0.0645657	0.392597	0.669059	0.0287183	0.704077	0.927541	FALSE
Dhx8	chr11	101732956	101767357	+	4318	30.0664	9031	11069	7883	FALSE	TRUE	0.0708326	0.309213	0.57137	-0.29318	2.99368e-05	0.000130133	FALSE
Dusp3	chr11	101971144	101984791	-	4203	5.9856	1750	1784	2383	FALSE	FALSE	-0.194959	0.0179873	0.0802462	0.348359	1.53765e-05	6.97844e-05	TRUE
1700006E09Rik	chr11	101987056	101992264	+	698	0	0	1	0	FALSE	FALSE	3.07515	0.265972	0.513277	0	1	1	TRUE
Cd300lg	chr11	102041511	102055617	+	2732	0.142073	27	18	21	TRUE	TRUE	-0.803097	0.0656437	0.211517	-0.457205	0.277408	0.448114	FALSE
Ppy	chr11	102099931	102101300	-	480	0	0	0	0	TRUE	TRUE	0	1	1	0	1	1	FALSE
Fam171a2	chr11	102436981	102447663	-	3099	1.0994	237	229	526	FALSE	FALSE	-0.272127	0.0683008	0.218121	1.05275	2.2883e-16	3.89697e-15	TRUE
Plcd3	chr11	103070296	103101658	-	3031	4.05043	854	956	1217	TRUE	TRUE	-0.0599509	0.528509	0.812203	0.413927	7.61219e-06	3.59917e-05	FALSE
Acbd4	chr11	103101688	103112199	+	2076	3.51083	507	475	582	TRUE	TRUE	-0.316711	0.00531148	0.030356	0.101966	0.353988	0.545823	FALSE
Lyzl6	chr11	103631075	103638874	-	882	0	0	0	0	FALSE	FALSE	0	1	1	0	1	1	FALSE
1700072I22Rik	chr11	103638936	103649013	+	878	0	0	0	0	FALSE	FALSE	0	1	1	0	1	1	FALSE
Crhr1	chr11	104132882	104175518	+	2428	0.029604	5	0	1	FALSE	FALSE	-5.4705	0.00546799	0.0309751	-2.27811	0.0746585	0.160751	TRUE
Mapt	chr11	104231436	104332089	+	5380	1.98801	744	1131	817	TRUE	TRUE	0.381439	5.98293e-05	0.00066053	0.0379837	0.700832	0.924037	TRUE
Tcam1	chr11	106276672	106288143	+	2985	0.134847	28	49	48	TRUE	TRUE	0.582647	0.0885495	0.26142	0.678231	0.0479844	0.109701	FALSE
Prr29	chr11	106374826	106377114	+	789	0	0	0	0	FALSE	FALSE	0	1	1	0	1	1	FALSE
Bptf	chr11	107033081	107131922	-	11488	13.1318	10494	14504	8166	FALSE	TRUE	0.24415	0.000413137	0.00356132	-0.458901	5.57083e-11	5.01457e-10	FALSE
Pitpnc1	chr11	107207892	107470720	-	6350	1.97411	872	1149	1013	TRUE	TRUE	0.175223	0.0591165	0.195356	0.119175	0.2057	0.371966	FALSE
Slc39a11	chr11	113244855	113565815	-	2742	4.9387	942	922	1347	FALSE	TRUE	-0.25366	0.0071694	0.0385563	0.418861	3.5584e-06	1.75733e-05	FALSE
Cog1	chr11	113649529	113662401	+	3029	6.41187	1351	1683	1865	FALSE	FALSE	0.094266	0.266841	0.514396	0.368075	1.21964e-05	5.6018e-05	FALSE
Grin2c	chr11	115249169	115267243	-	4895	0.0176209	6	25	16	FALSE	TRUE	1.81643	0.0019253	0.0131347	1.30084	0.0448665	0.103886	TRUE
Ush1g	chr11	115315192	115321918	-	3183	0.00903279	2	2	0	FALSE	FALSE	-0.209658	0.877494	1	-4.13394	0.0881899	0.184391	TRUE
Nt5c	chr11	115490426	115491814	-	804	16.2531	909	995	1689	FALSE	FALSE	-0.0923054	0.325542	0.591919	0.796692	3.07339e-19	7.12098e-18	FALSE
Wbp2	chr11	116078573	116086964	-	1795	2.80306	350	525	341	FALSE	FALSE	0.362123	0.0024048	0.0157404	-0.134578	0.294355	0.469419	FALSE
Trim65	chr11	116124708	116131128	-	3050	0.0188534	4	16	25	FALSE	FALSE	1.74833	0.0149822	0.0694403	2.51133	8.96313e-05	0.00036318	TRUE
Mrpl38	chr11	116131817	116138868	-	1411	21.7113	2131	2443	2904	TRUE	TRUE	-0.025609	0.746218	1	0.34945	8.02302e-06	3.78025e-05	FALSE
Aanat	chr11	116593687	116597680	+	1455	0.0296406	3	6	7	TRUE	TRUE	0.754839	0.435924	0.716737	1.09478	0.239966	0.411358	FALSE
Rhbdf2	chr11	116598166	116627019	-	3933	0.73834	202	381	361	FALSE	TRUE	0.692388	7.96096e-07	1.39365e-05	0.740254	1.6412e-07	9.67877e-07	FALSE
1810032O08Rik	chr11	116671660	116675798	+	1997	36.1156	5017	5945	4138	FALSE	FALSE	0.0221176	0.759017	1	-0.374925	3.025e-07	1.72763e-06	FALSE
Snord1c	chr11	116672505	116672582	+	78	34.4648	187	181	93	FALSE	FALSE	-0.269599	0.101045	0.287836	-1.10371	5.92203e-09	4.16058e-08	FALSE
Mgat5b	chr11	116918863	116986944	+	4254	0.223036	66	80	93	FALSE	TRUE	0.0547064	0.825702	1	0.397086	0.0978274	0.2021	TRUE
Tmc8	chr11	117782297	117793137	+	2908	0.489406	99	163	112	FALSE	TRUE	0.496149	0.010349	0.0519919	0.0808587	0.699558	0.922606	FALSE
Socs3	chr11	117966087	117969366	-	2724	7.4095	1404	1895	2003	TRUE	TRUE	0.209905	0.012163	0.0595852	0.415545	6.16504e-07	3.38233e-06	FALSE
Cbx2	chr11	119023029	119031270	+	3740	3.91296	1018	1542	1036	TRUE	TRUE	0.376294	2.05298e-05	0.000253211	-0.0717485	0.436046	0.645844	FALSE
Gaa	chr11	119267967	119285698	+	3797	11.7065	3092	3821	6981	FALSE	FALSE	0.0826732	0.271421	0.519946	1.07782	3.33655e-48	7.61513e-46	FALSE
Endov	chr11	119491347	119511465	+	5277	2.34827	862	1087	1060	FALSE	TRUE	0.111844	0.231954	0.486465	0.201234	0.0319457	0.0775879	FALSE
Notum	chr11	120653789	120660837	-	2019	11.1787	1570	1395	1424	TRUE	TRUE	-0.3932	3.87958e-06	5.75247e-05	-0.237839	0.00512197	0.0151104	FALSE
Stra13	chr11	120710941	120713767	-	636	3.20967	142	148	82	FALSE	FALSE	-0.162887	0.370825	0.645548	-0.888194	1.80145e-05	8.09444e-05	FALSE
Lrrc45	chr11	120713953	120721127	+	2463	5.59736	959	1110	1375	FALSE	FALSE	-0.0117753	0.898234	1	0.422739	2.61725e-06	1.31392e-05	FALSE
Rab10os	chr12	3235791	3250374	+	1073	4.63559	346	481	436	FALSE	FALSE	0.252454	0.0373576	0.139925	0.236436	0.0549136	0.123428	FALSE
Dnmt3a	chr12	3806980	3914443	+	9947	6.91831	4787	7531	4789	FALSE	TRUE	0.430977	1.93838e-09	5.53005e-08	-0.0964385	0.185406	0.341824	TRUE
Dnajc27	chr12	4082574	4110612	+	4713	5.21283	1709	1730	1418	TRUE	TRUE	-0.205099	0.0132452	0.063124	-0.366309	1.40873e-05	6.42319e-05	FALSE
Apob	chr12	7977677	8016839	+	13909	0.0950869	92	331	146	TRUE	TRUE	1.62317	1.96678e-21	1.97657e-19	0.568602	0.004688	0.0139566	FALSE
1700022H16Rik	chr12	9565236	9570585	-	476	0	0	0	0	FALSE	FALSE	0	1	1	0	1	1	FALSE
Vsnl1	chr12	11325245	11436649	-	1936	0.0594037	8	2	13	FALSE	TRUE	-2.1494	0.0281891	0.113109	0.596042	0.348284	0.538047	FALSE
4930511A02Rik	chr12	11438233	11444812	+	1935	0.0074293	1	0	1	FALSE	FALSE	-3.27318	0.213724	0.462997	-0.0862651	0.962088	1	FALSE
Trib2	chr12	15791727	15816785	-	4198	8.21517	2399	1006	4376	TRUE	TRUE	-1.47641	7.38355e-67	5.30334e-64	0.770106	4.5652e-24	1.78665e-22	TRUE
2410004P03Rik	chr12	17004958	17011727	-	1798	0.695598	87	72	49	FALSE	FALSE	-0.494969	0.0377817	0.141275	-0.92348	0.000391958	0.00142844	FALSE
Asap2	chr12	21111756	21270171	+	5679	0.903702	357	516	409	TRUE	TRUE	0.308623	0.00962682	0.0491622	0.0991007	0.423504	0.631481	FALSE
Iah1	chr12	21316392	21323607	+	926	10.3083	664	680	762	FALSE	FALSE	-0.188347	0.0677136	0.216614	0.101546	0.316826	0.49895	FALSE
Kidins220	chr12	24974932	25059697	+	7402	10.9828	5655	5947	8536	TRUE	TRUE	-0.150095	0.036532	0.137444	0.49698	2.82222e-12	2.9862e-11	FALSE
Sntg2	chr12	30174557	30373375	-	2337	0.0123027	2	3	5	FALSE	TRUE	0.344652	0.782054	1	1.17708	0.2877	0.460415	TRUE
Dus4l	chr12	31640055	31654826	-	1768	4.08179	502	624	354	FALSE	TRUE	0.0911047	0.403624	0.682706	-0.600802	5.15883e-07	2.86002e-06	FALSE
Cog5	chr12	31654869	31937630	+	2997	10.3944	2167	2211	1899	FALSE	TRUE	-0.193723	0.0149485	0.0694403	-0.287485	0.000358971	0.00131431	FALSE
Twistnb	chr12	33429624	33439380	+	2324	41.4817	6706	7662	4353	TRUE	TRUE	-0.0304646	0.667069	0.933392	-0.720469	2.71873e-23	9.70675e-22	FALSE
Hectd1	chr12	51743722	51829536	-	8988	35.2707	22052	25990	24428	FALSE	TRUE	0.0143133	0.832998	1	0.0505823	0.456435	0.670639	FALSE
Prps1l3	chr12	57230412	57242168	+	4006	44.4692	12392	12478	8158	TRUE	TRUE	-0.212754	0.00207019	0.0139197	-0.700157	1.36324e-23	5.02137e-22	FALSE
Mis18bp1	chr12	65132735	65172580	-	4016	38.1729	10664	12779	7343	FALSE	TRUE	0.0382921	0.580132	0.857643	-0.635342	1.57195e-19	3.75623e-18	FALSE
Gm3086	chr12	69963409	69969744	+	628	0.320477	14	12	19	TRUE	TRUE	-0.440871	0.435115	0.716737	0.340911	0.500643	0.72029	FALSE
Frmd6	chr12	70825514	70902234	+	4662	12.0013	3892	3575	6883	TRUE	TRUE	-0.345291	3.61595e-06	5.40423e-05	0.725464	2.11914e-23	7.64423e-22	FALSE
Rplp2-ps1	chr12	75630925	75631749	-	825	0	0	0	0	FALSE	FALSE	0	1	1	0	1	1	FALSE
Plek2	chr12	78888697	78906938	-	1551	1.32542	143	129	95	FALSE	TRUE	-0.371036	0.047353	0.167623	-0.686317	0.000604251	0.00213799	FALSE
Rdh11	chr12	79175551	79191819	-	1574	22.7965	2496	2124	2016	FALSE	FALSE	-0.455543	8.34798e-09	2.12818e-07	-0.405143	3.32907e-07	1.89156e-06	FALSE
Pcnx	chr12	81860030	82000924	+	12139	2.0464	1728	2585	2837	FALSE	TRUE	0.358306	7.98466e-06	0.000109608	0.618184	9.45522e-15	1.34796e-13	FALSE
Ylpm1	chr12	84996321	85070515	+	7034	5.05009	2471	3621	1845	FALSE	TRUE	0.328546	1.74514e-05	0.000218891	-0.518487	9.26358e-11	8.12302e-10	FALSE
Zc2hc1c	chr12	85288591	85299358	+	4482	0.455455	142	169	172	TRUE	TRUE	0.0283758	0.872662	1	0.179331	0.308926	0.488366	FALSE
Mfsd7c	chr12	85746539	85813585	+	3435	0.795162	190	314	277	FALSE	FALSE	0.501774	0.000649501	0.00524693	0.446599	0.00299622	0.00926564	TRUE
Cipc	chr12	86947041	86965366	+	4486	5.80988	1813	2035	1934	FALSE	TRUE	-0.0560802	0.490139	0.774436	-0.00383455	0.962515	1	FALSE
Vipas39	chr12	87238875	87266286	-	2701	16.6962	3137	3434	2838	FALSE	FALSE	-0.0922257	0.222009	0.472081	-0.241544	0.00156191	0.00512297	FALSE
Ahsa1	chr12	87266728	87273952	+	1320	234.879	21567	22604	17184	FALSE	TRUE	-0.15498	0.0226588	0.0963993	-0.424801	4.9945e-10	3.9938e-09	FALSE
Zc3h14	chr12	98746968	98787774	+	4184	28.3528	8252	9189	7137	FALSE	TRUE	-0.0675687	0.335021	0.604384	-0.306465	1.41667e-05	6.45699e-05	FALSE
Ttc7b	chr12	100300770	100520822	-	3442	3.82155	915	1315	1054	FALSE	TRUE	0.300451	0.00095404	0.00727174	0.106974	0.250818	0.413392	FALSE
Hhipl1	chr12	108306270	108328300	+	2605	0.154518	28	27	88	TRUE	TRUE	-0.273958	0.485812	0.77024	1.55094	1.92359e-07	1.12383e-06	TRUE
Fam228b	chr12	4746216	4769267	-	2886	0.428382	86	102	87	FALSE	FALSE	0.0233957	0.915735	1	-0.080249	0.725956	0.943259	FALSE
Pfn4	chr12	4769295	4778266	+	1306	0.286193	26	23	17	FALSE	FALSE	-0.397579	0.338839	0.608977	-0.705785	0.114213	0.226432	FALSE
Atad2b	chr12	4917353	5047410	+	8102	8.95864	5049	7209	4856	TRUE	TRUE	0.291062	4.9006e-05	0.00055151	-0.153269	0.0348398	0.0838994	FALSE
Hs1bp3	chr12	8313433	8343824	+	2958	1.25872	259	491	278	FALSE	FALSE	0.69979	4.29064e-08	9.75524e-07	0.00508674	0.971262	1	FALSE
Rrm2	chr12	24708254	24714146	+	2180	136.18	20651	21199	16900	TRUE	TRUE	-0.184948	0.00659646	0.0360627	-0.386229	1.58326e-08	1.06134e-07	FALSE
Rnf144a	chr12	26306794	26415262	-	5172	0.558684	201	174	185	TRUE	TRUE	-0.430554	0.00834111	0.0436933	-0.216573	0.179082	0.331691	TRUE
Mir6538	chr12	26414901	26415010	-	110	0	0	0	1	FALSE	FALSE	0	1	1	3.1276	0.250653	0.413203	FALSE
Ccdc71l	chr12	32378789	32382943	+	4155	2.3008	665	669	930	FALSE	FALSE	-0.214042	0.0382869	0.142574	0.386771	9.05829e-05	0.000366732	FALSE
F730043M19Rik	chr12	33111711	33147586	-	1551	0.370746	40	77	38	TRUE	TRUE	0.72049	0.0108147	0.0539763	-0.170498	0.607993	0.825812	TRUE
Atxn7l1	chr12	33147686	33368277	+	4278	0.420047	125	195	147	TRUE	TRUE	0.418477	0.0179786	0.080222	0.136718	0.465662	0.679367	TRUE
Dnajb9	chr12	44205897	44210068	-	1865	12.256	1590	1703	1803	FALSE	FALSE	-0.123673	0.138376	0.350293	0.0843227	0.309873	0.489736	FALSE
Mir5627	chr12	44210313	44210373	+	61	0	0	0	1	FALSE	FALSE	0	1	1	3.1276	0.250653	0.413203	FALSE
Fbxo33	chr12	59200655	59219483	-	3446	17.5003	4195	4772	3650	FALSE	TRUE	-0.0368095	0.615305	0.893309	-0.297808	5.96198e-05	0.000248206	FALSE
Map4k5	chr12	69803757	69893163	-	4454	12.7103	3938	4374	4671	FALSE	TRUE	-0.0712415	0.334002	0.602955	0.14922	0.0424464	0.0990809	FALSE
Atl1	chr12	69893105	69964085	+	2818	0.806018	158	192	144	FALSE	TRUE	0.0584062	0.728822	0.987931	-0.230708	0.19695	0.359015	FALSE
Gpr135	chr12	72069618	72070991	-	1374	0.282492	27	45	60	FALSE	FALSE	0.51239	0.14556	0.363356	1.05162	0.0013636	0.00452515	TRUE
Esr2	chr12	76120419	76177259	-	3362	1.08609	254	399	278	FALSE	TRUE	0.428658	0.00124812	0.00914776	0.0331971	0.814828	1	FALSE
Atp6v1d	chr12	78842982	78861638	-	1410	46.5834	4569	3946	4274	FALSE	TRUE	-0.434208	3.75643e-09	1.02042e-07	-0.19333	0.0083806	0.0235875	FALSE
Eif2s1	chr12	78862072	78887010	+	3152	160.664	35227	37599	24196	FALSE	TRUE	-0.128721	0.0563342	0.188148	-0.638954	5.0384e-21	1.4062e-19	FALSE
2310015A10Rik	chr12	80120546	80132844	-	4845	0.462871	156	172	184	FALSE	TRUE	-0.0818089	0.63587	0.910627	0.141012	0.407605	0.612675	FALSE
Ccdc177	chr12	80755447	80760715	-	4399	0.0522871	16	21	11	TRUE	TRUE	0.168438	0.725102	0.984817	-0.631617	0.25793	0.423342	TRUE
Ltbp2	chr12	84783212	84876495	-	6603	6.36597	2924	2925	6897	FALSE	TRUE	-0.222231	0.00369224	0.0225139	1.14095	2.32925e-53	7.29265e-51	TRUE
D030025P21Rik	chr12	84875802	84879755	+	3954	0.0836219	23	23	40	FALSE	FALSE	-0.221532	0.605144	0.883179	0.698418	0.0629357	0.138764	TRUE
Ccdc88c	chr12	100912700	101028983	-	6292	3.00217	1314	1979	1487	FALSE	TRUE	0.368044	1.18046e-05	0.000154906	0.0813884	0.344565	0.533584	FALSE
Itpk1	chr12	102568583	102704869	-	2856	9.765	1940	2786	2384	TRUE	TRUE	0.299389	0.00015256	0.00149686	0.200272	0.0121491	0.0327765	FALSE
Ddx24	chr12	103407976	103425867	-	3157	61.7285	13556	14221	12989	TRUE	TRUE	-0.153641	0.0255645	0.105619	-0.158683	0.0212985	0.0541916	FALSE
Cyp46a1	chr12	108334381	108362234	+	2118	0.0746613	11	11	24	FALSE	TRUE	-0.220236	0.719	0.978637	1.02048	0.0444794	0.103166	TRUE
Meg3	chr12	109540996	109571729	+	12956	2.18254	1967	3114	2892	FALSE	TRUE	0.440016	2.05461e-08	4.86199e-07	0.459003	5.73274e-09	4.03777e-08	FALSE
6030440G07Rik	chr12	110994398	111013872	+	1093	0.618168	47	54	38	FALSE	TRUE	-0.0223797	0.939471	1	-0.402511	0.208097	0.375939	FALSE
Amn	chr12	111271111	111276426	+	1685	0.127974	15	25	44	FALSE	TRUE	0.510926	0.274122	0.522827	1.44816	0.00037934	0.00138507	TRUE
2010107E04Rik	chr12	111961376	111966977	-	365	357.069	9066	6746	6480	FALSE	FALSE	-0.649157	4.28739e-20	3.89228e-18	-0.581506	2.06179e-16	3.5334e-15	FALSE
Kif26a	chr12	112146208	112181747	+	6918	0.415603	200	220	266	TRUE	TRUE	-0.0851796	0.58469	0.861773	0.314212	0.036249	0.0868817	TRUE
Akt1	chr12	112653821	112674276	-	2690	11.7731	2203	2525	3859	FALSE	TRUE	-0.0259185	0.742073	1	0.711683	2.36874e-20	6.1605e-19	FALSE
Cep170b	chr12	112722174	112746591	+	6640	1.66057	767	1165	1452	TRUE	TRUE	0.380247	5.54668e-05	0.000617672	0.8236	3.98267e-19	9.15827e-18	FALSE
Jag2	chr12	112908590	112929495	-	4054	1.0319	291	537	544	FALSE	TRUE	0.660959	7.87165e-08	1.7042e-06	0.805288	5.16308e-11	4.66646e-10	TRUE
Tex22	chr12	113074502	113088914	+	1267	0.0226925	2	8	2	FALSE	TRUE	1.72043	0.0846326	0.252759	-0.0913374	0.946432	1	FALSE
4930427A07Rik	chr12	113156421	113165458	+	3355	3.91636	914	942	701	FALSE	FALSE	-0.179177	0.057818	0.192023	-0.479748	1.03669e-06	5.51208e-06	FALSE
Tmem121	chr12	113185903	113189522	+	1600	0.91645	102	162	148	TRUE	TRUE	0.444259	0.0209671	0.0908133	0.439536	0.0248176	0.0618566	TRUE
Gtpbp4	chr13	8972478	8996012	-	2565	111.951	19975	24289	15148	FALSE	FALSE	0.0593735	0.382563	0.657201	-0.496108	4.45988e-13	5.20625e-12	FALSE
Inhba	chr13	16014475	16027211	+	1529	8.10454	862	723	1551	TRUE	TRUE	-0.47635	1.33284e-06	2.21726e-05	0.750313	8.60689e-17	1.55465e-15	TRUE
Nme8	chr13	19645079	19697760	-	2087	0.0137764	2	0	0	FALSE	FALSE	-4.19657	0.0787361	0.239126	-4.13394	0.0881899	0.184391	FALSE
Hist1h2bl	chr13	21715713	21716143	-	431	62.7394	1881	2085	7059	FALSE	FALSE	-0.0741815	0.358925	0.630962	1.81085	4.0149e-122	6.53652e-119	FALSE
Hist1h2ai	chr13	21716412	21716859	+	448	56.4759	1760	2139	4523	FALSE	FALSE	0.0586236	0.470114	0.7573	1.2646	6.02684e-59	2.37389e-56	FALSE
Hist1h4j	chr13	21735096	21735407	+	312	74.5048	1617	1868	7687	FALSE	FALSE	-0.0145579	0.860215	1	2.15197	1.25969e-166	6.15257e-163	FALSE
Serpinb1a	chr13	32842092	32851185	-	1918	8.89674	1187	1323	1543	FALSE	FALSE	-0.066234	0.45212	0.736509	0.281348	0.00118309	0.00397473	FALSE
Serpinb9	chr13	33004541	33017955	+	3397	0.892926	211	293	311	FALSE	FALSE	0.250798	0.0854731	0.254833	0.462401	0.00132639	0.00441786	FALSE
Elovl2	chr13	41182382	41220403	-	3837	1.43869	384	568	299	FALSE	TRUE	0.341959	0.0031681	0.0198024	-0.457835	0.00039775	0.00144826	FALSE
A330048O09Rik	chr13	48272418	48273884	-	667	0.193975	9	20	10	FALSE	FALSE	0.920572	0.0995469	0.284631	0.054245	0.934233	1	FALSE
Gadd45g	chr13	51846675	51848474	+	1080	6.89501	518	385	1497	FALSE	FALSE	-0.650644	2.87461e-08	6.67944e-07	1.43379	4.52753e-49	1.09472e-46	TRUE
Ror2	chr13	53109317	53286109	-	3970	1.63311	451	691	1022	TRUE	TRUE	0.392737	0.000332006	0.00294405	1.08295	1.74488e-25	7.84745e-24	FALSE
4833439L19Rik	chr13	54551218	54565382	-	2674	13.6015	2530	2994	2367	TRUE	TRUE	0.0202022	0.793407	1	-0.193111	0.0136902	0.0365228	FALSE
Mir6944	chr13	55477681	55477776	-	96	0	0	0	0	TRUE	TRUE	0	1	1	0	1	1	FALSE
Mir6945	chr13	55507625	55507692	-	68	0	0	1	0	TRUE	TRUE	3.07515	0.265972	0.513277	0	1	1	FALSE
Spock1	chr13	57421195	57908332	-	6673	0.00861723	4	13	6	FALSE	TRUE	1.45155	0.0545009	0.183404	0.475732	0.598	0.818701	TRUE
D630045M09Rik	chr13	73344665	73347384	-	1306	56.0388	5091	7150	4582	FALSE	FALSE	0.267255	0.000192356	0.00183118	-0.249009	0.000625064	0.00220684	FALSE
AW495222	chr13	93706100	93719175	-	950	0.0302646	2	1	2	FALSE	FALSE	-1.12142	0.474603	0.757783	-0.0913374	0.946432	1	FALSE
Arsb	chr13	93771679	93943016	+	3989	1.54965	430	406	843	TRUE	TRUE	-0.305499	0.0108673	0.0542278	0.873968	3.60423e-16	5.99993e-15	FALSE
Enc1	chr13	97241105	97253040	+	4743	8.4866	2800	4390	3331	FALSE	TRUE	0.426045	1.46564e-08	3.56855e-07	0.153479	0.0439018	0.10201	FALSE
Cdc20b	chr13	113035379	113091135	+	1560	0.101367	11	14	9	TRUE	TRUE	0.123944	0.830313	1	-0.381743	0.552014	0.772446	FALSE
Mir449c	chr13	113035983	113036091	+	109	0	0	2	1	TRUE	TRUE	3.98691	0.11575	0.31104	3.1276	0.250653	0.413203	TRUE
Mir449b	chr13	113037419	113037498	+	80	0	0	0	0	TRUE	TRUE	0	1	1	0	1	1	TRUE
Mir449a	chr13	113037534	113037624	+	91	0	0	0	0	TRUE	TRUE	0	1	1	0	1	1	TRUE
Wdr37	chr13	8802966	8871736	-	8000	3.40165	1893	2051	1804	TRUE	TRUE	-0.107074	0.185769	0.433549	-0.166507	0.0417207	0.097536	FALSE
Abt1	chr13	23418361	23423866	-	4456	19.7472	6121	9892	5912	FALSE	TRUE	0.469754	3.03521e-11	1.12478e-09	-0.147162	0.0398497	0.0936279	FALSE
C230035I16Rik	chr13	23427976	23431017	-	617	0.72228	31	45	29	TRUE	TRUE	0.313874	0.356333	0.627262	-0.192456	0.609613	0.826937	FALSE
Lrrc16a	chr13	24012484	24280790	-	5158	3.48105	1249	1684	1674	FALSE	FALSE	0.208367	0.0149306	0.0694119	0.325454	0.000144479	0.000564891	FALSE
Foxq1	chr13	31558170	31560974	+	2805	0.0871254	17	26	31	FALSE	FALSE	0.387937	0.38731	0.662127	0.765475	0.0747185	0.160837	TRUE
Slc22a23	chr13	34179158	34345182	-	6251	0.252972	110	201	117	FALSE	TRUE	0.646412	0.0003528	0.00310141	-0.00802982	0.968389	1	TRUE
Sirt5	chr13	43370716	43395203	+	1362	5.43574	515	575	416	FALSE	TRUE	-0.0637296	0.562239	0.844072	-0.404923	0.000474646	0.00170938	FALSE
Nol7	chr13	43398376	43402858	+	1811	54.0021	6803	6596	4845	FALSE	FALSE	-0.267308	0.000171278	0.00165786	-0.586705	3.79934e-16	6.30753e-15	FALSE
Nhlrc1	chr13	47012557	47014850	-	2294	0.438665	70	84	79	FALSE	FALSE	0.0402353	0.868118	1	0.0773241	0.752768	0.972606	TRUE
9430083A17Rik	chr13	51097738	51100727	-	2990	0.673109	140	147	87	TRUE	TRUE	-0.152212	0.405151	0.684672	-0.782487	0.000135452	0.00053353	FALSE
Spin1	chr13	51100880	51152562	+	4641	38.7688	12516	14886	10667	TRUE	TRUE	0.0274486	0.690109	0.954853	-0.327659	2.26728e-06	1.15089e-05	FALSE
Secisbp2	chr13	51651708	51684044	+	3317	9.29198	2144	2461	1978	FALSE	TRUE	-0.0237927	0.763439	1	-0.213293	0.0079433	0.0224778	FALSE
Nfil3	chr13	52967209	52981039	-	1992	5.28263	732	1008	1394	TRUE	TRUE	0.238812	0.0133678	0.0634877	0.832167	4.0268e-19	9.25103e-18	TRUE
Gm2762	chr13	53393689	53455630	+	2339	0.0614608	10	25	25	FALSE	FALSE	1.09039	0.0348027	0.132428	1.215	0.0182485	0.0471633	FALSE
Faf2	chr13	54621784	54664063	+	4322	11.8811	3572	4289	4624	FALSE	TRUE	0.0411742	0.578796	0.857218	0.275357	0.000196486	0.000753396	FALSE
Sncb	chr13	54758860	54766440	-	1196	0.060099	5	18	18	FALSE	FALSE	1.6031	0.0154593	0.0712592	1.72683	0.00875217	0.0244999	TRUE
Mxd3	chr13	55325168	55329730	-	1299	2.87735	260	315	334	TRUE	TRUE	0.0540829	0.694921	0.957959	0.264181	0.052635	0.118733	FALSE
Ddx41	chr13	55530410	55536658	-	2205	27.3236	4191	5527	5229	TRUE	TRUE	0.176464	0.0154267	0.0711628	0.222191	0.00233906	0.00739925	FALSE
B4galt7	chr13	55600111	55609954	+	1596	3.66598	407	548	607	FALSE	FALSE	0.206359	0.0735614	0.230373	0.479503	2.36566e-05	0.000104319	FALSE
Ddx46	chr13	55634999	55681267	+	5715	39.9325	15875	19176	12988	TRUE	TRUE	0.0498111	0.466215	0.753055	-0.386618	1.93411e-08	1.28176e-07	FALSE
Idnk	chr13	58157649	58164693	+	1511	3.92929	413	395	514	FALSE	TRUE	-0.286934	0.0180761	0.0805098	0.218524	0.059872	0.132861	FALSE
Fbp2	chr13	62836885	62858370	-	1294	0.644351	58	298	90	FALSE	TRUE	2.13624	2.5254e-28	4.2533e-26	0.535896	0.0314504	0.0765371	FALSE
Cdk20	chr13	64432553	64439721	+	1827	1.49501	190	250	274	FALSE	TRUE	0.173096	0.259932	0.513277	0.430896	0.00426654	0.0127735	FALSE
Zfp708	chr13	67069398	67097976	-	2634	1.88292	345	383	234	TRUE	TRUE	-0.071961	0.568183	0.850273	-0.65684	1.99256e-06	1.02013e-05	FALSE
Ube2ql1	chr13	69702832	69739897	-	2682	0.0214403	4	18	4	FALSE	TRUE	1.91692	0.00608085	0.033827	-0.0941041	0.924381	1	TRUE
4930520P13Rik	chr13	70232822	70248122	+	505	0	0	0	0	FALSE	FALSE	0	1	1	0	1	1	FALSE
Mir466f-4	chr13	71107089	71107209	+	121	0	0	0	0	FALSE	FALSE	0	1	1	0	1	1	FALSE
Nkd2	chr13	73819328	73847631	-	3222	0.834343	187	231	192	TRUE	TRUE	0.0820716	0.600145	0.879087	-0.0589368	0.716671	0.932685	TRUE
Vcan	chr13	89655310	89742512	-	14689	7.48585	7649	8967	8864	FALSE	TRUE	0.00662043	0.924936	1	0.115641	0.0999406	0.205754	TRUE
Msh3	chr13	92211881	92355003	-	3945	20.0531	5503	5845	3474	FALSE	TRUE	-0.135746	0.0590089	0.195056	-0.760642	6.06921e-25	2.61404e-23	FALSE
Dhfr	chr13	92354783	92389053	+	5290	26.5149	9757	9791	6127	FALSE	TRUE	-0.217712	0.00179578	0.0123997	-0.768288	2.27698e-27	1.19071e-25	FALSE
Wdr41	chr13	94976344	95023316	+	3069	8.75938	1870	1907	1759	FALSE	TRUE	-0.194454	0.0170086	0.0766782	-0.185314	0.0238811	0.059693	FALSE
Iqgap2	chr13	95627177	95891922	-	5771	4.19239	1683	1689	977	TRUE	TRUE	-0.217583	0.00882582	0.0458879	-0.881561	1.35915e-23	5.01388e-22	FALSE
Fcho2	chr13	98723406	98815449	-	5119	7.22295	2572	3753	2304	TRUE	TRUE	0.322407	2.29392e-05	0.000279261	-0.25578	0.00110483	0.00373493	FALSE
Gtf2h2	chr13	100468577	100492609	-	1707	36.2719	4307	4635	3072	TRUE	TRUE	-0.116844	0.110708	0.308225	-0.584529	5.92082e-15	8.6427e-14	FALSE
Mir1904	chr13	109903809	109903888	+	80	0	0	1	0	FALSE	FALSE	3.07515	0.265972	0.513277	0	1	1	TRUE
Mcidas	chr13	112993868	113000394	+	2354	0.0854969	14	6	7	FALSE	FALSE	-1.42495	0.0320185	0.12382	-1.08305	0.0918343	0.191094	FALSE
Snx18	chr13	113592179	113618564	-	4447	8.34999	2583	3420	2677	FALSE	TRUE	0.182207	0.0171791	0.0773155	-0.045472	0.557712	0.779247	TRUE
Hcn1	chr13	117602320	117981028	+	7911	0.239867	132	78	216	FALSE	TRUE	-0.980498	3.98996e-06	5.8911e-05	0.612993	0.00033367	0.00122886	TRUE
Flnb	chr14	7817957	7951587	+	9099	43.5837	27586	38562	43247	FALSE	TRUE	0.260509	0.000116095	0.00118131	0.551618	3.67547e-16	6.11018e-15	FALSE
D14Ertd670e	chr14	19838925	19844677	+	565	0.0763311	3	3	2	TRUE	TRUE	-0.213842	0.850335	1	-0.648645	0.60096	0.818701	FALSE
Ecd	chr14	20319859	20348121	-	3125	48.0217	10439	11659	7998	FALSE	TRUE	-0.0632725	0.361683	0.63453	-0.481309	6.44592e-12	6.49137e-11	FALSE
Fam149b	chr14	20348162	20383491	+	3149	4.88472	1070	1356	1191	FALSE	TRUE	0.119	0.180825	0.425099	0.0575126	0.523403	0.741545	FALSE
Sec24c	chr14	20674321	20694850	+	4515	7.41232	2328	3150	2322	TRUE	TRUE	0.213517	0.0057893	0.0325237	-0.100761	0.201519	0.365651	FALSE
4831407H17Rik	chr14	30458036	30463282	+	1188	0	0	0	0	FALSE	FALSE	0	1	1	0	1	1	FALSE
Itih1	chr14	30929180	30943289	-	3089	0.00930767	2	2	2	TRUE	TRUE	-0.209658	0.877494	1	-0.0913374	0.946432	1	FALSE
Ptpn20	chr14	33589270	33640754	+	3090	0.0976989	21	35	25	FALSE	TRUE	0.511866	0.197492	0.453157	0.153657	0.720412	0.936654	FALSE
Cnih1	chr14	46775568	46788357	-	1483	46.6265	4810	4935	5370	FALSE	TRUE	-0.185716	0.0106664	0.0533668	0.06184	0.39356	0.594932	FALSE
Tmem260	chr14	48446352	48515159	+	5218	1.83484	666	543	1185	FALSE	TRUE	-0.517196	1.20978e-06	2.03192e-05	0.734145	2.06142e-14	2.82186e-13	FALSE
Ttc5	chr14	50765409	50785520	-	3661	21.0825	5369	5612	3765	TRUE	TRUE	-0.158869	0.0274895	0.111117	-0.60903	1.09667e-16	1.95202e-15	FALSE
Pnp	chr14	50944303	50953412	+	2941	74.1905	15178	17135	11302	FALSE	FALSE	-0.0477689	0.485575	0.770115	-0.522442	4.02141e-14	5.33443e-13	FALSE
Zfp219	chr14	52006075	52020733	-	3317	10.4968	2422	3399	3797	TRUE	TRUE	0.266166	0.000532481	0.00442951	0.551595	5.45082e-13	6.2968e-12	FALSE
Slc7a7	chr14	54369442	54417702	-	2506	10.3315	1801	2320	1596	TRUE	TRUE	0.142584	0.0766001	0.237272	-0.271361	0.00108047	0.00365713	FALSE
Psmb5	chr14	54614120	54617995	-	871	205.914	12476	15043	11012	FALSE	FALSE	0.0472027	0.492898	0.777488	-0.27712	6.28079e-05	0.000260236	FALSE
Mir686	chr14	54616677	54616785	-	109	0	0	0	0	FALSE	FALSE	0	1	1	0	1	1	FALSE
Irf9	chr14	55603985	55610030	+	2688	6.13427	1147	814	1302	TRUE	TRUE	-0.717405	1.81767e-14	9.88624e-13	0.0858116	0.332581	0.520105	FALSE
Tinf2	chr14	55679080	55681817	-	1739	24.4527	2958	3660	2876	TRUE	TRUE	0.0844847	0.263343	0.513277	-0.137596	0.0722906	0.156577	FALSE
Zmym2	chr14	56887795	56962579	+	6876	13.9366	6666	9807	6124	FALSE	TRUE	0.334252	2.09821e-06	3.32514e-05	-0.219386	0.00210135	0.00673188	FALSE
Pinx1	chr14	63860312	63919859	+	1351	24.6653	2318	2808	1833	TRUE	TRUE	0.053926	0.488896	0.773173	-0.435691	6.0357e-08	3.76495e-07	FALSE
Fam160b2	chr14	70583295	70599835	-	4034	2.40902	676	1036	949	TRUE	TRUE	0.393136	5.36911e-05	0.000600087	0.39228	6.61176e-05	0.000273023	FALSE
Dmtn	chr14	70602184	70636048	-	4917	5.57837	1908	2416	1585	TRUE	TRUE	0.117819	0.140319	0.353855	-0.364596	1.03455e-05	4.80775e-05	FALSE
Mir759	chr14	79738431	79738528	+	98	0	0	0	0	FALSE	FALSE	0	1	1	0	1	1	FALSE
Tbc1d4	chr14	101442360	101609191	-	6641	0.424279	196	252	195	FALSE	TRUE	0.139758	0.359153	0.631317	-0.104357	0.515038	0.737957	TRUE
Slitrk5	chr14	111675115	111683135	+	4807	0.529332	177	250	310	FALSE	TRUE	0.275282	0.0775959	0.239126	0.711092	1.95801e-06	1.00371e-05	TRUE
Mir17	chr14	115043671	115043754	+	84	19.3387	113	128	77	FALSE	FALSE	-0.0428683	0.828266	1	-0.649559	0.00330686	0.0101492	FALSE
Mir18	chr14	115043851	115043946	+	96	11.0813	74	116	177	FALSE	FALSE	0.42522	0.0562092	0.187756	1.15981	1.0787e-08	7.35223e-08	FALSE
Mir19a	chr14	115044000	115044081	+	82	28.4008	162	192	83	FALSE	FALSE	0.022363	0.893822	1	-1.06069	1.25172e-07	7.48855e-07	FALSE
Mir20a	chr14	115044157	115044263	+	107	43.9332	327	402	223	FALSE	FALSE	0.0751453	0.55185	0.833963	-0.648988	4.09578e-06	2.0089e-05	FALSE
Mir17hg	chr14	115044390	115046728	+	2339	40.9083	6656	7830	4018	TRUE	TRUE	0.011623	0.869589	1	-0.825201	8.91238e-30	6.01241e-28	FALSE
Farp1	chr14	121035574	121283726	+	4857	1.26679	428	586	628	TRUE	TRUE	0.230499	0.0416208	0.151818	0.456	4.58134e-05	0.000193767	TRUE
Rpp14	chr14	8080313	8091846	+	2467	23.7225	4071	4557	3365	TRUE	TRUE	-0.0600308	0.41404	0.694649	-0.371808	6.282e-07	3.44129e-06	FALSE
Kctd6	chr14	8214081	8223569	+	3405	4.28949	1016	1283	911	FALSE	TRUE	0.113875	0.205717	0.462997	-0.254388	0.00656972	0.0189667	FALSE
Psmd6	chr14	14112185	14120904	-	1296	171.577	15468	16978	13879	TRUE	TRUE	-0.0883532	0.197057	0.452486	-0.253425	0.000226357	0.000857965	FALSE
Mrps16	chr14	20391231	20393555	-	566	147.516	5808	6447	4545	TRUE	TRUE	-0.0721457	0.313083	0.57581	-0.450794	5.12775e-10	4.09365e-09	FALSE
Comtd1	chr14	21845861	21848910	-	2241	4.05419	632	878	1085	TRUE	TRUE	0.251521	0.0121833	0.0596487	0.682551	2.85204e-12	3.01645e-11	FALSE
Ppif	chr14	25694170	25700466	+	1547	10.7794	1160	1268	947	FALSE	FALSE	-0.0942941	0.287803	0.542527	-0.389686	2.15137e-05	9.54553e-05	FALSE
Erc2	chr14	27622442	28478537	+	6083	1.64955	698	900	749	FALSE	TRUE	0.143942	0.144162	0.361049	0.0046942	0.962911	1	FALSE
Sh3bp5	chr14	31373964	31436033	-	2473	1.54627	266	347	551	TRUE	TRUE	0.16071	0.233478	0.48875	0.953266	1.91209e-14	2.6248e-13	TRUE
Sh2d4b	chr14	40815868	40892965	-	1296	3.6272	327	401	314	TRUE	TRUE	0.0715533	0.571186	0.85325	-0.155509	0.238569	0.409999	FALSE
Psmc6	chr14	45329824	45349071	+	1564	183.501	19964	22837	15469	FALSE	TRUE	-0.0287612	0.672486	0.938598	-0.465061	1.11065e-11	1.0845e-10	FALSE
Mapk1ip1l	chr14	47298314	47323091	+	4493	31.0327	9699	11713	7076	FALSE	TRUE	0.0494684	0.476398	0.759745	-0.551937	4.6955e-15	6.91609e-14	FALSE
Fbxo34	chr14	47472561	47531962	+	3634	7.79705	1971	2605	2139	FALSE	TRUE	0.179612	0.0234883	0.0987957	0.0209638	0.79425	1	FALSE
Mettl17	chr14	51884842	51891868	+	1623	9.32693	1053	1082	1014	FALSE	FALSE	-0.183517	0.0444072	0.15934	-0.151473	0.0995983	0.205084	FALSE
Rab2b	chr14	52261759	52279395	-	2756	4.73104	907	888	1149	FALSE	TRUE	-0.253241	0.00783896	0.0415261	0.244131	0.00819893	0.0231342	FALSE
Tox4	chr14	52279146	52295509	+	4458	19.0128	5896	6796	6007	FALSE	FALSE	-0.017784	0.8032	1	-0.0701341	0.327626	0.513772	FALSE
Lrp10	chr14	54464147	54470291	+	3012	4.37189	916	1246	1697	TRUE	TRUE	0.221125	0.0155984	0.0717648	0.792443	4.23593e-19	9.72234e-18	FALSE
4930579G18Rik	chr14	54650511	54655100	+	1461	2.94205	299	377	289	TRUE	TRUE	0.111644	0.390132	0.666113	-0.146058	0.28391	0.456383	FALSE
Ngdn	chr14	55015454	55024137	+	1200	78.6231	6563	6910	5594	FALSE	FALSE	-0.148401	0.0368309	0.138376	-0.327512	4.80575e-06	2.33276e-05	FALSE
Mdp1	chr14	55657879	55660508	-	1802	16.761	2101	2320	2267	FALSE	FALSE	-0.0796806	0.316254	0.578692	0.0126638	0.873647	1	FALSE
Rabggta	chr14	55715877	55722176	-	2547	9.56686	1695	2076	1522	TRUE	TRUE	0.0697828	0.392575	0.669059	-0.252341	0.00261124	0.00817866	FALSE
Nfatc4	chr14	55824795	55833943	+	4019	1.05877	296	450	536	FALSE	TRUE	0.381463	0.00251988	0.0163926	0.759351	5.76241e-10	4.56451e-09	FALSE
Mtmr6	chr14	60265205	60302371	+	3837	13.8025	3684	2324	4200	FALSE	FALSE	-0.887358	8.82482e-31	1.80226e-28	0.0920697	0.214176	0.385807	FALSE
Mipep	chr14	60784566	60905480	+	3581	5.79684	1444	1597	1160	FALSE	TRUE	-0.0774338	0.360741	0.63333	-0.41295	2.38037e-06	1.20379e-05	FALSE
Gucy1b2	chr14	62392670	62456289	-	2717	0	0	1	1	TRUE	TRUE	3.07515	0.265972	0.513277	3.1276	0.250653	0.413203	FALSE
Wdfy2	chr14	62837690	62956886	+	2011	4.79666	671	843	1088	FALSE	TRUE	0.106469	0.286848	0.541061	0.600162	5.7142e-10	4.52926e-09	FALSE
Mir8098	chr14	62837721	62837857	+	137	0	0	0	0	FALSE	FALSE	0	1	1	0	1	1	FALSE
Extl3	chr14	65052059	65098106	-	5978	5.48527	2281	3500	3145	FALSE	TRUE	0.394937	2.99169e-07	5.80764e-06	0.366333	2.28954e-06	1.16123e-05	FALSE
Scara5	chr14	65666403	65764826	+	5596	0.408459	159	132	293	FALSE	TRUE	-0.490798	0.00696225	0.0376245	0.784371	3.85936e-07	2.17115e-06	FALSE
Clu	chr14	65968483	65981545	+	1808	8.65881	1089	1610	1768	FALSE	FALSE	0.341291	9.24438e-05	0.000968498	0.602016	3.54514e-12	3.69824e-11	FALSE
Ptk2b	chr14	66153257	66281052	-	4034	1.36487	383	298	494	FALSE	TRUE	-0.584549	6.21928e-06	8.759e-05	0.270045	0.0226071	0.0568987	FALSE
Dock5	chr14	67751928	67933572	-	10335	3.57619	2571	3509	2940	TRUE	TRUE	0.225987	0.00309358	0.0194312	0.0964385	0.211225	0.381081	FALSE
Bmp1	chr14	70474555	70520260	-	4454	4.34757	1347	1618	2785	TRUE	TRUE	0.0417245	0.62442	0.899925	0.950821	3.66461e-31	2.69559e-29	TRUE
Med4	chr14	73510049	73518545	+	1304	53.3466	4839	5374	3977	FALSE	FALSE	-0.0714446	0.324166	0.590186	-0.380061	2.28044e-07	1.32471e-06	FALSE
5031414D18Rik	chr14	75016027	75052532	+	2651	0.113878	21	26	26	FALSE	FALSE	0.0849355	0.841898	1	0.209955	0.621565	0.840769	TRUE
Lacc1	chr14	77024201	77036617	-	2419	1.28365	216	256	277	FALSE	FALSE	0.0223669	0.880593	1	0.261677	0.074151	0.160181	FALSE
Ccdc122	chr14	77036772	77112204	+	1721	2.4224	290	202	430	FALSE	FALSE	-0.744044	4.10716e-07	7.65656e-06	0.471073	0.000222886	0.000846253	FALSE
Rgcc	chr14	79288750	79301635	-	914	0.424665	27	42	79	TRUE	TRUE	0.413162	0.248128	0.508264	1.44777	2.60792e-06	1.30965e-05	TRUE
Lect1	chr14	79637690	79662170	-	1436	0.0800874	8	2	14	FALSE	FALSE	-2.1494	0.0281891	0.113109	0.701943	0.260895	0.427175	FALSE
Uchl3	chr14	101653967	101696125	+	930	93.5811	6054	6923	4393	FALSE	TRUE	-0.0292245	0.681718	0.946945	-0.559712	1.2438e-14	1.74971e-13	FALSE
4930432J09Rik	chr14	103977628	104027142	-	3132	0.211137	46	49	28	FALSE	FALSE	-0.131241	0.664868	0.931487	-0.810392	0.0189945	0.0488834	FALSE
Itgbl1	chr14	123660140	123974079	+	2357	4.60486	755	458	1548	TRUE	TRUE	-0.943659	1.62978e-18	1.30495e-16	0.938703	1.51752e-24	6.21802e-23	FALSE
Ghr	chr15	3317755	3583352	-	4518	3.1246	982	879	1628	FALSE	TRUE	-0.382542	5.08322e-05	0.000570222	0.632199	8.00071e-13	9.04981e-12	FALSE
BC037032	chr15	4020111	4027406	-	4622	0.0870877	28	24	59	TRUE	TRUE	-0.442988	0.272946	0.521251	0.97519	0.00284478	0.00884209	FALSE
Oxct1	chr15	4026428	4155344	+	3482	26.9183	6520	6887	7232	TRUE	TRUE	-0.143727	0.0432497	0.15615	0.0524781	0.459803	0.672299	FALSE
Prkaa1	chr15	5143861	5181899	+	4655	13.3442	4321	4168	4101	TRUE	TRUE	-0.274736	0.000189747	0.00180867	-0.172428	0.0192183	0.0494031	FALSE
Wdr70	chr15	7873055	8099209	-	2151	11.5153	1723	2290	1927	FALSE	TRUE	0.187679	0.0203666	0.0886742	0.0643858	0.432208	0.641618	FALSE
Myo10	chr15	25622550	25813671	+	8098	16.2397	9148	13013	11047	TRUE	TRUE	0.285688	3.9191e-05	0.000452522	0.175081	0.0119488	0.0322861	TRUE
Snhg18	chr15	32240568	32244662	-	1483	3.96471	409	408	801	FALSE	FALSE	-0.226196	0.0613807	0.200747	0.872464	1.12402e-15	1.77209e-14	FALSE
Sema5a	chr15	32244813	32696341	+	10809	0.303234	228	187	340	FALSE	TRUE	-0.508421	0.00117261	0.00868293	0.479241	0.000590011	0.00209094	TRUE
BC048602	chr15	35307010	35328535	-	731	0	0	2	0	FALSE	TRUE	3.98691	0.11575	0.31104	0	1	1	FALSE
Ncald	chr15	37366175	37792428	-	4051	0.0390355	11	23	14	TRUE	TRUE	0.834764	0.104753	0.295436	0.248376	0.6672	0.88949	FALSE
Sybu	chr15	44671856	44788063	-	4148	0.173285	50	34	73	FALSE	TRUE	-0.776751	0.0162177	0.0739149	0.447995	0.097843	0.2021	TRUE
2310069G16Rik	chr15	44787763	44805829	+	862	0.23348	14	23	11	FALSE	FALSE	0.490053	0.311967	0.574581	-0.440515	0.445065	0.656972	FALSE
Gm9920	chr15	55099917	55113582	-	935	0.369002	24	26	21	FALSE	TRUE	-0.106724	0.795585	1	-0.288083	0.50604	0.726814	FALSE
Deptor	chr15	55112317	55259273	+	8674	5.52389	3333	4205	2807	FALSE	TRUE	0.112547	0.130945	0.337358	-0.344822	5.99598e-06	2.87395e-05	FALSE
Tmem65	chr15	58782269	58823427	-	3644	14.9517	3790	2827	4917	FALSE	FALSE	-0.645635	1.52161e-17	1.11925e-15	0.278529	0.00015235	0.000593389	FALSE
Kcnq3	chr15	65994915	66286224	-	2878	0.0149851	3	10	9	FALSE	TRUE	1.47908	0.0856564	0.255052	1.45153	0.098301	0.202737	TRUE
St3gal1	chr15	67102875	67176882	-	5784	2.08776	840	787	1481	FALSE	TRUE	-0.316711	0.00119261	0.00879371	0.720985	2.09365e-15	3.20961e-14	TRUE
Zfp41	chr15	75616684	75625300	+	3743	2.5771	671	883	594	FALSE	FALSE	0.173339	0.0810927	0.244852	-0.272839	0.00936196	0.0259894	FALSE
Pycrl	chr15	75916463	75921560	-	1353	12.6013	1186	1470	1492	TRUE	TRUE	0.0869702	0.318475	0.582016	0.234078	0.00716066	0.0204718	FALSE
Tonsl	chr15	76626237	76639929	-	4207	2.14593	628	859	614	TRUE	TRUE	0.229121	0.0229093	0.0970288	-0.129544	0.219536	0.393034	FALSE
Cyhr1	chr15	76643395	76660208	-	6517	6.89336	3125	3550	4073	FALSE	TRUE	-0.0387694	0.607137	0.884871	0.285182	0.000140866	0.00055218	TRUE
Kifc2	chr15	76660641	76668196	+	3143	8.76812	1917	1922	1311	FALSE	TRUE	-0.218961	0.00704876	0.0380247	-0.645175	1.8694e-14	2.56909e-13	TRUE
D730005E14Rik	chr15	79889532	79893138	-	3607	0.553984	139	137	84	TRUE	TRUE	-0.243423	0.190358	0.441181	-0.822703	7.04666e-05	0.000290196	FALSE
Apobec3	chr15	79892408	79908429	+	2459	14.1535	2421	2539	1669	TRUE	TRUE	-0.154069	0.0487911	0.17164	-0.633623	4.67558e-15	6.89091e-14	FALSE
Pacsin2	chr15	83375607	83464606	-	3880	20.6595	5576	6767	6776	TRUE	TRUE	0.056551	0.429076	0.713063	0.184156	0.0100305	0.0276943	FALSE
Ppara	chr15	85735564	85806851	+	7528	0.0133674	7	8	7	FALSE	FALSE	-0.0295957	0.967991	1	-0.0953418	0.900235	1	TRUE
Trmu	chr15	85879327	85897393	+	1520	4.62481	489	555	529	FALSE	TRUE	-0.0400708	0.719365	0.978992	0.0163856	0.884021	1	FALSE
Celsr1	chr15	85898758	86033777	-	11050	0.156116	120	170	182	TRUE	TRUE	0.279522	0.127907	0.33139	0.503433	0.00535052	0.0157314	TRUE
Zdhhc25	chr15	88600302	88601669	+	1368	0	0	0	0	FALSE	FALSE	0	1	1	0	1	1	FALSE
Sbf1	chr15	89288236	89315311	-	6268	6.49062	2830	3684	3627	TRUE	TRUE	0.157731	0.037241	0.139552	0.260921	0.000575756	0.00204428	FALSE
C1ql4	chr15	99084754	99087728	-	717	0.0200498	1	2	2	FALSE	FALSE	0.71373	0.652346	0.919281	0.828744	0.599669	0.818701	TRUE
Slc4a8	chr15	100761747	100823971	+	11793	0.816731	670	962	779	FALSE	FALSE	0.299096	0.00235314	0.0154478	0.120398	0.233267	0.401962	FALSE
Scn8a	chr15	100870645	101045938	+	11432	0.137067	109	169	135	FALSE	TRUE	0.409584	0.0292534	0.116617	0.21137	0.282814	0.454858	TRUE
Mfsd5	chr15	102279456	102281744	+	1742	19.9626	2419	2581	3041	FALSE	FALSE	-0.129208	0.0980844	0.281693	0.233081	0.00257339	0.00806737	FALSE
Pcbp2	chr15	102470632	102500059	+	2880	25.9361	5196	7306	3921	FALSE	TRUE	0.268941	0.000171529	0.00165897	-0.503209	6.78178e-12	6.80155e-11	FALSE
Hoxc5	chr15	103014008	103017429	+	2730	0.0526582	10	15	13	TRUE	TRUE	0.358571	0.538301	0.818869	0.278413	0.643628	0.864722	FALSE
Mir615	chr15	103014910	103015001	+	92	0	0	0	0	TRUE	TRUE	0	1	1	0	1	1	FALSE
Rpl37	chr15	5116613	5119140	+	867	783.268	47239	55249	36423	TRUE	TRUE	0.0032362	0.961588	1	-0.472171	2.60977e-12	2.77222e-11	FALSE
Snord72	chr15	5118421	5118480	+	60	67.5658	282	344	178	TRUE	TRUE	0.0639541	0.632032	0.907462	-0.760433	5.36997e-07	2.96966e-06	FALSE
Wdr70	chr15	7873055	8099209	-	2151	11.5153	1723	2290	1927	FALSE	TRUE	0.187679	0.0203666	0.0886742	0.0643858	0.432208	0.641618	FALSE
Basp1	chr15	25363277	25413764	-	1855	17.1423	2212	2786	3627	FALSE	TRUE	0.110105	0.159299	0.388365	0.616354	1.37469e-15	2.15128e-14	FALSE
Gm5468	chr15	25414192	25452418	+	2882	0.0798095	16	12	15	FALSE	FALSE	-0.632041	0.247435	0.507186	-0.188631	0.715953	0.932048	TRUE
Matn2	chr15	34306681	34436240	+	3518	10.3057	2522	2903	4357	TRUE	TRUE	-0.0197565	0.798273	1	0.691697	7.36902e-20	1.82329e-18	TRUE
Ankrd46	chr15	36477668	36496791	-	2480	12.3353	2128	2564	2353	FALSE	TRUE	0.0461619	0.558407	0.841365	0.0479568	0.545557	0.765033	FALSE
Col14a1	chr15	55307750	55520803	+	6448	0.211801	95	103	159	TRUE	TRUE	-0.105955	0.623094	0.89874	0.645322	0.00099324	0.00338109	TRUE
Rnf139	chr15	58889229	58902390	+	4348	12.544	3794	4517	3904	FALSE	TRUE	0.0289106	0.695141	0.957959	-0.0558085	0.452354	0.665984	FALSE
Peg13	chr15	72805600	72810324	-	4725	1.12267	369	512	410	TRUE	TRUE	0.249718	0.0353029	0.133809	0.0549418	0.655181	0.87725	FALSE
Jrk	chr15	74702412	74709322	-	5529	2.47525	952	1259	901	TRUE	TRUE	0.180491	0.0470691	0.166784	-0.176454	0.0618094	0.136466	FALSE
4933427E11Rik	chr15	74709161	74710374	+	1214	0.130258	11	15	7	TRUE	TRUE	0.222564	0.695715	0.957959	-0.738491	0.278461	0.449309	FALSE
Them6	chr15	74721234	74724373	+	1488	1.10136	114	146	74	FALSE	FALSE	0.134071	0.484474	0.768818	-0.719492	0.00123278	0.00412553	FALSE
Top1mt	chr15	75657033	75678790	-	1895	1.65377	218	283	225	FALSE	TRUE	0.153663	0.291916	0.549093	-0.0514178	0.735732	0.953933	FALSE
Mafa	chr15	75746843	75747922	-	1080	0.0266217	2	4	20	FALSE	FALSE	0.744115	0.524373	0.806811	3.14957	7.22201e-05	0.000296867	TRUE
Fam83h	chr15	76001092	76014336	-	4628	0.816942	263	432	595	TRUE	TRUE	0.493052	0.000150867	0.00148203	1.08043	1.87232e-18	4.05714e-17	FALSE
Plec	chr15	76170974	76231378	-	17515	9.8147	11958	12722	35647	TRUE	TRUE	-0.133383	0.0535101	0.18257	1.47875	2.46392e-100	3.00857e-97	TRUE
Adck5	chr15	76576359	76595811	+	2034	6.17717	874	1176	963	FALSE	TRUE	0.205424	0.0264893	0.107726	0.042853	0.650983	0.872204	FALSE
Cpsf1	chr15	76595808	76607591	-	4516	15.2415	4788	5335	4750	FALSE	TRUE	-0.066667	0.357909	0.629583	-0.108536	0.136247	0.263673	FALSE
Mfsd3	chr15	76701542	76704239	+	2169	2.67763	404	438	591	FALSE	FALSE	-0.106127	0.375436	0.65142	0.451643	7.48557e-05	0.000307029	FALSE
Lrrc24	chr15	76715276	76722173	-	1904	0.475666	63	54	92	TRUE	TRUE	-0.444173	0.105774	0.297798	0.448499	0.0650347	0.142838	TRUE
C030006K11Rik	chr15	76721465	76723845	-	1821	3.31565	420	462	630	TRUE	TRUE	-0.0852061	0.469748	0.756947	0.4878	1.37242e-05	6.26701e-05	FALSE
Arhgap39	chr15	76723985	76818170	-	4587	0.792904	253	417	282	TRUE	TRUE	0.497984	0.000159744	0.00155857	0.0594863	0.67413	0.897799	FALSE
Apol8	chr15	77748613	77755229	-	1838	0.477104	61	75	120	TRUE	TRUE	0.075209	0.769653	1	0.877808	0.000142885	0.000559737	FALSE
Elfn2	chr15	78670007	78718113	-	4861	0	0	8	7	FALSE	TRUE	5.917	0.00167633	0.0116932	5.78603	0.00239799	0.00756509	TRUE
Pdxp	chr15	78913919	78919517	+	2001	1.14948	160	237	160	TRUE	TRUE	0.343861	0.0327872	0.126154	-0.0969679	0.57815	0.803586	FALSE
Syngr1	chr15	80091334	80119501	+	4465	5.54744	1723	2090	1269	TRUE	TRUE	0.0558429	0.49301	0.777614	-0.538229	2.75806e-10	2.27319e-09	FALSE
Tab1	chr15	80133154	80161702	+	2932	3.50567	715	821	835	FALSE	TRUE	-0.0232909	0.814714	1	0.126769	0.200991	0.3651	FALSE
Rps19bp1	chr15	80260614	80264306	-	830	45.6731	2637	3004	2539	TRUE	TRUE	-0.0347449	0.651446	0.919281	-0.151674	0.0510385	0.115665	FALSE
Adsl	chr15	80948490	80970947	+	3712	45.5902	11772	12584	9582	FALSE	TRUE	-0.126501	0.0672019	0.215486	-0.394	1.47768e-08	9.9302e-08	FALSE
Ndufa6	chr15	82350139	82354291	-	560	99.526	3877	4493	4885	TRUE	TRUE	-0.00999509	0.892138	1	0.236367	0.00129518	0.00432035	FALSE
Wnt7b	chr15	85535437	85581821	-	4415	0.0390732	12	35	51	TRUE	TRUE	1.31332	0.00399116	0.0240425	1.97962	1.86191e-06	9.56856e-06	TRUE
Hdac10	chr15	89123303	89128700	-	2705	1.18513	223	257	294	FALSE	FALSE	-0.0179997	0.903075	1	0.301581	0.0361664	0.086692	FALSE
Dennd6b	chr15	89182213	89196474	-	4611	1.2502	401	446	402	TRUE	TRUE	-0.0692718	0.562243	0.844072	-0.0934213	0.442433	0.654233	FALSE
Ppp6r2	chr15	89211559	89286261	+	4341	2.20553	666	719	1265	FALSE	TRUE	-0.112244	0.272289	0.520328	0.828385	3.64684e-18	7.67753e-17	FALSE
Cpne8	chr15	90487481	90679388	-	3715	3.97025	1026	1043	1700	FALSE	TRUE	-0.199001	0.0304776	0.120436	0.6314	5.28099e-13	6.10915e-12	TRUE
Arid2	chr15	96287522	96405463	+	9029	5.76843	3623	5153	2990	FALSE	TRUE	0.285486	0.000104542	0.00108006	-0.374069	7.39165e-07	4.01706e-06	FALSE
Slc48a1	chr15	97784365	97792692	+	2526	13.8407	2432	2788	4618	FALSE	TRUE	-0.0256452	0.741321	0.999768	0.82805	1.0236e-27	5.51819e-26	FALSE
Tmem106c	chr15	97964229	97970286	+	1635	1.4068	160	218	176	TRUE	TRUE	0.223373	0.172582	0.412349	0.0404298	0.813018	1	FALSE
Cacnb3	chr15	98632328	98644536	+	3015	1.34459	282	352	472	TRUE	TRUE	0.0971081	0.465318	0.752104	0.645825	3.14987e-07	1.79601e-06	TRUE
Wnt1	chr15	98789857	98793830	+	2371	0.0121263	2	1	2	FALSE	FALSE	-1.12142	0.474603	0.757783	-0.0913374	0.946432	1	TRUE
Prkag1	chr15	98812797	98831508	-	1639	33.8824	3863	4054	4360	TRUE	TRUE	-0.153104	0.0387402	0.143718	0.0775604	0.293412	0.468131	FALSE
Tuba1a	chr15	98949847	98953501	-	1591	134.884	14928	15900	12736	FALSE	FALSE	-0.131727	0.0548076	0.184031	-0.326149	2.18955e-06	1.11491e-05	FALSE
Prph	chr15	99055174	99058978	+	1865	1.50309	195	328	333	TRUE	TRUE	0.527227	0.000281522	0.0025482	0.674671	3.04284e-06	1.51373e-05	TRUE
C1ql4	chr15	99084754	99087728	-	717	0.0200498	1	2	2	FALSE	FALSE	0.71373	0.652346	0.919281	0.828744	0.599669	0.818701	TRUE
Dnajc22	chr15	99099484	99104707	+	1462	1.24878	127	175	113	TRUE	TRUE	0.239592	0.183643	0.429445	-0.265272	0.179678	0.33267	TRUE
Prpf40b	chr15	99295409	99317007	+	3159	2.08878	459	755	756	FALSE	TRUE	0.495143	4.32482e-06	6.32813e-05	0.622715	7.22438e-09	5.02783e-08	FALSE
Fmnl3	chr15	99317223	99370466	-	4409	1.89763	582	743	843	TRUE	TRUE	0.129585	0.2123	0.462997	0.437391	1.83085e-05	8.21144e-05	FALSE
Asic1	chr15	99670718	99701130	+	5039	0.530637	186	258	208	FALSE	TRUE	0.249193	0.104294	0.294448	0.0641965	0.688162	0.912158	TRUE
Smarcd1	chr15	99702287	99713995	+	3153	7.02143	1540	2219	1218	TRUE	TRUE	0.304225	0.000205463	0.00193602	-0.43542	4.83836e-07	2.6909e-06	FALSE
Cox14	chr15	99725618	99728136	+	723	30.7795	1548	1813	2467	FALSE	FALSE	0.00523935	0.949798	1	0.575272	1.50875e-12	1.65671e-11	FALSE
Dip2b	chr15	100038664	100219473	+	9063	3.66411	2310	3046	2668	TRUE	TRUE	0.176281	0.0230461	0.0975576	0.110817	0.156404	0.296296	TRUE
Letmd1	chr15	100469034	100479252	+	2579	0.936455	168	216	221	TRUE	TRUE	0.139745	0.389355	0.664879	0.298348	0.0645995	0.141999	TRUE
Fignl2	chr15	101050192	101054399	-	4208	0.208393	61	105	123	TRUE	TRUE	0.559897	0.0187845	0.0832403	0.913394	6.9217e-05	0.000285243	TRUE
AU021063	chr15	101221247	101222155	+	583	0	0	0	0	TRUE	TRUE	0	1	1	0	1	1	FALSE
Atg101	chr15	101284301	101290934	+	1230	36.4184	3116	3738	2840	TRUE	TRUE	0.0398362	0.59638	0.874831	-0.230838	0.00251315	0.00789472	FALSE
Tns2	chr15	102102988	102116401	+	4707	0.876529	287	295	498	TRUE	TRUE	-0.182991	0.181276	0.426039	0.697818	2.21737e-08	1.458e-07	FALSE
Aaas	chr15	102338247	102350759	-	1816	25.0308	3162	3485	3174	FALSE	TRUE	-0.0824093	0.274577	0.523536	-0.0915753	0.227075	0.394636	FALSE
Npff	chr15	102523839	102524942	-	1002	0.832126	58	65	56	FALSE	FALSE	-0.0582287	0.828321	1	-0.147347	0.59574	0.818701	FALSE
Atp5g2	chr15	102662868	102671047	-	647	380.678	17133	19980	16465	TRUE	TRUE	-0.000954919	0.988838	1	-0.154418	0.0240414	0.0600446	FALSE
Mir688	chr15	102671792	102671866	-	75	0.766704	4	1	5	FALSE	FALSE	-2.08153	0.120233	0.318875	0.218767	0.81625	1	FALSE
Hoxc10	chr15	102966796	102971897	+	1913	0.0450884	6	10	3	FALSE	FALSE	0.506048	0.486463	0.770511	-1.06497	0.268267	0.43727	FALSE
Sec14l5	chr16	5147109	5183934	+	2337	0.578226	94	94	43	FALSE	TRUE	-0.222439	0.313099	0.57581	-1.22289	3.53676e-06	1.74699e-05	FALSE
Mir484	chr16	14159626	14159692	+	67	0.429125	2	3	4	FALSE	FALSE	0.344652	0.782054	1	0.864213	0.458263	0.670639	FALSE
Myh11	chr16	14194527	14291408	-	6632	0.453034	209	121	408	TRUE	TRUE	-1.01042	7.23218e-09	1.8789e-07	0.867646	2.6713e-10	2.20615e-09	FALSE
Snai2	chr16	14705859	14709382	+	2011	1.84432	258	339	514	FALSE	FALSE	0.171108	0.209268	0.462997	0.897041	1.41795e-12	1.55981e-11	FALSE
Ccdc116	chr16	17139064	17147229	-	4257	0.54369	161	178	150	FALSE	FALSE	-0.0778598	0.647705	0.919281	-0.198982	0.259682	0.425834	FALSE
Tmem191c	chr16	17276300	17278661	+	1408	0.908691	89	235	140	FALSE	FALSE	1.17701	1.56754e-10	5.28011e-09	0.55588	0.00655079	0.0189187	TRUE
Dgcr6	chr16	18052860	18071632	+	1760	12.5706	1539	2198	1711	FALSE	TRUE	0.291445	0.000380006	0.0033167	0.0557986	0.504845	0.725395	FALSE
Tango2	chr16	18300825	18343932	-	1514	4.66213	491	569	529	TRUE	TRUE	-0.0100257	0.928044	1	0.0104985	0.925485	1	FALSE
Comt	chr16	18406882	18426716	-	2400	34.31	5728	8421	6755	TRUE	TRUE	0.33322	2.74668e-06	4.23732e-05	0.140878	0.0486597	0.111037	FALSE
Txnrd2	chr16	18426417	18479073	+	1905	1.61491	214	270	295	TRUE	TRUE	0.112557	0.445933	0.728973	0.365878	0.011664	0.0316214	FALSE
Clcn2	chr16	20702966	20716636	-	3645	4.36595	1107	1266	1313	TRUE	TRUE	-0.0291085	0.744177	1	0.149153	0.0931963	0.193648	FALSE
Polr2h	chr16	20717826	20722265	+	787	151.429	8290	8236	5569	TRUE	TRUE	-0.232158	0.000957283	0.00729189	-0.670985	5.05013e-21	1.40787e-19	FALSE
St6gal1	chr16	23224740	23360350	+	4836	0.683707	230	406	270	TRUE	TRUE	0.596867	9.9186e-06	0.000132845	0.134215	0.355973	0.548606	FALSE
Cldn1	chr16	26356646	26371839	-	3241	0.239521	54	87	82	FALSE	FALSE	0.464474	0.0693964	0.220956	0.504669	0.051132	0.115845	TRUE
Tnk2	chr16	32644643	32683493	+	4581	9.03776	2880	3933	4384	FALSE	TRUE	0.226819	0.00262872	0.0169561	0.509117	1.20299e-11	1.17045e-10	FALSE
1700021K19Rik	chr16	32821702	32868366	-	5343	2.40537	894	755	1240	FALSE	FALSE	-0.466461	1.70605e-06	2.76834e-05	0.374905	4.38303e-05	0.000186056	FALSE
Fyttd1	chr16	32877784	32908963	+	4397	33.224	10162	12878	9911	FALSE	TRUE	0.118989	0.0859193	0.255633	-0.133124	0.0559199	0.125401	FALSE
Hacd2	chr16	35022421	35109175	+	3603	7.18984	1802	2349	2121	TRUE	TRUE	0.159704	0.047122	0.166923	0.138093	0.0883912	0.184685	FALSE
Sema5b	chr16	35541362	35664258	+	4556	1.36626	433	598	503	FALSE	TRUE	0.242985	0.0308802	0.121613	0.119116	0.302755	0.480477	TRUE
Alcam	chr16	52248996	52452997	-	4959	8.94603	3086	2956	4808	TRUE	TRUE	-0.284814	0.000187833	0.00179322	0.542637	3.26627e-13	3.87211e-12	TRUE
Dopey2	chr16	93711907	93810588	+	7455	0.605495	314	427	482	FALSE	FALSE	0.220663	0.0798127	0.241698	0.521057	2.38276e-05	0.000105035	TRUE
Kcnj6	chr16	94748683	94997696	-	6959	0.00206577	1	2	3	TRUE	TRUE	0.71373	0.652346	0.919281	1.38423	0.338886	0.526527	TRUE
Erg	chr16	95359169	95586593	-	3466	0.418911	101	105	269	FALSE	TRUE	-0.166498	0.431502	0.714566	1.31518	3.40572e-14	4.55482e-13	FALSE
Pcp4	chr16	96467606	96525793	+	641	0.0672809	3	0	0	FALSE	FALSE	-4.75506	0.031338	0.122037	-4.69125	0.0368148	0.0876564	FALSE
1700037C18Rik	chr16	3905798	3908689	-	1097	0.406241	31	52	67	FALSE	FALSE	0.521881	0.112797	0.31104	1.01202	0.00107885	0.00365265	FALSE
Cluap1	chr16	3909009	3941147	+	1595	12.4199	1378	1560	1166	FALSE	TRUE	-0.0437599	0.607981	0.885513	-0.338018	0.000119892	0.000477244	FALSE
Eef2kmt	chr16	5244155	5255956	-	2140	4.52767	674	1053	775	FALSE	FALSE	0.420889	1.48813e-05	0.00019037	0.104386	0.301304	0.478423	FALSE
Grin2a	chr16	9577710	9992533	-	4512	0.0382332	12	20	8	FALSE	TRUE	0.510107	0.327004	0.593802	-0.673343	0.297448	0.473101	TRUE
Socs1	chr16	10783809	10785536	-	1339	0.440182	41	61	91	FALSE	FALSE	0.349578	0.238057	0.49566	1.051	9.80728e-05	0.00039509	TRUE
Zc3h7a	chr16	11136594	11176393	-	3823	13.6123	3620	3907	3770	TRUE	TRUE	-0.112658	0.130188	0.335762	-0.0384675	0.605939	0.824013	FALSE
Cebpd	chr16	15887286	15889545	+	2260	0.820559	129	177	704	FALSE	FALSE	0.233452	0.192527	0.445069	2.35008	1.66705e-64	7.40202e-62	TRUE
Ppm1f	chr16	16896469	16927375	+	4933	19.7203	6767	8370	7484	FALSE	TRUE	0.0839761	0.234516	0.490512	0.0482487	0.495845	0.714992	FALSE
Sdf2l1	chr16	17130138	17132383	-	1108	13.8827	1070	1079	1116	FALSE	FALSE	-0.210625	0.0208434	0.0903471	-0.0363133	0.689166	0.912994	TRUE
Rimbp3	chr16	17208135	17213982	+	5848	0.125369	51	110	69	TRUE	TRUE	0.884705	0.000325601	0.00288935	0.338341	0.214987	0.386841	TRUE
Smpd4	chr16	17619354	17644830	+	4664	21.9427	7119	8582	6439	TRUE	TRUE	0.0469048	0.505763	0.79139	-0.241877	0.000667017	0.00234108	FALSE
Klhl22	chr16	17759621	17793382	+	2618	13.7881	2511	3697	3378	TRUE	TRUE	0.335346	1.11539e-05	0.000147637	0.330849	1.59809e-05	7.23389e-05	FALSE
Dgcr14	chr16	17900709	17911348	-	2821	4.408	865	1102	1131	FALSE	FALSE	0.126602	0.17516	0.416918	0.289747	0.00185161	0.00599632	FALSE
4933432I09Rik	chr16	18209686	18213863	-	1536	0	0	3	0	TRUE	TRUE	4.54122	0.0541035	0.18257	0	1	1	FALSE
Parl	chr16	20279821	20302362	-	1322	61.1239	5621	6835	5075	TRUE	TRUE	0.0593796	0.406076	0.685998	-0.244457	0.000713222	0.00249108	FALSE
Abcc5	chr16	20331304	20426394	-	6196	19.0763	8222	10316	7406	FALSE	TRUE	0.104587	0.134705	0.343961	-0.247835	0.000439926	0.00159068	FALSE
Clcn2	chr16	20702966	20716636	-	3645	4.36595	1107	1266	1313	TRUE	TRUE	-0.0291085	0.744177	1	0.149153	0.0931963	0.193648	FALSE
Polr2h	chr16	20717826	20722265	+	787	151.429	8290	8236	5569	TRUE	TRUE	-0.232158	0.000957283	0.00729189	-0.670985	5.05013e-21	1.40787e-19	FALSE
Hes1	chr16	30065357	30067796	+	1451	25.6801	2592	2528	4517	TRUE	TRUE	-0.25879	0.00088802	0.0068089	0.70423	1.18628e-20	3.18705e-19	FALSE
Lrrc15	chr16	30269302	30283254	-	5308	0.427912	158	183	93	FALSE	TRUE	-0.0108067	0.94935	1	-0.860765	1.20951e-05	5.56051e-05	FALSE
Tmem44	chr16	30511855	30550578	-	4241	1.06436	314	449	328	FALSE	TRUE	0.29312	0.0189375	0.0837656	-0.0340991	0.795994	1	FALSE
Xxylt1	chr16	30955503	31081432	-	3111	4.83811	1047	1253	1473	TRUE	TRUE	0.0363873	0.685613	0.950651	0.395412	7.73396e-06	3.65462e-05	FALSE
Pigz	chr16	31933851	31946046	+	2184	0.204051	31	27	24	TRUE	TRUE	-0.420226	0.272952	0.521251	-0.464142	0.239103	0.410772	TRUE
Smco1	chr16	32271609	32274779	+	1267	1.45232	128	153	104	TRUE	TRUE	0.0346233	0.851528	1	-0.396174	0.0487304	0.111171	FALSE
Adcy5	chr16	35155636	35304549	+	5060	0.201714	71	104	98	FALSE	TRUE	0.327483	0.155077	0.380578	0.367367	0.114932	0.2276	TRUE
Kpna1	chr16	35983363	36036162	+	4022	34.8562	9752	13363	9396	FALSE	TRUE	0.231738	0.000829853	0.00642701	-0.150693	0.0308189	0.0752628	FALSE
Igsf11	chr16	38902345	39027157	+	3412	0.223304	53	96	76	FALSE	TRUE	0.633193	0.0117677	0.0578833	0.422129	0.110434	0.220041	TRUE
Nit2	chr16	57156665	57167332	-	1286	46.7937	4186	4873	3558	TRUE	TRUE	-0.00349571	0.961908	1	-0.331539	8.11155e-06	3.81754e-05	FALSE
Mrpl39	chr16	84717580	84735302	-	1850	47.9216	6167	7622	5119	TRUE	TRUE	0.0828655	0.243309	0.501083	-0.365742	3.79095e-07	2.13561e-06	FALSE
App	chr16	84954436	85173707	-	3357	63.134	14743	13900	30894	FALSE	TRUE	-0.307676	7.71657e-06	0.000106287	0.970247	2.58119e-45	4.96341e-43	TRUE
Paxbp1	chr16	91014037	91044379	-	3809	22.4976	5961	6990	5278	FALSE	TRUE	0.00700423	0.921718	1	-0.272601	0.00015238	0.000593411	FALSE
1700048M11Rik	chr16	92308716	92312466	-	483	0.08929	3	3	3	FALSE	FALSE	-0.213842	0.850335	1	-0.0931634	0.934453	1	FALSE
Ets2	chr16	95702407	95721049	+	3556	2.17495	538	942	580	FALSE	TRUE	0.585284	9.49153e-09	2.3798e-07	0.0114005	0.916713	1	FALSE
Wrb	chr16	96145419	96157852	+	2483	21.7575	3758	4670	3272	TRUE	TRUE	0.0907211	0.218385	0.468603	-0.296825	7.58795e-05	0.000311019	FALSE
Synj2	chr17	5941280	6044290	+	6585	2.01063	921	1030	1608	FALSE	TRUE	-0.0613546	0.511005	0.796785	0.706877	2.1196e-15	3.24329e-14	TRUE
1700010I14Rik	chr17	8988333	9008319	+	1878	0.122477	16	41	39	TRUE	TRUE	1.12918	0.00581496	0.0326603	1.18228	0.00418023	0.0125396	FALSE
6530411M01Rik	chr17	9147719	9168022	-	1219	0.011793	1	1	0	TRUE	TRUE	-0.198034	0.913158	1	-3.21386	0.227868	0.394636	FALSE
Zfp54	chr17	21423227	21435384	+	2536	1.35481	239	256	184	TRUE	TRUE	-0.123538	0.396928	0.674088	-0.474065	0.0023337	0.00738507	FALSE
Ccdc64b	chr17	23660523	23668619	+	1922	0.246825	33	46	45	FALSE	FALSE	0.255615	0.443264	0.725826	0.34928	0.296567	0.472098	TRUE
Ndufb10	chr17	24722067	24724388	-	635	149.439	6601	6825	5748	TRUE	TRUE	-0.174586	0.0140731	0.0661047	-0.296662	3.36041e-05	0.000145119	FALSE
Ube2i	chr17	25260511	25274310	-	3376	95.537	22436	22977	22241	TRUE	TRUE	-0.188358	0.00558373	0.0315357	-0.109637	0.10677	0.213427	FALSE
Gm17801	chr17	25274124	25275528	+	1405	0.2251	22	42	17	TRUE	TRUE	0.707223	0.060188	0.197667	-0.465989	0.316719	0.498845	FALSE
Cacna1h	chr17	25374287	25433783	-	8228	0.139773	80	105	212	FALSE	TRUE	0.169353	0.448545	0.73225	1.30765	9.37001e-12	9.23799e-11	TRUE
Wdr90	chr17	25844734	25861515	-	6068	1.17507	496	433	504	FALSE	TRUE	-0.418594	0.000299959	0.00269312	-0.0739416	0.512643	0.73487	FALSE
Wfikkn1	chr17	25877628	25880858	-	2536	0.260758	46	59	45	TRUE	TRUE	0.136022	0.639405	0.913733	-0.1284	0.677634	0.901776	FALSE
Decr2	chr17	26081211	26090164	-	2051	9.31511	1329	1679	1560	FALSE	FALSE	0.114518	0.178199	0.421646	0.13415	0.117151	0.23141	FALSE
Itfg3	chr17	26212692	26244242	-	2863	8.82727	1758	1776	2757	FALSE	FALSE	-0.208023	0.0115889	0.0572091	0.552089	4.59024e-12	4.71596e-11	FALSE
Bak1	chr17	27019812	27028626	-	2002	20.0987	2799	2861	3438	FALSE	FALSE	-0.191117	0.0128879	0.0620083	0.199606	0.00866759	0.0243002	FALSE
Tcp11	chr17	28066747	28080639	-	2039	0.0846044	12	25	23	TRUE	TRUE	0.830104	0.0927526	0.270623	0.835187	0.0963077	0.199418	FALSE
Slc26a8	chr17	28637779	28689987	-	3674	0.0508666	13	29	32	FALSE	TRUE	0.928743	0.0469575	0.166558	1.19499	0.00865236	0.024265	FALSE
Mapk14	chr17	28691342	28748405	+	3788	23.9392	6308	7816	5234	FALSE	TRUE	0.0865126	0.222528	0.472506	-0.366304	3.48712e-07	1.97447e-06	TRUE
Abcg1	chr17	31057694	31117981	+	5818	2.35971	955	1275	722	TRUE	TRUE	0.194169	0.0323674	0.124932	-0.50047	2.67367e-07	1.53668e-06	FALSE
H2-Oa	chr17	34092379	34095234	+	1049	0.16445	12	15	11	FALSE	FALSE	0.0982812	0.859915	1	-0.220178	0.713186	0.931025	FALSE
Cyp21a1	chr17	34801348	34804426	-	1923	0.0149513	2	2	1	FALSE	FALSE	-0.209658	0.877494	1	-1.00635	0.522065	0.740036	FALSE
Neu1	chr17	34931253	34937297	+	3850	2.4644	660	714	1164	FALSE	FALSE	-0.109256	0.286377	0.540699	0.721406	6.92397e-14	8.95131e-13	FALSE
Abhd16a	chr17	35089291	35102987	+	1945	9.66756	1308	1285	2214	TRUE	TRUE	-0.248304	0.00451302	0.0264833	0.6622	1.94129e-15	2.98541e-14	FALSE
Psors1c2	chr17	35533201	35534648	+	844	0.54505	32	50	26	TRUE	TRUE	0.41981	0.202661	0.461506	-0.394888	0.303594	0.481558	FALSE
2300002M23Rik	chr17	35567485	35568945	+	1248	4.10076	356	891	300	FALSE	FALSE	1.10056	1.6947e-23	2.01884e-21	-0.343827	0.00866791	0.0243002	FALSE
Tubb5	chr17	35833920	35838301	-	2645	758.45	139548	153349	116348	TRUE	TRUE	-0.0866763	0.194458	0.448551	-0.359358	7.85432e-08	4.82663e-07	FALSE
H2-T23	chr17	36029977	36032701	-	1317	1.91021	175	214	182	FALSE	TRUE	0.0674787	0.67555	0.941783	-0.0404318	0.808155	1	FALSE
C920025E04Rik	chr17	36109030	36111676	-	1289	0.0669156	6	6	9	FALSE	FALSE	-0.218197	0.789911	1	0.479726	0.518969	0.740036	FALSE
Rpp21	chr17	36255673	36257846	-	500	18.8034	654	955	824	FALSE	FALSE	0.323425	0.00105911	0.00795831	0.23627	0.018849	0.0485459	FALSE
Tmem151b	chr17	45541940	45549677	-	4851	0.287455	97	115	121	TRUE	TRUE	0.0228166	0.913255	1	0.221651	0.284153	0.456743	TRUE
Vegfa	chr17	46016993	46032377	-	4174	5.54501	1610	1919	3436	FALSE	TRUE	0.0305581	0.711147	0.971902	0.996572	5.5555e-36	5.89874e-34	TRUE
Lrrc73	chr17	46254165	46257316	+	1384	0.581675	56	67	90	FALSE	FALSE	0.0359274	0.893725	1	0.586415	0.0195589	0.050152	TRUE
Slc22a7	chr17	46432185	46438477	-	2007	0.687627	96	132	78	TRUE	TRUE	0.236436	0.245995	0.505081	-0.39603	0.0834845	0.177501	FALSE
Rpl7l1	chr17	46773907	46782656	-	2606	137.689	24960	29103	21546	FALSE	TRUE	-0.00118377	0.986057	1	-0.30924	5.38906e-06	2.59629e-05	FALSE
Guca1b	chr17	47385393	47392967	+	1668	0.0517111	6	5	3	FALSE	TRUE	-0.474913	0.578235	0.857173	-1.06497	0.268267	0.43727	FALSE
Rftn1	chr17	49993307	50190497	-	2802	2.13429	416	706	829	FALSE	TRUE	0.540226	1.04262e-06	1.77064e-05	0.897551	9.94511e-17	1.7858e-15	TRUE
AY702103	chr17	50239208	50246316	+	5876	0	0	0	0	FALSE	FALSE	0	1	1	0	1	1	FALSE
Plcl2	chr17	50509547	50688494	+	4051	1.14977	324	458	347	TRUE	TRUE	0.27653	0.0254517	0.105241	0.00189747	0.988335	1	TRUE
Gm16712	chr17	55954771	55959401	-	1980	0.123428	17	23	14	FALSE	FALSE	0.212028	0.646173	0.919281	-0.374114	0.471237	0.685658	FALSE
Ccdc94	chr17	55959187	55967951	+	1313	8.29914	758	845	823	FALSE	FALSE	-0.06597	0.501689	0.787431	0.0216475	0.82607	1	FALSE
Tmem232	chr17	65256005	65540782	-	2673	0.0268906	5	12	2	FALSE	FALSE	1.02349	0.160099	0.389114	-1.3631	0.215746	0.387391	FALSE
Dlgap1	chr17	70424792	70821413	+	7984	0.275486	153	198	218	FALSE	TRUE	0.149128	0.376422	0.652707	0.413469	0.0122997	0.0331463	TRUE
Emilin2	chr17	71252176	71310965	-	3910	2.73175	743	773	1139	TRUE	TRUE	-0.1656	0.0965094	0.278654	0.519219	4.52e-08	2.86188e-07	TRUE
Ehd3	chr17	73804841	73832093	+	3658	0.848865	216	223	212	FALSE	TRUE	-0.176621	0.248193	0.508355	-0.123938	0.422334	0.630474	FALSE
Cyp1b1	chr17	79706953	79715041	-	5128	2.22588	794	1153	1807	TRUE	TRUE	0.315407	0.000790608	0.00617246	1.08923	9.32587e-34	8.46643e-32	TRUE
Thumpd2	chr17	81026327	81065085	-	1856	5.75492	743	941	596	FALSE	FALSE	0.118081	0.22414	0.47486	-0.415015	5.99033e-05	0.000249259	FALSE
Pisd-ps2	chr17	3064318	3084183	-	1485	2.02325	209	276	245	TRUE	TRUE	0.178339	0.227508	0.479005	0.132162	0.381748	0.580201	FALSE
Scaf8	chr17	3114972	3198859	+	4873	24.2525	8221	10320	7583	TRUE	TRUE	0.105322	0.131986	0.338468	-0.213585	0.00243364	0.00766567	FALSE
Fndc1	chr17	7738568	7804974	-	5846	0.0344269	14	32	18	FALSE	TRUE	0.964128	0.0315744	0.122607	0.26345	0.607412	0.825235	FALSE
Pdpk1	chr17	24073680	24150922	-	7236	23.7986	11979	14310	10752	FALSE	TRUE	0.0337822	0.624114	0.899925	-0.252943	0.000263398	0.000988087	FALSE
Abca17	chr17	24264279	24347252	-	5202	0.0221079	8	1	0	FALSE	TRUE	-3.06117	0.0068932	0.0373009	-6.07096	0.000659068	0.00231718	FALSE
Abca3	chr17	24352023	24410204	+	6479	0.568016	256	335	339	FALSE	TRUE	0.165213	0.227107	0.478767	0.307967	0.0239226	0.0597661	TRUE
Mlst8	chr17	24473550	24479078	-	3366	6.75649	1582	1761	1444	TRUE	TRUE	-0.0680833	0.413474	0.694364	-0.228704	0.0069889	0.0200536	FALSE
Telo2	chr17	25099569	25115967	-	3531	6.38784	1569	1751	1660	FALSE	TRUE	-0.0643951	0.43981	0.721528	-0.0157046	0.851242	1	FALSE
Narfl	chr17	25773776	25783332	+	2555	7.80395	1387	1735	1616	FALSE	FALSE	0.100226	0.235254	0.491562	0.123405	0.146385	0.280052	FALSE
Dusp1	chr17	26505591	26508472	-	1942	17.2109	2325	2526	3835	FALSE	FALSE	-0.103104	0.188704	0.438328	0.624926	3.63016e-16	6.03898e-15	FALSE
Kifc5b	chr17	26917091	26932579	+	2627	4.62408	845	1123	912	FALSE	FALSE	0.187577	0.0447649	0.160388	0.013037	0.891744	1	FALSE
AI413582	chr17	27563769	27565727	-	637	11.1711	495	404	717	TRUE	TRUE	-0.515662	1.07961e-05	0.000143134	0.437409	4.4174e-05	0.000187255	FALSE
Ppard	chr17	28232754	28301469	+	3218	0.424391	95	180	166	FALSE	TRUE	0.698591	0.000261405	0.00239003	0.707429	0.000269956	0.00101005	FALSE
Rpl10a	chr17	28328471	28331033	+	830	1214.87	70142	79194	64397	TRUE	TRUE	-0.0476211	0.477259	0.760383	-0.220328	0.00102123	0.00347057	FALSE
1700030A11Rik	chr17	28905265	28906771	+	888	0	0	0	2	TRUE	TRUE	0	1	1	4.04261	0.104313	0.209337	FALSE
BC004004	chr17	29268788	29302887	+	2809	15.6295	3054	3332	3174	FALSE	FALSE	-0.0970416	0.200241	0.45706	-0.0414399	0.585391	0.812402	FALSE
Pim1	chr17	29491045	29495459	+	1753	31.4248	3832	4990	3987	FALSE	FALSE	0.158204	0.031235	0.122037	-0.0398364	0.591108	0.817753	FALSE
Rnf8	chr17	29614789	29641664	+	2078	4.01246	580	760	611	FALSE	TRUE	0.167181	0.106686	0.299641	-0.0219196	0.837512	1	FALSE
Sik1	chr17	31844250	31855792	-	4509	5.63678	1768	2563	1892	FALSE	FALSE	0.312963	9.36683e-05	0.000980486	0.000750091	0.992694	1	FALSE
Kifc1	chr17	33875666	33890633	-	2322	13.5337	2186	3206	2434	FALSE	TRUE	0.329732	2.18632e-05	0.000268033	0.057989	0.462883	0.675797	FALSE
AA388235	chr17	33981492	33985358	+	3867	0.791834	213	273	213	FALSE	FALSE	0.135244	0.359203	0.631358	-0.0969868	0.530866	0.74977	FALSE
Tap2	chr17	34204479	34216321	+	2490	1.01611	176	172	518	FALSE	FALSE	-0.255717	0.128683	0.332757	1.4597	1.13484e-26	5.67908e-25	TRUE
Ddah2	chr17	35059035	35062099	+	1350	34.3313	3224	3167	2935	TRUE	TRUE	-0.248459	0.00103908	0.00784403	-0.232525	0.00224387	0.00713231	FALSE
Ltb	chr17	35194507	35196305	+	1095	0.840223	64	71	39	FALSE	FALSE	-0.0728519	0.77687	1	-0.80959	0.00610817	0.0177538	TRUE
Mir6973a	chr17	35194972	35195049	+	78	0	0	0	0	FALSE	FALSE	0	1	1	0	1	1	FALSE
Nfkbil1	chr17	35220175	35235815	-	1470	1.8483	189	261	374	TRUE	TRUE	0.242793	0.11148	0.309736	0.887185	4.66557e-10	3.74303e-09	FALSE
Atp6v1g2	chr17	35236596	35238768	+	1495	0.0769268	8	16	22	TRUE	TRUE	0.768698	0.205018	0.462997	1.34921	0.0160475	0.0420308	FALSE
Rcan2	chr17	43801851	44039516	+	3857	3.61535	970	622	1767	FALSE	TRUE	-0.863663	3.00246e-18	2.36526e-16	0.768128	2.14646e-18	4.62655e-17	TRUE
Aars2	chr17	45506841	45520843	+	3349	9.00573	2098	2451	2404	FALSE	FALSE	0.001622	0.983662	1	0.099373	0.210221	0.379383	FALSE
Slc35b2	chr17	45564152	45567669	+	2138	16.5677	2464	2687	3317	FALSE	FALSE	-0.0977349	0.20904	0.462997	0.331819	1.57832e-05	7.15238e-05	FALSE
1600014C23Rik	chr17	45732864	45733844	-	518	0.222018	8	3	0	TRUE	TRUE	-1.5951	0.0746545	0.232941	-6.07096	0.000659068	0.00231718	FALSE
Srf	chr17	46546839	46556162	-	4093	6.22373	1772	1724	2297	FALSE	TRUE	-0.262334	0.0014861	0.0105593	0.277311	0.000589006	0.00208798	TRUE
Bysl	chr17	47599331	47611492	-	3854	19.1949	5146	6114	5430	FALSE	TRUE	0.0259308	0.718581	0.978637	-0.0195425	0.786806	1	FALSE
Usp49	chr17	47630690	47684067	+	5581	1.94475	755	1184	772	FALSE	TRUE	0.42633	6.24437e-06	8.78927e-05	-0.0649088	0.513825	0.736277	FALSE
Prickle4	chr17	47688474	47694736	-	1392	0.0103274	1	13	11	FALSE	FALSE	3.33505	0.00128021	0.00933533	3.21471	0.00263608	0.00824168	FALSE
Frs3	chr17	47695207	47704286	+	2135	1.52174	226	307	353	FALSE	FALSE	0.219078	0.124295	0.326291	0.546059	8.31144e-05	0.000338628	FALSE
Tfeb	chr17	47737037	47792416	+	2827	3.4579	680	842	1072	FALSE	TRUE	0.0855377	0.391318	0.667579	0.559572	7.46065e-09	5.18635e-08	FALSE
Lrfn2	chr17	48932582	49097590	+	3001	0.0095806	2	2	0	FALSE	TRUE	-0.209658	0.877494	1	-4.13394	0.0881899	0.184391	TRUE
Mpnd	chr17	56009201	56016783	+	1694	26.4346	3115	4038	3889	TRUE	TRUE	0.15167	0.0429975	0.155424	0.223115	0.00296335	0.00917227	FALSE
Sh3gl1	chr17	56016750	56036637	-	2075	30.9961	4474	5430	6184	FALSE	TRUE	0.0566518	0.435674	0.716737	0.369923	3.23379e-07	1.84128e-06	FALSE
Fem1a	chr17	56256793	56263608	+	6816	2.69966	1280	1609	1694	TRUE	TRUE	0.107277	0.210791	0.462997	0.30722	0.000317343	0.00117208	FALSE
Plin3	chr17	56278962	56290511	-	2159	29.7835	4473	4322	5209	TRUE	TRUE	-0.27227	0.000206847	0.00194735	0.122717	0.0918237	0.191094	FALSE
Gm20219	chr17	56551414	56554387	-	1269	0.260552	23	37	29	TRUE	TRUE	0.461179	0.228955	0.481553	0.236231	0.560002	0.781922	FALSE
Rpl36	chr17	56613395	56614246	+	407	1269.76	35949	44513	51782	TRUE	TRUE	0.0855411	0.204182	0.462997	0.429454	1.90653e-10	1.60716e-09	FALSE
Dus3l	chr17	56764751	56770093	+	2304	15.5674	2495	2911	3861	FALSE	FALSE	-0.000258682	0.997331	1	0.532869	2.76557e-12	2.93516e-11	FALSE
Mllt1	chr17	56892611	56935388	-	3609	1.63713	411	670	615	TRUE	TRUE	0.482174	1.58264e-05	0.00020057	0.484283	1.82607e-05	8.19451e-05	FALSE
Vav1	chr17	57279100	57329236	+	4168	0.151759	44	53	44	FALSE	TRUE	0.0456373	0.879396	1	-0.0967689	0.757827	0.978256	FALSE
Ndufv2	chr17	66078795	66101559	-	1637	70.4997	8028	10095	7536	FALSE	TRUE	0.107793	0.123563	0.32492	-0.188282	0.00757543	0.0215467	FALSE
Rab12	chr17	66494512	66519670	-	2010	14.3971	2013	2693	2687	TRUE	TRUE	0.197123	0.0125666	0.0611764	0.319588	5.22064e-05	0.000219249	TRUE
Ptprm	chr17	66666848	67354459	-	5569	1.66757	646	774	1339	TRUE	TRUE	0.038059	0.708172	0.969084	0.954376	1.1803e-23	4.38724e-22	TRUE
Lama1	chr17	67697265	67822645	+	9518	10.6859	7075	8319	5600	TRUE	TRUE	0.0109461	0.876705	1	-0.434338	1.23569e-09	9.39794e-09	FALSE
Ltbp1	chr17	75005529	75392967	+	8137	52.0224	29446	24913	54091	FALSE	TRUE	-0.463904	8.14861e-12	3.27837e-10	0.780271	1.14126e-30	8.10192e-29	TRUE
Garem	chr18	21127342	21300139	-	4783	0.709317	236	354	346	FALSE	FALSE	0.362072	0.00853428	0.0445523	0.454742	0.000988985	0.00336707	FALSE
Mir187	chr18	24429110	24429170	-	61	0	0	0	0	FALSE	FALSE	0	1	1	0	1	1	FALSE
Tpgs2	chr18	25127223	25168877	-	6805	4.10251	1942	2363	1832	TRUE	TRUE	0.0603392	0.45016	0.733967	-0.181155	0.0262174	0.065027	FALSE
AW554918	chr18	25169020	25467321	+	5351	1.07462	400	393	364	TRUE	TRUE	-0.248126	0.042264	0.153499	-0.233029	0.0598377	0.132797	FALSE
Epb4.1l4a	chr18	33796327	34007206	-	3853	10.4469	2800	3406	2546	FALSE	FALSE	0.0599155	0.43093	0.713921	-0.234227	0.00248629	0.0078204	FALSE
Egr1	chr18	34861207	34864956	+	3072	12.5085	2673	2442	1647	FALSE	FALSE	-0.353113	5.81795e-06	8.23653e-05	-0.795615	4.77369e-23	1.66779e-21	TRUE
Paip2	chr18	35598667	35617185	+	1424	128.513	12730	14218	10310	TRUE	TRUE	-0.063247	0.358458	0.630276	-0.401227	7.25893e-09	5.05043e-08	FALSE
Slc4a9	chr18	36528152	36556272	+	3436	0.0376546	9	10	6	FALSE	TRUE	-0.0698134	0.915488	1	-0.670504	0.366253	0.559716	FALSE
Pcdha1	chr18	36930285	37187657	+	5248	0	0	0	1	FALSE	TRUE	0	1	1	3.1276	0.250653	0.413203	TRUE
Gm37013	chr18	36952648	37841872	+	4621	0	0	0	0	FALSE	TRUE	0	1	1	0	1	1	FALSE
Pcdha11	chr18	37010858	37187657	+	5254	0.00547228	2	3	4	FALSE	TRUE	0.344652	0.782054	1	0.864213	0.458263	0.670639	TRUE
Pcdhb13	chr18	37442517	37446209	+	3693	0.0389269	10	5	14	FALSE	FALSE	-1.20095	0.110981	0.308646	0.384313	0.515689	0.738406	FALSE
Pcdhb17	chr18	37485021	37488290	+	3270	0.786926	179	144	306	FALSE	FALSE	-0.536206	0.00205954	0.0138633	0.676164	6.08139e-06	2.91203e-05	FALSE
Pcdhga1	chr18	37661945	37841870	+	4537	0.792136	250	280	229	TRUE	TRUE	-0.0592071	0.676862	0.94315	-0.223507	0.130124	0.253571	TRUE
Pcdhga3	chr18	37674335	37841872	+	4691	0.465808	152	186	250	FALSE	TRUE	0.0684468	0.688957	0.9538	0.620412	0.000115602	0.000460843	TRUE
Pcdhga5	chr18	37694501	37841870	+	4540	0.272315	86	88	126	FALSE	TRUE	-0.189295	0.407322	0.687484	0.453425	0.031517	0.0766917	TRUE
Pcdhga6	chr18	37707229	37841870	+	4540	0.180488	57	56	75	FALSE	TRUE	-0.247722	0.374527	0.650475	0.298314	0.252541	0.415829	TRUE
Pcdhgb4	chr18	37720554	37841870	+	4480	0.455658	142	191	219	TRUE	TRUE	0.204793	0.235546	0.491562	0.52762	0.0016532	0.00539887	TRUE
Pcdhga8	chr18	37725706	37841872	+	4729	0.370868	122	140	139	TRUE	TRUE	-0.024165	0.899076	1	0.0910727	0.632942	0.853934	TRUE
Hdac3	chr18	37936971	37954988	-	2005	21.3377	2976	3442	2786	FALSE	TRUE	-0.0128606	0.865174	1	-0.192215	0.0121931	0.0328844	TRUE
Rell2	chr18	37955559	37959179	+	1767	0.0162713	2	4	5	FALSE	FALSE	0.744115	0.524373	0.806811	1.17708	0.2877	0.460415	TRUE
Ythdc2	chr18	44828665	44889720	+	6299	9.07638	3977	4211	3283	FALSE	TRUE	-0.140247	0.0575135	0.191354	-0.373697	5.87254e-07	3.23003e-06	FALSE
C330018D20Rik	chr18	56955831	56975379	-	2413	3.00263	504	674	493	TRUE	TRUE	0.196549	0.068247	0.218007	-0.128847	0.254355	0.418402	FALSE
Megf10	chr18	57133090	57297467	+	7514	0.451512	236	207	344	FALSE	TRUE	-0.411657	0.00691341	0.0373854	0.446382	0.00123936	0.00414495	FALSE
Mir143hg	chr18	61645878	61665538	-	1357	1.32422	125	108	319	FALSE	FALSE	-0.433164	0.030622	0.12085	1.25378	4.86751e-15	7.14789e-14	FALSE
Mir145a	chr18	61647825	61647894	-	70	1.2322	6	9	15	TRUE	TRUE	0.356173	0.632712	0.907462	1.2085	0.0665151	0.145635	FALSE
Mir143	chr18	61649196	61649258	-	63	1.36911	6	1	5	FALSE	FALSE	-2.65295	0.0291326	0.116191	-0.352029	0.680336	0.903944	FALSE
Mc5r	chr18	68337603	68339711	+	1162	1.11344	90	97	70	TRUE	TRUE	-0.114521	0.604675	0.88286	-0.458888	0.0538701	0.121197	FALSE
2010010A06Rik	chr18	75288660	75297329	-	1204	0.0477598	4	8	7	FALSE	TRUE	0.760321	0.36869	0.642618	0.693773	0.425301	0.632731	FALSE
Kcng2	chr18	80294544	80364254	-	2815	0.0255341	5	5	10	TRUE	TRUE	-0.217312	0.807741	1	0.887037	0.241992	0.413203	TRUE
Crem	chr18	3266354	3337589	-	4253	1.80161	533	785	640	TRUE	TRUE	0.335759	0.00132329	0.00958648	0.166857	0.120877	0.23776	FALSE
Gm6225	chr18	3336416	3366863	+	1700	0.388989	46	116	81	TRUE	TRUE	1.10974	8.59549e-06	0.000116812	0.71776	0.00775201	0.0219977	FALSE
Bambi	chr18	3507957	3516404	+	5040	2.20484	773	1198	922	TRUE	TRUE	0.409301	1.31665e-05	0.000171032	0.157231	0.104374	0.209443	TRUE
Mir1893	chr18	6490564	6490646	-	83	0	0	0	0	FALSE	FALSE	0	1	1	0	1	1	FALSE
Fzd8	chr18	9212856	9216201	+	3346	1.0741	250	282	574	FALSE	FALSE	-0.0489437	0.730118	0.989358	1.10171	1.36376e-18	2.995e-17	TRUE
Ccny	chr18	9314044	9450150	-	4017	25.7989	7209	8873	7772	FALSE	FALSE	0.0768879	0.274799	0.523836	0.0114429	0.871312	1	FALSE
Esco1	chr18	10566512	10610352	-	4540	11.5006	3632	4930	3070	TRUE	TRUE	0.218083	0.00308059	0.0193695	-0.339556	6.73038e-06	3.2027e-05	FALSE
Snrpd1	chr18	10617796	10628230	+	837	396.903	23109	23881	14755	FALSE	FALSE	-0.175324	0.00984186	0.0499892	-0.744289	2.06051e-27	1.08215e-25	FALSE
Epb4.1l4aos	chr18	33794892	33795989	+	433	90.6366	2730	2811	2570	FALSE	FALSE	-0.180543	0.019129	0.0844294	-0.184168	0.0174853	0.0453829	FALSE
Kdm3b	chr18	34777008	34839370	+	7112	9.94898	4922	7352	4426	FALSE	TRUE	0.356151	6.87864e-07	1.22081e-05	-0.250278	0.000607497	0.00214917	FALSE
1700066B19Rik	chr18	35726989	35730869	+	2504	0.132045	23	20	46	TRUE	TRUE	-0.421907	0.340682	0.610476	0.899446	0.0133163	0.0356185	FALSE
Nrg2	chr18	36017658	36197160	-	2830	0.568932	112	163	116	FALSE	TRUE	0.318345	0.0906251	0.266194	-0.0463668	0.818611	1	TRUE
Pcdhac1	chr18	37090136	37187657	+	5296	0.00271444	1	2	1	TRUE	TRUE	0.71373	0.652346	0.919281	-0.0862651	0.962088	1	TRUE
Pcdhgb1	chr18	37680458	37841870	+	4498	0.188565	59	72	103	TRUE	TRUE	0.064425	0.805246	1	0.705672	0.00336753	0.010312	TRUE
Pcdhga12	chr18	37765580	37841872	+	5079	0.302855	107	160	156	TRUE	TRUE	0.357386	0.0611118	0.200109	0.446458	0.0197844	0.0506665	TRUE
Diap1	chr18	37843601	37935423	-	5743	7.51201	3001	2738	2262	FALSE	FALSE	-0.355039	3.73873e-06	5.57408e-05	-0.504864	8.61026e-11	7.58554e-10	FALSE
Rnf14	chr18	38296635	38317849	+	3517	7.10405	1738	2206	2017	FALSE	TRUE	0.121263	0.1347	0.343961	0.117731	0.149159	0.2846	FALSE
Gnpda1	chr18	38327537	38338993	-	2300	14.3007	2288	2643	1923	FALSE	TRUE	-0.0146436	0.851636	1	-0.347751	1.43727e-05	6.54963e-05	FALSE
Gm5820	chr18	38892456	38971274	+	2187	0.302369	46	43	75	TRUE	TRUE	-0.319135	0.306729	0.568721	0.606913	0.0269554	0.0666948	FALSE
Tcerg1	chr18	42511487	42575785	+	4554	27.192	8614	10241	6437	TRUE	TRUE	0.0268673	0.700478	0.96256	-0.51733	2.78128e-13	3.3426e-12	FALSE
Sema6a	chr18	47245254	47368868	-	6894	0.754859	362	362	659	FALSE	TRUE	-0.222657	0.077693	0.239126	0.767047	1.99822e-11	1.89288e-10	TRUE
Dtwd2	chr18	49696145	49755601	-	3145	10.2253	2237	2618	1744	TRUE	TRUE	0.00416591	0.957663	1	-0.45618	1.76485e-08	1.17565e-07	FALSE
Cep120	chr18	53681723	53744547	-	4554	5.42008	1717	2091	1340	FALSE	TRUE	0.0615653	0.449907	0.733702	-0.454663	8.27691e-08	5.07356e-07	FALSE
Aldh7a1	chr18	56525736	56572939	-	3199	28.9132	6434	7432	6030	FALSE	TRUE	-0.0146989	0.835922	1	-0.190598	0.00763488	0.0216981	FALSE
Nedd4l	chr18	64887756	65217826	+	8626	0.961601	577	1012	623	TRUE	TRUE	0.587736	4.13281e-09	1.11625e-07	0.0136143	0.898432	1	FALSE
Ccbe1	chr18	66056856	66291838	-	5742	0.120173	48	126	81	FALSE	TRUE	1.16766	1.45938e-06	2.40781e-05	0.656517	0.0138816	0.0369929	TRUE
Ptpn2	chr18	67665501	67724621	-	8404	11.5293	6740	7690	5645	FALSE	TRUE	-0.0324981	0.646231	0.919281	-0.352812	8.16232e-07	4.41098e-06	FALSE
Myo5b	chr18	74442619	74771477	+	6647	0.266016	123	254	132	FALSE	TRUE	0.822848	1.02272e-06	1.73926e-05	0.00483121	0.979976	1	TRUE
8030462N17Rik	chr18	77633281	77714010	-	3418	19.7256	4690	3885	3868	TRUE	TRUE	-0.494393	1.91946e-11	7.33572e-10	-0.375033	3.5208e-07	1.99262e-06	FALSE
4930465K10Rik	chr18	77714184	77715445	+	1262	1.08216	95	92	91	FALSE	FALSE	-0.268669	0.224137	0.47486	-0.158891	0.473196	0.688048	FALSE
Ndufs8	chr19	3908863	3912774	-	1027	54.4653	3891	4457	4146	FALSE	FALSE	-0.0268009	0.716206	0.97663	-0.00546437	0.941103	1	FALSE
Ndufv1	chr19	4007499	4012755	-	1608	95.8379	10720	12377	10270	FALSE	FALSE	-0.0153768	0.824279	1	-0.158911	0.0222502	0.0560872	FALSE
Aip	chr19	4113756	4125858	-	2098	10.3672	1513	2006	2165	FALSE	TRUE	0.184163	0.0259859	0.106764	0.419882	3.29805e-07	1.87524e-06	FALSE
Tmem134	chr19	4125960	4132307	+	1517	15.1717	1601	1732	2862	FALSE	FALSE	-0.10926	0.189534	0.439731	0.740963	2.90294e-20	7.46239e-19	FALSE
Syt12	chr19	4445908	4477143	-	3277	0.381656	87	146	135	FALSE	FALSE	0.523565	0.0102953	0.0517756	0.536207	0.00963899	0.0267038	TRUE
Rbm4b	chr19	4756525	4765941	+	1830	5.31037	676	860	638	FALSE	TRUE	0.124559	0.21107	0.462997	-0.180476	0.0819981	0.174538	FALSE
Gm21992	chr19	4784293	4811634	-	2843	0	0	0	0	FALSE	TRUE	0	1	1	0	1	1	FALSE
Mrpl11	chr19	4962306	4966995	+	2882	32.8167	6579	7506	5252	FALSE	FALSE	-0.0325572	0.646098	0.919281	-0.422036	4.17322e-09	2.99484e-08	FALSE
Mus81	chr19	5482840	5488336	-	1993	3.00786	417	551	639	TRUE	TRUE	0.179225	0.118279	0.316028	0.518599	3.71243e-06	1.82896e-05	FALSE
Cfl1	chr19	5490455	5494031	+	1184	431.647	35551	35346	31570	TRUE	TRUE	-0.231076	0.00061775	0.0050356	-0.268379	7.10786e-05	0.00029261	FALSE
1700020D05Rik	chr19	5502769	5503787	-	1019	0.0987535	7	3	2	TRUE	TRUE	-1.40538	0.128488	0.332428	-1.83877	0.0704054	0.15309	FALSE
Ap5b1	chr19	5568074	5571261	+	3092	0.320803	69	73	84	FALSE	FALSE	-0.141186	0.573654	0.854271	0.186443	0.442741	0.65449	FALSE
Pola2	chr19	5940543	5964206	-	2872	24.2114	4837	4890	3631	TRUE	TRUE	-0.207006	0.0044321	0.0261188	-0.510774	4.53708e-12	4.6633e-11	FALSE
Snx15	chr19	6119404	6128215	-	1541	3.45166	370	295	637	FALSE	TRUE	-0.549336	2.53249e-05	0.000305564	0.686546	2.0303e-09	1.50705e-08	FALSE
Cdc42bpg	chr19	6306457	6325652	+	5994	6.81131	2840	3323	5044	FALSE	TRUE	0.00386149	0.959534	1	0.731609	1.39884e-22	4.57924e-21	FALSE
Mir5046	chr19	6829886	6829944	-	59	0	0	0	0	FALSE	FALSE	0	1	1	0	1	1	TRUE
Rcor2	chr19	7269764	7275225	+	2014	27.9876	3921	4291	3661	TRUE	TRUE	-0.0926386	0.209517	0.462997	-0.196021	0.00841508	0.0236566	FALSE
Gng3	chr19	8836929	8839246	-	1699	6.9467	821	734	561	TRUE	TRUE	-0.384274	0.000103194	0.00106784	-0.646305	3.4211e-10	2.77841e-09	FALSE
Bscl2	chr19	8837467	8848683	+	2276	14.9315	2364	2324	3210	TRUE	TRUE	-0.247341	0.00169921	0.0118144	0.344284	8.2564e-06	3.88197e-05	FALSE
Best1	chr19	9985172	10001633	-	2082	0.283095	41	67	49	FALSE	TRUE	0.484646	0.0947026	0.274769	0.159669	0.607973	0.825812	FALSE
Rab3il1	chr19	10018228	10035586	+	2320	0.316017	51	58	95	FALSE	TRUE	-0.0370931	0.896177	1	0.798934	0.00163589	0.00534519	TRUE
Fads2	chr19	10064164	10101503	-	1508	26.9115	2823	3016	2291	FALSE	TRUE	-0.127321	0.0963102	0.278263	-0.398276	3.276e-07	1.86357e-06	FALSE
Ptgdr2	chr19	10937160	10942511	+	2644	0.141365	26	32	56	FALSE	TRUE	0.076496	0.842389	1	1.00651	0.00280426	0.0087295	FALSE
Mrpl16	chr19	11770415	11774946	+	1124	36.0543	2819	2979	2077	TRUE	TRUE	-0.143083	0.0618564	0.201924	-0.537698	7.87244e-12	7.84385e-11	FALSE
D030056L22Rik	chr19	18713236	18718428	+	1631	43.3651	4920	5377	3222	FALSE	TRUE	-0.0945883	0.191488	0.443002	-0.707723	1.70213e-21	4.94853e-20	FALSE
Fxn	chr19	24261453	24280586	-	1095	7.48324	570	725	562	FALSE	TRUE	0.124261	0.234804	0.490769	-0.11741	0.279427	0.45066	FALSE
Ifit2	chr19	34550694	34576534	+	3949	5.04187	1385	799	1258	TRUE	TRUE	-1.01623	2.24863e-28	3.81345e-26	-0.235775	0.00679677	0.0195528	FALSE
Rpp30	chr19	36083716	36104773	+	1156	24.5481	1974	2024	1498	TRUE	TRUE	-0.186635	0.0207861	0.0901469	-0.495092	2.34682e-09	1.73042e-08	FALSE
Exoc6	chr19	37550418	37683249	+	2733	7.9637	1514	1774	1064	TRUE	TRUE	0.00590664	0.943639	1	-0.605851	5.78015e-12	5.85228e-11	FALSE
Cyp26c1	chr19	37685680	37693307	+	1557	0.0276988	3	7	12	TRUE	TRUE	0.972701	0.298225	0.555697	1.86145	0.023169	0.0581034	TRUE
Myof	chr19	37899036	38043577	-	7133	41.019	20353	26177	25801	TRUE	TRUE	0.140324	0.0389032	0.144188	0.245141	0.000310823	0.00115009	FALSE
Cox15	chr19	43733254	43753000	-	4798	7.59233	2534	2633	2810	TRUE	TRUE	-0.167435	0.0312986	0.122037	0.0521075	0.50095	0.72069	FALSE
Cutc	chr19	43753023	43768638	+	1308	3.25321	296	335	262	TRUE	TRUE	-0.0441523	0.73978	0.998297	-0.272951	0.0498037	0.113224	FALSE
Sec31b	chr19	44516957	44545848	-	3923	0.0293157	8	33	19	TRUE	TRUE	1.80688	0.000406632	0.0035102	1.13904	0.0496972	0.113014	TRUE
Kazald1	chr19	45076139	45079289	+	1380	6.54198	628	455	1150	TRUE	TRUE	-0.68747	5.04214e-10	1.57059e-08	0.775638	1.43281e-15	2.23583e-14	TRUE
Kcnip2	chr19	45792346	45816063	-	2491	0.340492	59	96	74	FALSE	TRUE	0.478789	0.0506613	0.176818	0.229333	0.376641	0.573617	FALSE
Pprc1	chr19	46056539	46072909	+	5244	7.59631	2771	4424	2207	TRUE	TRUE	0.452195	1.84691e-09	5.30006e-08	-0.425342	5.56338e-08	3.48457e-07	FALSE
Nfkb2	chr19	46304737	46312090	+	3292	2.76422	633	801	1106	TRUE	TRUE	0.116843	0.249765	0.510676	0.707924	3.80901e-13	4.47425e-12	TRUE
Fbxl15	chr19	46328184	46330446	+	1348	1.20508	113	104	181	FALSE	FALSE	-0.342079	0.0979415	0.281458	0.582111	0.00150373	0.00494448	TRUE
Sfr1	chr19	47731756	47735588	+	1583	167.877	18486	14202	16859	FALSE	FALSE	-0.603068	1.67769e-18	1.33892e-16	-0.229956	0.000769016	0.00267029	FALSE
AA387883	chr19	52923181	52926931	+	1679	0	0	0	0	FALSE	FALSE	0	1	1	0	1	1	FALSE
Atrnl1	chr19	57611034	58133340	+	6583	3.60539	1651	1879	2061	TRUE	TRUE	-0.0361062	0.661525	0.928074	0.222946	0.00645879	0.0186796	TRUE
Mir3086	chr19	58911673	58911759	-	87	0	0	0	0	FALSE	FALSE	0	1	1	0	1	1	FALSE
E330013P04Rik	chr19	60144675	60162591	+	2070	0.0763926	11	12	14	TRUE	TRUE	-0.0961596	0.872613	1	0.248376	0.6672	0.88949	FALSE
Prlhr	chr19	60466733	60468304	-	1572	0	0	0	1	FALSE	FALSE	0	1	1	3.1276	0.250653	0.413203	TRUE
Nudt8	chr19	4000580	4002102	+	786	9.73011	532	668	707	FALSE	FALSE	0.105666	0.32331	0.589031	0.313176	0.00314913	0.00970532	FALSE
Cdk2ap2	chr19	4097351	4099017	+	911	11.2197	711	923	1073	FALSE	FALSE	0.153724	0.116685	0.312795	0.496614	2.42501e-07	1.40435e-06	FALSE
Pitpnm1	chr19	4099998	4113965	+	4728	0.681082	224	293	405	TRUE	TRUE	0.164588	0.253196	0.513277	0.757062	2.37892e-08	1.55711e-07	TRUE
Tbc1d10c	chr19	4184357	4191047	-	1759	0.670157	82	89	63	FALSE	FALSE	-0.1044	0.650508	0.919281	-0.476484	0.0558322	0.125228	FALSE
Ppp1ca	chr19	4192174	4195419	+	1363	221.89	21038	23376	22093	FALSE	FALSE	-0.0707028	0.29834	0.555784	-0.0264517	0.697359	0.921249	FALSE
Ankrd13d	chr19	4270180	4283137	-	2141	1.40333	209	187	251	FALSE	FALSE	-0.382956	0.016366	0.0743709	0.16705	0.266639	0.435616	FALSE
2010003K11Rik	chr19	4496788	4498583	-	1167	0.024637	2	2	3	TRUE	TRUE	-0.209658	0.877494	1	0.464144	0.708901	0.927541	FALSE
Rin1	chr19	5050808	5057071	+	4176	2.5784	749	781	1166	FALSE	FALSE	-0.16235	0.10236	0.290262	0.541414	1.03829e-08	7.09458e-08	TRUE
Klc2	chr19	5107746	5118408	-	3054	1.01204	215	370	373	FALSE	FALSE	0.560206	5.7074e-05	0.000633835	0.697485	5.00547e-07	2.78131e-06	FALSE
Sf3b2	chr19	5273921	5295455	-	3233	37.2443	8376	10022	7224	TRUE	TRUE	0.0361029	0.60564	0.883479	-0.310502	1.07471e-05	4.98109e-05	FALSE
Mus81	chr19	5482840	5488336	-	1993	3.00786	417	551	639	TRUE	TRUE	0.179225	0.118279	0.316028	0.518599	3.71243e-06	1.82896e-05	FALSE
Ap5b1	chr19	5568074	5571261	+	3092	0.320803	69	73	84	FALSE	FALSE	-0.141186	0.573654	0.854271	0.186443	0.442741	0.65449	FALSE
Ehbp1l1	chr19	5707374	5726317	-	6442	6.29745	2822	2141	5527	FALSE	TRUE	-0.621135	2.39307e-15	1.41847e-13	0.872707	1.50182e-31	1.12849e-29	FALSE
Slc25a45	chr19	5878466	5885768	+	1833	0.690159	88	86	123	TRUE	TRUE	-0.255534	0.263197	0.513277	0.385575	0.0674475	0.147474	FALSE
Cdc42ep2	chr19	5917556	5924816	-	1491	2.31399	240	198	494	TRUE	TRUE	-0.49998	0.00110338	0.00824783	0.944084	2.85253e-13	3.42318e-12	TRUE
Tm7sf2	chr19	6062821	6067850	-	1479	4.34478	447	401	554	TRUE	TRUE	-0.379294	0.00148853	0.0105734	0.212514	0.0604813	0.133982	FALSE
Arl2	chr19	6134389	6141137	-	869	21.82	1319	1413	1824	FALSE	TRUE	-0.123406	0.153753	0.377899	0.370588	1.16085e-05	5.3509e-05	FALSE
Ppp2r5b	chr19	6227767	6235840	-	2708	1.27937	241	290	372	FALSE	FALSE	0.0442652	0.755557	1	0.529004	9.68461e-05	0.000390664	FALSE
Ehd1	chr19	6276896	6300096	+	3182	24.3872	5398	7061	7534	TRUE	TRUE	0.16471	0.0212766	0.0917287	0.38394	7.68999e-08	4.72803e-07	FALSE
Cdc42bpg	chr19	6306457	6325652	+	5994	6.81131	2840	3323	5044	FALSE	TRUE	0.00386149	0.959534	1	0.731609	1.39884e-22	4.57924e-21	FALSE
Rasgrp2	chr19	6400583	6415216	+	2193	7.40745	1130	1207	1094	FALSE	TRUE	-0.127617	0.153644	0.377756	-0.143738	0.111915	0.222708	TRUE
Nrxn2	chr19	6418738	6533217	+	6660	0.211534	98	132	163	TRUE	TRUE	0.206724	0.308117	0.570039	0.636341	0.00101292	0.00344422	TRUE
Plcb3	chr19	6953713	6969814	-	4259	8.70845	2580	2715	3128	TRUE	TRUE	-0.149146	0.0543261	0.183166	0.180818	0.0186227	0.048034	FALSE
Fkbp2	chr19	6977739	6980461	-	665	44.5322	2060	1964	1821	TRUE	TRUE	-0.291565	0.000300494	0.00269693	-0.274939	0.000704767	0.00246507	FALSE
2700081O15Rik	chr19	7417625	7425904	+	4989	8.40239	2916	3050	4751	TRUE	TRUE	-0.157909	0.0386427	0.143484	0.607176	4.85241e-16	7.97448e-15	TRUE
Myrf	chr19	10208271	10240748	-	5597	0.459755	179	363	157	TRUE	TRUE	0.796882	3.97804e-08	9.10475e-07	-0.286025	0.0942349	0.195624	FALSE
Dagla	chr19	10245265	10304877	-	5634	0.117373	46	52	48	TRUE	TRUE	-0.0457394	0.878355	1	-0.0355486	0.906986	1	TRUE
Syt7	chr19	10389090	10453181	+	6966	0.336382	163	207	104	FALSE	TRUE	0.121942	0.459355	0.745078	-0.74461	9.36049e-05	0.000378277	TRUE
Apba1	chr19	23758876	23949597	+	6632	0.238439	110	107	76	FALSE	TRUE	-0.262325	0.204389	0.462997	-0.629609	0.00477607	0.0141963	TRUE
Tjp2	chr19	24094502	24225026	-	4798	44.2776	14778	16010	11159	TRUE	TRUE	-0.107211	0.118058	0.315541	-0.502282	3.72555e-13	4.38254e-12	FALSE
Ermp1	chr19	29609883	29648420	-	5394	12.3129	4620	7061	4797	FALSE	TRUE	0.389237	6.48686e-08	1.42332e-06	-0.0428029	0.557227	0.778715	FALSE
Htr7	chr19	35958729	36057360	-	3082	0.457112	98	65	110	FALSE	FALSE	-0.813788	0.000600295	0.0049128	0.0695225	0.741603	0.960728	TRUE
4931408D14Rik	chr19	37258426	37264095	-	3240	0.204099	46	77	37	TRUE	TRUE	0.519397	0.0573479	0.190881	-0.409907	0.205029	0.370917	FALSE
Noc3l	chr19	38788128	38819237	-	3977	29.7563	8232	9629	5955	TRUE	TRUE	0.00340923	0.961165	1	-0.564175	2.11691e-15	3.2412e-14	FALSE
Tctn3	chr19	40596446	40612215	-	2725	0.997066	189	202	251	FALSE	FALSE	-0.126684	0.429741	0.713804	0.312078	0.0421079	0.0983565	FALSE
Entpd1	chr19	40612366	40741602	+	4379	0.0229801	7	10	12	FALSE	TRUE	0.287549	0.681248	0.94663	0.67133	0.315732	0.497547	FALSE
Ankrd2	chr19	42036038	42045110	+	1100	0.0653441	5	4	13	FALSE	FALSE	-0.529814	0.572942	0.854015	1.2613	0.0765642	0.164462	FALSE
Crtac1	chr19	42283037	42431783	-	2616	1.37932	251	602	317	TRUE	TRUE	1.039	6.77324e-17	4.69913e-15	0.239646	0.0838121	0.178135	TRUE
R3hcc1l	chr19	42518805	42592256	+	3979	7.32694	2028	2414	1769	FALSE	TRUE	0.0286327	0.718743	0.978637	-0.294148	0.000305137	0.00113059	FALSE
Hps1	chr19	42755196	42779976	-	2754	5.8411	1119	1290	1416	FALSE	FALSE	-0.0175709	0.843345	1	0.242543	0.0058828	0.0171539	FALSE
Dnmbp	chr19	43846815	43940198	-	6287	1.95045	853	920	796	FALSE	TRUE	-0.11363	0.23452	0.490512	-0.196791	0.0432962	0.100804	TRUE
Scd2	chr19	44293676	44306862	+	5451	92.0693	34911	33794	25194	FALSE	TRUE	-0.269647	6.52916e-05	0.000713417	-0.567643	5.89286e-17	1.08447e-15	FALSE
Hif1an	chr19	44562854	44576274	+	6190	7.52924	3242	4663	2958	FALSE	FALSE	0.301631	4.94247e-05	0.000555453	-0.229296	0.00256268	0.00803584	FALSE
Cnnm2	chr19	46761609	46878580	+	3330	3.81625	884	1296	1220	FALSE	TRUE	0.329175	0.000320586	0.00285522	0.367675	6.47744e-05	0.00026793	TRUE
Sh3pxd2a	chr19	47260174	47464411	-	10464	3.72856	2714	2539	4430	FALSE	TRUE	-0.318879	3.98008e-05	0.000458046	0.60982	5.94347e-16	9.64422e-15	TRUE
Sorcs3	chr19	48206025	48805505	+	5634	0.0025516	1	4	10	TRUE	TRUE	1.6675	0.222151	0.472081	3.07888	0.00490303	0.0145329	TRUE
Smc3	chr19	53600396	53645831	+	4851	80.7066	27234	34377	22213	FALSE	TRUE	0.113301	0.0937891	0.273255	-0.391046	8.63083e-09	5.95574e-08	FALSE
Zdhhc6	chr19	55298296	55316032	-	2289	21.2903	3390	3510	2943	FALSE	TRUE	-0.172542	0.0216116	0.0927937	-0.301029	7.27088e-05	0.000298775	FALSE
Vti1a	chr19	55316057	55627461	+	4631	3.0825	993	1065	1270	FALSE	TRUE	-0.121731	0.186307	0.434598	0.25789	0.00429768	0.012862	FALSE
B230217O12Rik	chr19	57323197	57360899	-	1954	0.404638	55	57	41	TRUE	TRUE	-0.170823	0.542142	0.823361	-0.519477	0.0859366	0.182112	FALSE
Fam160b1	chr19	57361009	57389594	+	5630	2.44872	959	1227	1131	TRUE	TRUE	0.132784	0.144791	0.362205	0.140936	0.124959	0.244639	FALSE
Grk5	chr19	60889749	61092555	+	3167	2.69629	594	583	583	TRUE	TRUE	-0.249648	0.0199372	0.0871728	-0.123984	0.247667	0.413203	FALSE
Cdc123	chr2	5794294	5844960	-	1623	64.8368	7320	7656	5765	TRUE	TRUE	-0.157984	0.0253397	0.10482	-0.441558	6.06963e-10	4.79542e-09	FALSE
Nudt5	chr2	5845034	5868736	+	1589	63.6276	7033	7893	5064	TRUE	TRUE	-0.0562992	0.425604	0.709079	-0.570894	1.89945e-15	2.93029e-14	FALSE
4930447M23Rik	chr2	19344317	19352251	+	2338	0.00614871	1	0	3	FALSE	FALSE	-3.27318	0.213724	0.462997	1.38423	0.338886	0.526527	FALSE
Gm996	chr2	25575416	25580099	-	4684	0.0214837	7	10	9	FALSE	FALSE	0.287549	0.681248	0.94663	0.261406	0.715249	0.932048	TRUE
Tsc1	chr2	28641233	28691172	+	7715	1.8298	982	1284	1076	FALSE	TRUE	0.164098	0.0693574	0.220889	0.0348352	0.705294	0.927541	FALSE
Slc27a4	chr2	29802680	29817522	+	4008	11.1584	3111	3782	3833	FALSE	TRUE	0.0590351	0.432315	0.714991	0.204045	0.00661755	0.0190867	FALSE
Fibcd1	chr2	31813290	31846005	-	4751	0.0332841	11	5	15	TRUE	TRUE	-1.33696	0.0692844	0.220772	0.347032	0.541349	0.759611	TRUE
Pip5kl1	chr2	32575819	32583779	+	1473	0.37086	38	31	19	FALSE	FALSE	-0.514586	0.144922	0.36236	-1.09185	0.00592637	0.0172748	FALSE
Tor2a	chr2	32757234	32762244	+	1536	10.5665	1129	1322	1694	TRUE	TRUE	0.00494247	0.955513	1	0.4883	1.6644e-08	1.11238e-07	FALSE
Garnl3	chr2	32986366	33087204	-	3387	2.07125	488	628	566	TRUE	TRUE	0.141118	0.197468	0.453157	0.116849	0.293259	0.46793	FALSE
4930402F06Rik	chr2	35375562	35397174	-	1371	0	0	0	2	FALSE	FALSE	0	1	1	4.04261	0.104313	0.209337	FALSE
Nr6a1	chr2	38723374	38926461	-	6308	5.13678	2254	3513	2265	FALSE	TRUE	0.417464	6.226e-08	1.36854e-06	-0.0900152	0.255832	0.42052	FALSE
Rpl35	chr2	39001581	39005131	-	452	1576.59	49571	56731	41711	FALSE	FALSE	-0.0280927	0.675788	0.941922	-0.346111	2.75752e-07	1.58227e-06	FALSE
Rnd3	chr2	51130439	51149111	-	2827	34.4722	6779	7678	9582	FALSE	TRUE	-0.0430749	0.542876	0.824271	0.402204	1.15499e-08	7.84374e-08	FALSE
Acvr1	chr2	58446438	58566828	-	3298	2.68509	616	637	720	TRUE	TRUE	-0.174336	0.0976763	0.280828	0.127999	0.215753	0.387391	FALSE
Upp2	chr2	58567334	58792971	+	3645	0.0157758	4	10	4	TRUE	TRUE	1.07747	0.179617	0.423115	-0.0941041	0.924381	1	FALSE
Itgb6	chr2	60598292	60722603	-	5110	0.0534517	19	29	24	FALSE	FALSE	0.385268	0.365205	0.639148	0.238594	0.591223	0.817753	FALSE
Scn3a	chr2	65457118	65567492	-	9560	1.10976	738	969	495	FALSE	TRUE	0.170117	0.0791053	0.239979	-0.673096	2.66112e-10	2.19922e-09	FALSE
Ccdc173	chr2	69758057	69789486	-	1731	0.573035	69	103	56	FALSE	TRUE	0.354717	0.126902	0.330653	-0.397412	0.136012	0.263281	FALSE
Phospho2	chr2	69789737	69797168	+	2104	7.63879	1118	1273	1135	FALSE	FALSE	-0.0354178	0.690819	0.955673	-0.0752632	0.403809	0.608504	FALSE
Mettl5	chr2	69871195	69885615	-	971	5.8628	396	462	238	TRUE	TRUE	-0.000341197	0.997714	1	-0.83124	5.97874e-10	4.7282e-09	FALSE
Myo3b	chr2	70039126	70429195	+	6256	0.0321707	14	28	22	FALSE	TRUE	0.772346	0.0951261	0.275638	0.551086	0.25954	0.425641	FALSE
Sp5	chr2	70474923	70477726	+	2097	0.0616983	9	15	28	TRUE	TRUE	0.508747	0.394993	0.671642	1.52779	0.00295086	0.00914271	TRUE
Mettl8	chr2	70964562	71055606	-	2369	7.71882	1272	1392	881	TRUE	TRUE	-0.0926645	0.286704	0.54104	-0.626854	7.88776e-12	7.85591e-11	FALSE
Dcaf17	chr2	71055744	71099142	+	9413	5.39413	3532	4293	2640	TRUE	TRUE	0.0587652	0.428432	0.712235	-0.51697	1.2279e-11	1.19326e-10	FALSE
Hoxd3os1	chr2	74710044	74716130	-	794	0.0181054	1	4	3	FALSE	FALSE	1.6675	0.222151	0.472081	1.38423	0.338886	0.526527	FALSE
Ttn	chr2	76703984	76982547	-	104320	0.658289	4777	10474	7129	FALSE	TRUE	0.909886	4.66399e-37	1.27977e-34	0.480541	2.37746e-11	2.22793e-10	FALSE
4930440I19Rik	chr2	78051177	78194430	+	1038	0	0	0	1	FALSE	TRUE	0	1	1	3.1276	0.250653	0.413203	FALSE
Itga4	chr2	79255426	79333114	+	9832	0.573156	392	528	411	FALSE	TRUE	0.206894	0.0764502	0.236958	-0.02875	0.813177	1	TRUE
Nr1h3	chr2	91184061	91195116	-	2036	0.480131	68	105	149	FALSE	FALSE	0.403452	0.0822993	0.247592	1.03335	1.47356e-06	7.67436e-06	FALSE
Chrm4	chr2	91922189	91929829	+	2768	0.327192	63	79	58	FALSE	FALSE	0.103584	0.680921	0.94663	-0.215896	0.424181	0.632336	TRUE
Accsl	chr2	93855360	93869157	-	2225	1.72508	267	391	327	FALSE	FALSE	0.327469	0.013085	0.0624648	0.195325	0.151378	0.288138	FALSE
Elf5	chr2	103412098	103450988	+	2245	0.0128069	2	3	4	FALSE	TRUE	0.344652	0.782054	1	0.864213	0.458263	0.670639	FALSE
Ccdc73	chr2	104886324	104999737	+	3944	2.33277	640	735	442	FALSE	TRUE	-0.0230572	0.822091	1	-0.63092	1.25093e-08	8.46934e-08	FALSE
Nop10	chr2	112261926	112262898	+	738	282.177	14486	15490	9872	FALSE	FALSE	-0.126055	0.0663241	0.213315	-0.650282	7.44309e-21	2.05155e-19	FALSE
Fam98b	chr2	117249739	117271540	+	1861	12.6608	1639	2579	1118	TRUE	TRUE	0.431236	8.92223e-08	1.90297e-06	-0.648879	7.99443e-14	1.02323e-12	FALSE
Rhov	chr2	119269201	119271226	-	1657	1.79588	207	358	293	TRUE	TRUE	0.567334	5.81253e-05	0.000643754	0.404021	0.00573361	0.0167549	FALSE
Gm14207	chr2	119321199	119326197	-	979	0.0146841	1	1	2	FALSE	FALSE	-0.198034	0.913158	1	0.828744	0.599669	0.818701	TRUE
Dll4	chr2	119325784	119335666	+	3451	0.012497	3	7	9	FALSE	TRUE	0.972701	0.298225	0.555697	1.45153	0.098301	0.202737	TRUE
Tyro3	chr2	119797740	119818103	+	4822	19.3872	6503	7379	5208	FALSE	TRUE	-0.0404131	0.569012	0.851304	-0.417411	6.28636e-09	4.39505e-08	TRUE
Trim69	chr2	122160700	122179027	+	1758	0.0899503	11	8	17	TRUE	TRUE	-0.673141	0.307488	0.569194	0.526154	0.340012	0.528007	FALSE
Duoxa1	chr2	122303549	122313730	-	1543	0.111801	12	16	13	TRUE	TRUE	0.190588	0.728234	0.987475	0.018251	0.974703	1	TRUE
Usp50	chr2	126761050	126783460	-	1748	0.559237	68	67	50	FALSE	TRUE	-0.243657	0.342554	0.611103	-0.539488	0.0494813	0.112701	FALSE
Ap4e1	chr2	127008711	127069814	+	6524	6.92122	3141	3755	2595	FALSE	FALSE	0.034854	0.642865	0.91686	-0.372517	1.24094e-06	6.52561e-06	FALSE
Adra2b	chr2	127363286	127367221	+	3936	0.0511331	14	33	18	FALSE	FALSE	1.00834	0.0235347	0.0988467	0.26345	0.607412	0.825235	TRUE
AI847159	chr2	129178148	129180673	-	1006	0.271509	19	16	7	FALSE	FALSE	-0.467306	0.339582	0.609999	-1.52037	0.0107657	0.0294477	FALSE
Cds2	chr2	132263148	132312050	+	8985	12.8093	8006	10155	7992	TRUE	TRUE	0.120301	0.0856613	0.255052	-0.0995671	0.157198	0.297591	FALSE
Gpcpd1	chr2	132529082	132578248	-	5053	8.51219	2992	3410	3147	TRUE	TRUE	-0.0340708	0.652902	0.919893	-0.0241757	0.750701	0.970147	FALSE
AI646519	chr2	147361543	147362793	-	733	0.0392243	2	4	0	FALSE	FALSE	0.744115	0.524373	0.806811	-4.13394	0.0881899	0.184391	TRUE
Foxa2	chr2	148042877	148046969	-	2370	0.0242628	4	9	11	FALSE	FALSE	0.92759	0.259666	0.513277	1.33631	0.0874459	0.184391	TRUE
Sstr4	chr2	148395377	148396764	+	1388	0.0207143	2	1	7	FALSE	FALSE	-1.12142	0.474603	0.757783	1.65209	0.106588	0.213098	TRUE
Cstl1	chr2	148750361	148755378	+	610	0	0	2	0	FALSE	FALSE	3.98691	0.11575	0.31104	0	1	1	FALSE
9230104L09Rik	chr2	148846714	148850934	-	658	0	0	0	0	TRUE	TRUE	0	1	1	0	1	1	FALSE
Apmap	chr2	150583081	150608523	-	2190	12.1176	1846	2348	2133	FALSE	FALSE	0.124289	0.121584	0.321517	0.111431	0.16808	0.314534	FALSE
Trib3	chr2	152337425	152344060	-	2051	2.54431	363	445	275	FALSE	TRUE	0.07108	0.55935	0.842575	-0.497384	0.000177587	0.000684696	FALSE
Gm14164	chr2	152345669	152375322	+	1997	0.0143973	2	1	7	FALSE	TRUE	-1.12142	0.474603	0.757783	1.65209	0.106588	0.213098	FALSE
Bcl2l1	chr2	152758732	152831728	-	3195	2.76715	615	852	718	TRUE	TRUE	0.247491	0.0144078	0.0673276	0.12633	0.222093	0.394636	FALSE
5430405H02Rik	chr2	156852403	156862945	-	1509	0.638285	67	81	58	TRUE	TRUE	0.0509409	0.836503	1	-0.30454	0.252705	0.415997	FALSE
1110008F13Rik	chr2	156863122	156873562	+	1050	11.1446	814	937	919	FALSE	FALSE	-0.0197107	0.837269	1	0.0779811	0.417477	0.625511	FALSE
Bpi	chr2	158258241	158284531	+	1779	0.00808077	1	3	3	TRUE	TRUE	1.26804	0.383325	0.657201	1.38423	0.338886	0.526527	FALSE
Ralgapb	chr2	158409853	158499253	+	8414	7.04091	4121	4744	4354	FALSE	TRUE	-0.0196236	0.788996	1	-0.0176962	0.809979	1	FALSE
Ppp1r16b	chr2	158666733	158766334	+	6485	1.35887	613	979	638	FALSE	TRUE	0.452615	5.32675e-06	7.62066e-05	-0.0393665	0.708509	0.927541	TRUE
Fam83d	chr2	158768099	158786637	+	2260	12.4865	1963	2525	2113	TRUE	TRUE	0.140482	0.0771172	0.23842	0.00918836	0.90911	1	FALSE
Mafb	chr2	160363677	160367065	-	3389	0.682941	161	178	487	TRUE	TRUE	-0.0778598	0.647705	0.919281	1.49912	1.45768e-26	7.23536e-25	TRUE
Gtsf1l	chr2	163087031	163089601	-	880	30.0746	1841	1619	884	TRUE	TRUE	-0.408091	8.2019e-07	1.43174e-05	-1.1553	6.05425e-39	8.12368e-37	FALSE
Matn4	chr2	164389393	164405160	-	2571	0.139787	25	20	68	FALSE	TRUE	-0.541625	0.211777	0.462997	1.34235	3.61282e-05	0.000155288	TRUE
Rbpjl	chr2	164403194	164415448	+	2456	0.0585329	10	9	17	TRUE	TRUE	-0.369865	0.573447	0.854016	0.662091	0.2408	0.412224	TRUE
Sys1	chr2	164460971	164465510	+	1608	9.53015	1066	1263	1395	TRUE	TRUE	0.0219111	0.806849	1	0.290984	0.00103504	0.00351455	FALSE
Wfdc2	chr2	164562716	164568506	+	708	30.5788	1506	1824	1188	FALSE	FALSE	0.0536462	0.520039	0.805783	-0.439189	4.38011e-07	2.45111e-06	FALSE
Snx21	chr2	164786021	164792770	+	1520	3.09267	327	337	728	TRUE	TRUE	-0.179208	0.168949	0.406018	1.05733	3.30527e-20	8.45214e-19	TRUE
Pltp	chr2	164839518	164857708	-	1806	1.50443	189	284	206	TRUE	TRUE	0.364574	0.0151519	0.0701469	0.0271972	0.864796	1	FALSE
Cdh22	chr2	165111507	165234737	-	3586	0.024053	6	8	5	FALSE	TRUE	0.188903	0.805217	1	-0.352029	0.680336	0.903944	TRUE
Fam65c	chr2	167980786	168010593	-	2935	0.274289	56	34	126	FALSE	FALSE	-0.939894	0.00279082	0.0177903	1.07125	4.25789e-06	2.08339e-05	FALSE
Bcas1os2	chr2	170356361	170380435	+	1174	0	0	1	0	TRUE	TRUE	3.07515	0.265972	0.513277	0	1	1	FALSE
Gm16796	chr2	170499357	170511927	-	3172	0.172218	38	37	68	TRUE	TRUE	-0.260341	0.442163	0.724508	0.740651	0.0116899	0.031666	FALSE
Mc3r	chr2	172248492	172251114	+	2623	0	0	1	1	TRUE	TRUE	3.07515	0.265972	0.513277	3.1276	0.250653	0.413203	FALSE
Ctcfl	chr2	173093609	173119525	-	3217	0.214496	48	94	65	FALSE	FALSE	0.745494	0.00394653	0.0238265	0.3396	0.226294	0.394636	FALSE
Phactr3	chr2	178118975	178338492	+	5700	0.105926	42	52	18	FALSE	TRUE	0.0851614	0.780451	1	-1.31326	0.000814955	0.00281539	TRUE
Sycp2	chr2	178345296	178407658	-	5687	0.151669	60	186	108	FALSE	TRUE	1.40781	2.79851e-11	1.03864e-09	0.749776	0.00157256	0.00515552	FALSE
Tpd52l2	chr2	181497142	181517962	+	3625	36.0919	9101	9497	8665	FALSE	FALSE	-0.161285	0.0209961	0.090832	-0.167867	0.0165268	0.043168	FALSE
Phyh	chr2	4918996	4938743	+	1474	9.95765	1021	1544	1229	FALSE	TRUE	0.373919	2.29372e-05	0.000279261	0.170439	0.0591679	0.131466	FALSE
Camk1d	chr2	5293457	5714762	-	7342	2.70792	1383	1583	1661	TRUE	TRUE	-0.0278713	0.74346	1	0.167193	0.0486011	0.110955	FALSE
Gata3	chr2	9857078	9878600	-	3215	0.0760145	17	41	33	FALSE	TRUE	1.04233	0.00975705	0.0496617	0.85531	0.0432626	0.100745	TRUE
4930412O13Rik	chr2	9881246	9886767	+	4039	0.00355922	1	2	3	FALSE	FALSE	0.71373	0.652346	0.919281	1.38423	0.338886	0.526527	TRUE
Rbm17	chr2	11585439	11603199	-	1534	138.331	14761	16187	11650	FALSE	TRUE	-0.0896878	0.190964	0.442384	-0.4385	2.14355e-10	1.79089e-09	FALSE
Itga8	chr2	12106660	12301920	-	5782	1.84731	743	825	1496	FALSE	TRUE	-0.0716904	0.467982	0.754761	0.912522	4.73992e-23	1.65836e-21	TRUE
E030013I19Rik	chr2	12301246	12312315	+	2773	0.0207367	4	1	5	FALSE	FALSE	-2.08153	0.120233	0.318875	0.218767	0.81625	1	TRUE
Gm17762	chr2	18027249	18030577	+	3329	0.237508	55	80	67	TRUE	TRUE	0.317237	0.221521	0.472081	0.1873	0.487594	0.705476	FALSE
Dph7	chr2	24962422	24973471	+	2952	8.69749	1786	2142	1588	TRUE	TRUE	0.0394902	0.626095	0.901791	-0.266545	0.00134176	0.00446177	FALSE
Grin1os	chr2	25291220	25298928	+	2894	0.00993483	2	1	1	TRUE	TRUE	-1.12142	0.474603	0.757783	-1.00635	0.522065	0.740036	FALSE
Npdc1	chr2	25403050	25409494	+	1506	3.90416	409	418	1028	TRUE	TRUE	-0.191274	0.112188	0.310876	1.23238	1.47663e-31	1.11298e-29	FALSE
Abca2	chr2	25428674	25448539	+	8061	0.80073	449	744	658	FALSE	FALSE	0.505744	3.06366e-06	4.67903e-05	0.454224	3.75848e-05	0.00016083	FALSE
Tmem141	chr2	25620066	25622005	-	1055	3.03865	223	328	307	FALSE	FALSE	0.333764	0.018087	0.0805416	0.363977	0.0107955	0.0295127	FALSE
Inpp5e	chr2	26396249	26409219	-	4253	1.98076	586	717	843	TRUE	TRUE	0.0683256	0.512405	0.797834	0.427512	2.76232e-05	0.000120721	FALSE
Vav2	chr2	27263635	27426825	-	3482	2.15512	522	823	668	FALSE	TRUE	0.434026	3.1426e-05	0.000372913	0.2587	0.0158672	0.0417647	TRUE
1700007K13Rik	chr2	28462001	28466324	-	804	7.40241	414	670	696	TRUE	TRUE	0.471684	2.35435e-05	0.000286048	0.65226	3.9685e-09	2.85631e-08	FALSE
Mrps2	chr2	28468066	28471177	+	2079	36.1086	5222	6731	5122	TRUE	TRUE	0.143482	0.0453999	0.162228	-0.124936	0.0843337	0.179135	FALSE
Gtf3c5	chr2	28566245	28583279	-	2823	6.64042	1304	1631	1480	FALSE	FALSE	0.100071	0.241566	0.498631	0.0856019	0.320774	0.504549	FALSE
Gfi1b	chr2	28609450	28621982	-	1822	0.00789006	1	0	0	FALSE	FALSE	-3.27318	0.213724	0.462997	-3.21386	0.227868	0.394636	FALSE
1700101E01Rik	chr2	28955481	29055066	-	931	0.463234	30	35	34	FALSE	FALSE	-0.000339989	0.999254	1	0.0832031	0.820093	1	TRUE
Rapgef1	chr2	29619720	29740363	+	6347	3.33855	1474	2043	1494	FALSE	TRUE	0.248201	0.00272532	0.0174685	-0.0775935	0.361738	0.556193	FALSE
Cercam	chr2	29869494	29882840	+	2715	1.95382	369	542	744	TRUE	TRUE	0.331846	0.00476536	0.0276915	0.914416	3.23964e-16	5.43143e-15	FALSE
Pkn3	chr2	30078766	30091019	+	2931	0.941703	192	272	189	TRUE	TRUE	0.279614	0.0637886	0.206987	-0.119685	0.460101	0.672299	FALSE
Asb6	chr2	30823098	30828300	-	2113	9.42958	1386	1713	1744	TRUE	TRUE	0.0828575	0.327045	0.593802	0.23441	0.00548031	0.0160724	FALSE
Dnm1	chr2	32308471	32353329	-	4131	1.35718	390	466	726	FALSE	TRUE	0.0341121	0.77486	1	0.799262	6.92873e-13	7.90685e-12	TRUE
Ciz1	chr2	32363010	32378313	+	3294	0.541161	124	178	235	TRUE	TRUE	0.298553	0.0981772	0.281837	0.824665	1.28172e-06	6.7198e-06	FALSE
Fpgs	chr2	32682609	32694175	-	2263	18.7017	2944	3380	3320	TRUE	TRUE	-0.0234872	0.756879	1	0.0763588	0.314648	0.496351	FALSE
Cdk9	chr2	32705782	32712784	-	3389	21.6335	5100	6712	4735	FALSE	FALSE	0.173508	0.0156445	0.0718911	-0.204171	0.00497023	0.0146947	FALSE
Mir2861	chr2	32712807	32712888	-	82	0.175313	1	0	0	FALSE	FALSE	-3.27318	0.213724	0.462997	-3.21386	0.227868	0.394636	FALSE
Mir3960	chr2	32712900	32712972	-	73	0	0	1	1	FALSE	FALSE	3.07515	0.265972	0.513277	3.1276	0.250653	0.413203	FALSE
Tor2a	chr2	32757234	32762244	+	1536	10.5665	1129	1322	1694	TRUE	TRUE	0.00494247	0.955513	1	0.4883	1.6644e-08	1.11238e-07	FALSE
Zbtb34	chr2	33406108	33431324	-	6602	0.84486	388	686	305	FALSE	TRUE	0.599272	9.86737e-08	2.09176e-06	-0.444129	0.000550923	0.00196238	FALSE
Olfml2a	chr2	38931980	38960585	+	2409	0.489334	82	18	188	FALSE	TRUE	-2.40164	4.94609e-13	2.30073e-11	1.09886	1.939e-08	1.2843e-07	FALSE
Wdr38	chr2	38998309	39001584	+	1206	2.43171	204	226	148	FALSE	FALSE	-0.0749366	0.627393	0.902968	-0.559611	0.000887826	0.00305031	FALSE
Rprm	chr2	54084093	54085552	-	1460	3.1016	315	267	513	TRUE	TRUE	-0.461047	0.000762419	0.0059849	0.606373	6.65915e-07	3.63729e-06	TRUE
Ubr3	chr2	69897246	70024010	+	8081	17.2345	9688	14184	9597	FALSE	TRUE	0.327256	2.33261e-06	3.65861e-05	-0.110658	0.11266	0.223972	FALSE
Gorasp2	chr2	70661509	70691725	+	2484	7.54087	1303	1902	1269	TRUE	TRUE	0.322921	0.000128912	0.00129076	-0.135176	0.122706	0.240847	FALSE
Hoxd12	chr2	74675013	74677705	+	2534	0.238271	42	54	94	FALSE	FALSE	0.139471	0.645185	0.919257	1.06307	6.55065e-05	0.000270591	TRUE
Rbm45	chr2	76369984	76383767	+	1897	34.2379	4518	4854	3818	TRUE	TRUE	-0.119241	0.102205	0.289993	-0.339901	4.09547e-06	2.0089e-05	FALSE
Ube2e3	chr2	78869047	78920583	+	1539	23.1562	2479	2968	2085	FALSE	TRUE	0.0369974	0.632158	0.907462	-0.346735	1.1978e-05	5.50875e-05	FALSE
Nckap1	chr2	80500512	80581182	-	4405	70.2728	21533	22855	18911	TRUE	TRUE	-0.136772	0.0442562	0.159149	-0.284366	3.02381e-05	0.000131349	FALSE
Ube2l6	chr2	84798828	84810003	+	1387	74.169	7156	10725	8735	FALSE	TRUE	0.361013	2.69988e-07	5.28738e-06	0.190608	0.00682724	0.0196359	FALSE
Celf1	chr2	90940397	91019497	+	7965	16.426	9101	12500	7230	TRUE	TRUE	0.235095	0.000719834	0.00571925	-0.429066	1.12287e-09	8.59346e-09	FALSE
Slc39a13	chr2	91061781	91070315	-	2416	6.68208	1123	1107	2504	TRUE	TRUE	-0.243409	0.00707201	0.0381333	1.05975	2.09482e-36	2.28382e-34	FALSE
Mir6999	chr2	91944870	91944930	-	61	0	0	2	0	FALSE	FALSE	3.98691	0.11575	0.31104	0	1	1	FALSE
Tspan18	chr2	93201760	93334487	-	3751	0.103477	27	43	46	FALSE	TRUE	0.447002	0.20899	0.462997	0.669237	0.0555071	0.124556	TRUE
Ext2	chr2	93695631	93822568	-	2871	11.6017	2317	2983	3786	FALSE	TRUE	0.141765	0.0678649	0.216928	0.611347	1.62882e-15	2.52875e-14	FALSE
Api5	chr2	94411727	94438186	-	3746	54.9392	14316	16764	12016	FALSE	TRUE	0.00500422	0.941829	1	-0.349712	4.01664e-07	2.25599e-06	FALSE
Lpcat4	chr2	112239841	112247111	+	1902	1.5192	201	242	254	TRUE	TRUE	0.0450524	0.768115	1	0.240456	0.111868	0.222632	FALSE
Katnbl1	chr2	112379211	112414237	+	2883	13.7474	2757	3084	2100	TRUE	TRUE	-0.0610276	0.425451	0.708873	-0.489728	4.72126e-10	3.78522e-09	FALSE
D330050G23Rik	chr2	116900152	116912791	+	1810	0.33358	42	37	25	TRUE	TRUE	-0.404315	0.221278	0.472081	-0.842212	0.0202566	0.051767	FALSE
Rasgrp1	chr2	117279993	117342877	-	5105	1.05882	376	285	187	FALSE	FALSE	-0.622266	1.98659e-06	3.15645e-05	-1.10421	8.08e-15	1.16003e-13	TRUE
Gm13986	chr2	117857291	118111202	-	3469	0.091169	22	15	37	FALSE	TRUE	-0.76993	0.108042	0.302753	0.650107	0.0927487	0.192784	FALSE
Thbs1	chr2	118111922	118127133	+	5802	50.4066	20344	17890	39582	FALSE	FALSE	-0.408181	2.28696e-09	6.44918e-08	0.863194	9.91692e-37	1.10082e-34	FALSE
Vps18	chr2	119288742	119298453	+	4054	4.36874	1232	1468	1697	FALSE	FALSE	0.0301132	0.728721	0.987849	0.364909	2.04601e-05	9.11449e-05	FALSE
Exd1	chr2	119519404	119547627	-	3143	0.251563	55	113	52	FALSE	TRUE	0.81478	0.000698015	0.00557795	-0.177549	0.534938	0.754213	FALSE
Chp1	chr2	119547707	119587022	+	2594	9.49882	1714	2107	2103	FALSE	TRUE	0.0750846	0.356592	0.627673	0.198025	0.0150533	0.0398156	FALSE
Ppip5k1	chr2	121310561	121351013	-	5531	0.899293	346	573	386	TRUE	TRUE	0.504887	1.86059e-05	0.000231824	0.0607644	0.629066	0.849175	FALSE
Bambi-ps1	chr2	122466583	122467797	-	1215	0.650752	55	61	27	FALSE	FALSE	-0.0731986	0.790792	1	-1.11979	0.00079645	0.00275653	FALSE
Cenpb	chr2	131177289	131180012	-	2724	37.4697	7100	9088	12415	TRUE	TRUE	0.133408	0.0581011	0.192731	0.70914	5.47124e-24	2.11748e-22	FALSE
Ap5s1	chr2	131210360	131213514	+	1601	1.49055	166	167	314	FALSE	FALSE	-0.213909	0.212283	0.462997	0.822082	5.33455e-08	3.34898e-07	FALSE
Crls1	chr2	132846666	132866768	+	2054	21.9065	3130	3382	2495	FALSE	FALSE	-0.111015	0.141944	0.357216	-0.424147	3.69985e-08	2.3715e-07	FALSE
Plcb1	chr2	134786164	135475258	+	7116	1.47272	729	542	1205	FALSE	TRUE	-0.65023	6.31731e-10	1.93299e-08	0.627914	3.18606e-11	2.94277e-10	TRUE
Rrbp1	chr2	143947395	144011263	-	5483	50.2533	19167	23101	25273	FALSE	TRUE	0.0465968	0.493573	0.778351	0.301927	9.14663e-06	4.28162e-05	FALSE
Dtd1	chr2	144599953	144768747	+	1283	17.2553	1540	1668	1257	FALSE	TRUE	-0.107536	0.199746	0.456622	-0.389954	6.11029e-06	2.92472e-05	FALSE
Cstl1	chr2	148750361	148755378	+	610	0	0	2	0	FALSE	FALSE	3.98691	0.11575	0.31104	0	1	1	FALSE
Entpd6	chr2	150749081	150771674	+	2500	4.21495	733	979	874	TRUE	TRUE	0.194733	0.0443734	0.159303	0.156752	0.110439	0.220041	FALSE
Nsfl1c	chr2	151494182	151511310	+	1486	31.7987	3287	4426	3455	FALSE	FALSE	0.206492	0.00552189	0.0312297	-0.0251285	0.738567	0.957302	FALSE
Slc52a3	chr2	151996511	152009258	+	2766	0.223483	43	66	59	TRUE	TRUE	0.39447	0.170279	0.408405	0.358443	0.223855	0.394636	FALSE
H13	chr2	152669461	152708668	+	9936	2.61008	1804	1915	2666	FALSE	TRUE	-0.13658	0.0945747	0.274463	0.466407	5.0352e-09	3.56936e-08	FALSE
Foxs1	chr2	152931898	152933208	-	1311	2.23695	204	132	354	FALSE	FALSE	-0.85011	8.10319e-07	1.41652e-05	0.697809	8.3043e-07	4.4778e-06	FALSE
Pdrg1	chr2	153008890	153015383	-	1229	38.2143	3267	3992	5455	FALSE	FALSE	0.0664093	0.37448	0.650439	0.64255	3.67569e-18	7.73162e-17	FALSE
Zfp341	chr2	154613368	154646817	+	3224	0.463732	104	127	74	TRUE	TRUE	0.0654403	0.745656	1	-0.587188	0.00980625	0.0271412	FALSE
Acss2	chr2	155518043	155562743	+	2833	4.70902	928	1284	1009	TRUE	TRUE	0.245687	0.00693881	0.0375145	0.0236827	0.799977	1	TRUE
Gdf5	chr2	155941025	155945364	-	2315	0.0124196	2	17	10	FALSE	FALSE	2.7952	0.000794752	0.006199	2.1588	0.0217337	0.0548816	FALSE
4930405A21Rik	chr2	156714539	156720909	-	995	0.101136	7	10	7	TRUE	TRUE	0.287549	0.681248	0.94663	-0.0953418	0.900235	1	FALSE
Tgm2	chr2	158116405	158146392	-	3549	1.53924	380	451	631	FALSE	TRUE	0.024387	0.839583	1	0.634434	2.7185e-08	1.76989e-07	TRUE
Snhg17	chr2	158353700	158361522	-	3172	16.7822	3703	4594	3404	TRUE	TRUE	0.0883199	0.231484	0.485743	-0.218499	0.00352795	0.010752	FALSE
Ptprt	chr2	161521988	162661147	-	12174	0.0543192	46	68	101	TRUE	TRUE	0.340407	0.22586	0.477552	1.03567	5.36004e-05	0.000224563	TRUE
9430021M05Rik	chr2	162661163	162675204	+	2148	0.00669259	1	1	1	TRUE	TRUE	-0.198034	0.913158	1	-0.0862651	0.962088	1	TRUE
Fitm2	chr2	163468703	163472629	-	1643	3.14113	359	518	510	FALSE	FALSE	0.306146	0.0101	0.0511304	0.40935	0.000594595	0.00210596	FALSE
2310001K24Rik	chr2	163472545	163473003	+	459	0	0	2	0	FALSE	FALSE	3.98691	0.11575	0.31104	0	1	1	FALSE
Ocstamp	chr2	165395450	165400394	-	1956	0.0293981	4	2	3	FALSE	FALSE	-1.16977	0.312313	0.574581	-0.494172	0.640783	0.862037	FALSE
Snai1	chr2	167538227	167542811	+	1586	0.317244	35	39	77	FALSE	FALSE	-0.0663905	0.845829	1	1.03791	0.000364023	0.00133161	TRUE
Tmem189	chr2	167643225	167661544	-	1700	4.01674	475	593	665	FALSE	FALSE	0.097348	0.380221	0.657201	0.388297	0.000367372	0.00134345	FALSE
Cebpb	chr2	167688915	167690432	+	1518	1.35423	143	228	947	FALSE	FALSE	0.449973	0.00683098	0.0370295	2.62928	4.1285e-91	3.73416e-88	FALSE
A530013C23Rik	chr2	167690759	167697413	+	2213	0.266337	41	54	75	FALSE	FALSE	0.17414	0.567625	0.849645	0.772462	0.00615943	0.0178752	FALSE
E130018N17Rik	chr2	168152603	168154513	-	1309	0.307501	28	29	16	TRUE	TRUE	-0.171358	0.657536	0.92413	-0.899006	0.0434717	0.101165	FALSE
Adnp	chr2	168180965	168207112	-	5128	0.0925113	33	58	19	FALSE	TRUE	0.589163	0.0623077	0.203207	-0.889004	0.0303713	0.0742811	FALSE
Tfap2c	chr2	172549593	172558621	+	3068	12.5717	2683	2444	2145	FALSE	FALSE	-0.357319	4.47046e-06	6.52148e-05	-0.419891	9.27794e-08	5.66017e-07	TRUE
Adrm1	chr2	180171588	180176283	+	1429	35.8537	3564	4409	4039	FALSE	TRUE	0.0842178	0.255658	0.513277	0.0834544	0.261868	0.428625	FALSE
Lama5	chr2	180176373	180225859	-	11388	4.65304	3686	5977	6992	TRUE	TRUE	0.474619	8.85665e-11	3.08103e-09	0.826585	1.0244e-29	6.79804e-28	FALSE
Mrgbp	chr2	180581304	180585634	+	1192	9.08129	753	1021	868	FALSE	FALSE	0.216497	0.0241287	0.100795	0.107985	0.270115	0.439765	FALSE
Ppdpf	chr2	181187343	181188504	+	797	14.4118	799	1071	1162	TRUE	TRUE	0.19993	0.0347313	0.132258	0.443241	2.28543e-06	1.15962e-05	FALSE
Uckl1	chr2	181569153	181581973	-	1810	4.76542	600	635	1051	FALSE	FALSE	-0.140911	0.18265	0.427743	0.711572	6.09698e-13	7.01009e-12	FALSE
Tcea2	chr2	181680310	181688051	+	1163	4.46227	361	519	420	TRUE	TRUE	0.300915	0.0113484	0.05626	0.121308	0.324039	0.509028	TRUE
Fabp12	chr3	10244209	10301183	-	2512	0.0114456	2	3	6	FALSE	TRUE	0.344652	0.782054	1	1.43405	0.176649	0.327906	FALSE
E2f5	chr3	14578671	14606309	+	1749	15.1319	1841	2369	1525	FALSE	FALSE	0.141046	0.07882	0.239351	-0.368696	9.41885e-06	4.40225e-05	FALSE
Zfp639	chr3	32510550	32520833	+	2061	20.165	2891	3789	2552	FALSE	TRUE	0.167509	0.0265378	0.107869	-0.276971	0.000337814	0.00124243	FALSE
Sox2	chr3	34650005	34652460	+	2456	160.146	27360	28219	23802	TRUE	TRUE	-0.178134	0.00852606	0.0445189	-0.298028	1.12223e-05	5.18756e-05	FALSE
Trpc3	chr3	36620482	36690167	-	3694	0.0272414	7	23	13	FALSE	FALSE	1.47831	0.0101828	0.0513472	0.785625	0.231423	0.399236	TRUE
4930594O21Rik	chr3	37609891	37615276	+	1139	0	0	0	0	FALSE	TRUE	0	1	1	0	1	1	FALSE
4931440P22Rik	chr3	65527485	65529414	-	1859	0.247457	32	26	99	FALSE	FALSE	-0.520035	0.175329	0.417077	1.52876	5.218e-08	3.28171e-07	FALSE
Tiparp	chr3	65528447	65555518	+	4154	27.9174	8067	9233	8297	FALSE	TRUE	-0.0279661	0.690017	0.954779	-0.0564853	0.421706	0.629722	FALSE
Gfm1	chr3	67430115	67475068	+	2598	50.1434	9062	10338	7438	FALSE	FALSE	-0.0326776	0.639408	0.913733	-0.381953	5.72044e-08	3.58019e-07	FALSE
Gm6525	chr3	84174638	84175193	+	556	0.387833	15	20	13	TRUE	TRUE	0.190929	0.698175	0.959982	-0.300799	0.58099	0.806874	FALSE
Lrrc71	chr3	87736923	87748623	-	3988	0.082909	23	26	41	TRUE	TRUE	-0.0456234	0.912737	1	0.733928	0.0493414	0.112414	FALSE
Ntrk1	chr3	87778244	87795162	-	2588	0.216635	39	81	56	TRUE	TRUE	0.829848	0.00316694	0.0198003	0.423772	0.165212	0.310597	TRUE
Insrr	chr3	87796951	87816101	+	5102	0.00281766	1	1	4	TRUE	TRUE	-0.198034	0.913158	1	1.78429	0.188789	0.346152	TRUE
Nes	chr3	87971093	87980451	+	6126	12.4467	5304	7903	4370	TRUE	TRUE	0.352579	7.85231e-07	1.37661e-05	-0.376481	2.38225e-07	1.38188e-06	TRUE
Hcn3	chr3	89146775	89160157	-	3262	0.145432	33	118	56	TRUE	TRUE	1.61213	2.09438e-09	5.94041e-08	0.66397	0.0367531	0.0876564	TRUE
Adar	chr3	89715022	89753455	+	6039	3.86113	1622	2064	1544	FALSE	TRUE	0.124927	0.127581	0.330748	-0.168131	0.0454509	0.10508	FALSE
S100a6	chr3	90612894	90614414	+	719	1229.03	61470	45836	79171	TRUE	TRUE	-0.646134	9.633e-22	9.88435e-20	0.268045	6.44505e-05	0.000266725	FALSE
Pex11b	chr3	96635357	96645381	+	2590	6.46074	1164	1195	1139	FALSE	FALSE	-0.184795	0.0383825	0.142843	-0.128353	0.152486	0.289975	FALSE
Nudt17	chr3	96705892	96708560	-	1362	1.98431	188	259	269	FALSE	FALSE	0.23935	0.1176	0.314591	0.419596	0.00566093	0.0165682	FALSE
Bcas2	chr3	103171711	103179154	+	1413	297.016	29194	36579	25011	FALSE	FALSE	0.10261	0.128735	0.332823	-0.320151	2.33254e-06	1.18131e-05	FALSE
Olfml3	chr3	103735394	103738001	-	1736	14.3757	1736	1685	3150	TRUE	TRUE	-0.265733	0.00134459	0.00971196	0.7625	7.09975e-22	2.14053e-20	FALSE
Lrig2	chr3	104453983	104511856	-	7112	5.60312	2772	3255	3198	TRUE	TRUE	0.00899619	0.906154	1	0.109194	0.152852	0.290626	FALSE
Ppm1j	chr3	104781056	104786017	+	1720	0.32596	39	76	33	TRUE	TRUE	0.738083	0.00967661	0.0493345	-0.336876	0.329914	0.516563	FALSE
Ahcyl1	chr3	107663120	107696548	-	3851	30.2744	8110	9116	9079	TRUE	TRUE	-0.0540339	0.441027	0.723017	0.0657869	0.348269	0.538047	FALSE
Cyb561d1	chr3	108195771	108200834	-	4191	1.22799	358	449	351	FALSE	FALSE	0.10399	0.393544	0.670438	-0.125488	0.323651	0.508656	FALSE
Atxn7l2	chr3	108202228	108210527	-	2631	0.530005	97	115	117	TRUE	TRUE	0.0228166	0.913255	1	0.173205	0.406095	0.610856	FALSE
5330417C22Rik	chr3	108458069	108536522	-	3326	0.0302555	7	17	13	FALSE	TRUE	1.04517	0.0907771	0.266194	0.785625	0.231423	0.399236	TRUE
1700013F07Rik	chr3	108537584	108544697	+	592	0.0242833	1	3	2	FALSE	FALSE	1.26804	0.383325	0.657201	0.828744	0.599669	0.818701	TRUE
Scarna2	chr3	108554342	108554402	-	61	147.056	624	610	1656	FALSE	FALSE	-0.255419	0.0156979	0.0720191	1.31087	2.06881e-44	3.82746e-42	FALSE
Tmem167b	chr3	108556425	108562466	-	2864	17.2769	3442	3705	4293	FALSE	FALSE	-0.116503	0.119526	0.318418	0.221688	0.00285738	0.00887674	FALSE
Dbt	chr3	116513079	116549981	+	3292	14.1355	3237	4102	3097	TRUE	TRUE	0.118932	0.111463	0.309736	-0.160823	0.0339196	0.0819418	FALSE
Cnn3	chr3	121426541	121458205	+	2003	118.494	16510	20921	18764	FALSE	TRUE	0.118877	0.0816091	0.246077	0.087583	0.200019	0.363922	FALSE
F3	chr3	121723537	121735052	+	1876	9.14956	1194	1241	2051	TRUE	TRUE	-0.167016	0.0594943	0.195942	0.683426	6.85322e-16	1.10325e-14	TRUE
Pde5a	chr3	122729158	122859374	+	6728	1.27347	596	600	679	FALSE	TRUE	-0.213039	0.045949	0.163674	0.0910377	0.384996	0.584701	TRUE
Alpk1	chr3	127670310	127780527	-	4795	0.662571	221	169	452	FALSE	TRUE	-0.609361	0.000153166	0.00150219	0.934857	2.44159e-12	2.60332e-11	FALSE
Ap1ar	chr3	127807265	127837492	-	2390	18.9711	3154	2258	3172	FALSE	TRUE	-0.704838	1.10782e-19	9.80218e-18	-0.0888301	0.241395	0.413141	FALSE
Bdh2	chr3	135281221	135304425	+	1171	2.1361	174	180	172	TRUE	TRUE	-0.173702	0.298744	0.556366	-0.11364	0.500527	0.72029	FALSE
Mttp	chr3	138089855	138143388	-	4410	1.44083	442	595	544	FALSE	TRUE	0.206059	0.0664027	0.21354	0.202465	0.07508	0.161573	FALSE
Trmt10a	chr3	138143538	138159820	+	3934	11.9822	3279	3784	2728	FALSE	FALSE	-0.016077	0.830161	1	-0.362441	2.08749e-06	1.06583e-05	FALSE
Lpar3	chr3	146220961	146286214	+	2494	0.0576411	10	16	7	FALSE	TRUE	0.450878	0.432076	0.714645	-0.602554	0.387591	0.587364	TRUE
Tyw3	chr3	154576520	154597098	-	4404	2.34372	718	652	543	FALSE	FALSE	-0.36178	0.00041829	0.00359812	-0.499975	2.10529e-06	1.07379e-05	FALSE
Cryz	chr3	154596711	154623182	+	2507	9.50734	1658	1543	1387	FALSE	FALSE	-0.326414	9.99503e-05	0.00104	-0.354491	2.89162e-05	0.000125943	FALSE
1810022K09Rik	chr3	14606289	14611256	-	401	318.094	8873	9565	6937	FALSE	FALSE	-0.114389	0.101758	0.28909	-0.452147	1.49282e-10	1.27424e-09	FALSE
Car13	chr3	14641727	14663002	+	2299	6.43436	1029	1592	1057	FALSE	TRUE	0.406824	3.76155e-06	5.59517e-05	-0.0583043	0.525262	0.743877	FALSE
Car2	chr3	14886426	14900770	+	1790	45.7934	5702	6594	5444	FALSE	FALSE	-0.0130476	0.855226	1	-0.163841	0.0228481	0.0574048	FALSE
Crh	chr3	19693401	19695396	-	1320	0	0	0	0	FALSE	FALSE	0	1	1	0	1	1	TRUE
4632415L05Rik	chr3	19894871	19898984	+	4114	1.82754	523	656	499	FALSE	FALSE	0.104129	0.333006	0.601683	-0.164774	0.141735	0.272781	FALSE
Nceh1	chr3	27183004	27244911	+	4394	3.28148	1003	1023	1003	FALSE	TRUE	-0.194225	0.0356151	0.134742	-0.0970316	0.294908	0.469872	FALSE
Gpr160	chr3	30855950	30897194	+	2217	5.38197	830	747	557	TRUE	TRUE	-0.374677	0.000144283	0.00142595	-0.672353	6.41112e-11	5.73082e-10	FALSE
Ndufc1	chr3	51405479	51408955	-	414	131.708	3793	3937	3335	TRUE	TRUE	-0.168971	0.0228543	0.0968631	-0.282686	0.000160392	0.000622427	FALSE
Exosc8	chr3	54728679	54735364	-	1282	66.9221	5968	6529	4142	FALSE	FALSE	-0.0931174	0.192329	0.444737	-0.623948	1.06931e-17	2.13346e-16	FALSE
Alg5	chr3	54735539	54749795	+	1471	22.8291	2336	2642	2203	FALSE	TRUE	-0.0451413	0.563665	0.84548	-0.181604	0.021815	0.0550812	FALSE
Spg20	chr3	55112108	55137332	+	4054	5.23397	1476	2421	2035	FALSE	FALSE	0.491144	1.92724e-09	5.51115e-08	0.366266	9.76595e-06	4.55316e-05	FALSE
E130311K13Rik	chr3	63914696	63929385	-	1541	2.89193	310	347	451	TRUE	TRUE	-0.0600435	0.646507	0.919281	0.443667	0.000385726	0.00140741	FALSE
Mnd1	chr3	84087934	84155786	-	874	28.3237	1722	1898	1100	FALSE	FALSE	-0.0823332	0.315881	0.578314	-0.743557	9.38534e-18	1.88642e-16	FALSE
Prss48	chr3	85993810	86002491	-	949	0.393855	26	58	27	TRUE	TRUE	0.931765	0.00542722	0.0308685	-0.042396	0.915615	1	FALSE
Rps3a1	chr3	86137940	86142668	-	943	2546.19	167022	181869	119842	FALSE	FALSE	-0.0998721	0.134714	0.343961	-0.575948	8.45873e-18	1.71002e-16	FALSE
Rnu73b	chr3	86140617	86140687	-	71	48.3914	239	300	169	FALSE	FALSE	0.105169	0.45742	0.743273	-0.596658	0.000166783	0.000644972	FALSE
Pear1	chr3	87749097	87768953	-	4713	0.707651	232	186	417	FALSE	TRUE	-0.541229	0.000533064	0.0044324	0.748575	2.31435e-08	1.51646e-07	TRUE
Rrnad1	chr3	87922601	87930195	-	2847	5.29684	1049	1189	822	TRUE	TRUE	-0.041995	0.642159	0.916068	-0.448787	2.03662e-06	1.04138e-05	FALSE
Isg20l2	chr3	87930314	87940686	+	2893	41.522	8356	9093	6034	TRUE	TRUE	-0.100788	0.150415	0.37222	-0.566731	1.50435e-15	2.33998e-14	FALSE
Lamtor2	chr3	88549819	88552927	-	571	102.191	4059	4615	3847	TRUE	TRUE	-0.0375263	0.609486	0.88713	-0.174429	0.0185493	0.0478699	FALSE
Ubqln4	chr3	88553716	88569725	+	3372	13.6424	3200	4134	2662	TRUE	TRUE	0.146728	0.0496477	0.174011	-0.362589	2.21463e-06	1.12674e-05	FALSE
Mir92b	chr3	89227116	89227198	-	83	2.59802	15	5	12	TRUE	TRUE	-1.78042	0.0089879	0.0465226	-0.415093	0.454931	0.669269	FALSE
Muc1	chr3	89229056	89233381	+	2243	0.275593	43	55	71	TRUE	TRUE	0.132023	0.659774	0.926422	0.625014	0.0268519	0.0664792	FALSE
Efna1	chr3	89271730	89280951	-	1642	1.12939	129	98	161	FALSE	FALSE	-0.61856	0.00233394	0.0153795	0.222453	0.222947	0.394636	TRUE
Efna4	chr3	89333393	89338028	-	1596	5.75568	639	704	748	TRUE	TRUE	-0.0829588	0.421404	0.703424	0.130155	0.203203	0.368051	FALSE
4632404H12Rik	chr3	89767511	89773400	-	2951	1.10095	226	300	264	TRUE	TRUE	0.185817	0.194266	0.44824	0.127106	0.385772	0.585334	FALSE
Ube2q1	chr3	89773609	89783997	+	3081	12.8126	2746	3696	2797	TRUE	TRUE	0.205891	0.00664337	0.0362623	-0.0704919	0.360196	0.55403	FALSE
Dennd4b	chr3	90266514	90280665	+	5419	0.565053	213	257	208	FALSE	TRUE	0.0481556	0.746906	1	-0.131236	0.398707	0.601808	FALSE
Snapin	chr3	90488026	90491013	-	1916	23.0566	3073	3608	3857	TRUE	TRUE	0.00881752	0.906921	1	0.230779	0.00214148	0.00684428	FALSE
S100a14	chr3	90526849	90528835	+	1095	0.735195	56	69	65	FALSE	FALSE	0.0782789	0.769508	1	0.117725	0.663479	0.886611	FALSE
Tmod4	chr3	95124514	95129208	+	1241	0.196927	17	17	11	FALSE	FALSE	-0.221111	0.655682	0.922693	-0.718443	0.191542	0.350622	FALSE
Tnfaip8l2	chr3	95139521	95142360	-	1122	0.243439	19	25	24	TRUE	TRUE	0.17221	0.695876	0.957959	0.238594	0.591223	0.817753	FALSE
Gabpb2	chr3	95181766	95217942	-	8687	17.9055	10820	11954	8027	TRUE	TRUE	-0.0789399	0.254551	0.513277	-0.527804	4.82568e-14	6.35298e-13	FALSE
Gm16740	chr3	95217457	95226658	+	956	1.56388	104	85	78	TRUE	TRUE	-0.513099	0.019833	0.0868774	-0.511368	0.0228366	0.0573817	FALSE
Chd1l	chr3	97560748	97610190	-	2989	20.7339	4311	4757	3066	TRUE	TRUE	-0.080702	0.270061	0.518325	-0.588688	3.82826e-15	5.67638e-14	FALSE
Ddx20	chr3	105678462	105687571	-	2710	46.9677	8854	9805	6471	TRUE	TRUE	-0.0755445	0.279567	0.531224	-0.549375	8.38439e-15	1.20232e-13	FALSE
Gstm1	chr3	108012250	108017973	-	1294	19.1194	1721	1786	1518	TRUE	TRUE	-0.169237	0.0402739	0.148323	-0.278097	0.000897029	0.00307976	FALSE
Stxbp3	chr3	108793180	108840502	-	2406	11.0895	1856	2246	1887	FALSE	TRUE	0.0524243	0.514892	0.800019	-0.0731411	0.370028	0.564843	FALSE
Fam102b	chr3	108970997	109027607	-	5702	6.71639	2664	2251	4283	FALSE	TRUE	-0.465738	2.82866e-09	7.83206e-08	0.587962	7.21841e-15	1.04185e-13	TRUE
S1pr1	chr3	115710433	115715055	-	3029	0.621729	131	141	205	FALSE	FALSE	-0.116499	0.533777	0.816644	0.548593	0.00151714	0.00498522	TRUE
Cdc14a	chr3	116272553	116424032	-	4485	0.961585	300	520	526	FALSE	TRUE	0.570634	3.4947e-06	5.24872e-05	0.71283	6.09252e-09	4.26564e-08	TRUE
Rtca	chr3	116488964	116508175	-	1560	43.9933	4774	5778	5041	TRUE	TRUE	0.0526367	0.466685	0.753714	-0.0185318	0.798734	1	FALSE
Rwdd3	chr3	121155402	121171695	-	1696	1.14429	135	156	189	TRUE	TRUE	-0.014135	0.938112	1	0.388079	0.026363	0.065368	FALSE
Gclm	chr3	122245557	122267215	+	2072	12.8216	1848	2616	1777	TRUE	TRUE	0.278648	0.000471785	0.00399634	-0.153554	0.0612481	0.135533	FALSE
Mir760	chr3	122293585	122293703	-	119	0	0	2	3	FALSE	FALSE	3.98691	0.11575	0.31104	4.59809	0.0467043	0.106955	FALSE
Neurog2	chr3	127633145	127635631	+	2217	0.0064843	1	3	1	FALSE	FALSE	1.26804	0.383325	0.657201	-0.0862651	0.962088	1	TRUE
Sec24b	chr3	129983185	130060907	-	4702	4.20081	1374	2043	1458	TRUE	TRUE	0.349547	2.7789e-05	0.000332991	-0.0114339	0.894078	1	FALSE
Ppa2	chr3	133310110	133378235	+	1383	44.7694	4307	4827	3177	TRUE	TRUE	-0.0582886	0.425415	0.708861	-0.536044	7.29864e-13	8.30956e-12	FALSE
Gbp3	chr3	142560052	142573212	+	2972	1.06899	221	37	290	FALSE	FALSE	-2.7967	8.53818e-36	2.1496e-33	0.294817	0.0414488	0.0969374	FALSE
Sh3glb1	chr3	144683678	144720335	-	7428	5.77505	2984	3934	3885	FALSE	TRUE	0.176009	0.0193066	0.0849679	0.283613	0.000165226	0.00063946	FALSE
2410004B18Rik	chr3	145938032	145944275	+	975	19.8163	1344	1670	1441	TRUE	TRUE	0.0905737	0.28662	0.541006	0.00349321	0.967663	1	FALSE
Zzz3	chr3	152396003	152462826	+	7685	21.7291	11616	12679	9896	TRUE	TRUE	-0.0964051	0.163084	0.395184	-0.328236	2.32857e-06	1.18004e-05	FALSE
Rps20	chr4	3834473	3835600	-	502	3068.95	107168	120339	91425	TRUE	TRUE	-0.0555036	0.406464	0.686558	-0.326257	1.10612e-06	5.86594e-06	FALSE
Mos	chr4	3870658	3872105	-	1448	0.0595678	6	0	4	FALSE	FALSE	-5.7281	0.00234515	0.0153999	-0.6649	0.460097	0.672299	FALSE
Tstd3	chr4	21757382	21767211	-	1587	4.25745	470	613	491	FALSE	FALSE	0.160455	0.146789	0.365505	-0.0339726	0.766562	0.988083	FALSE
4930528A17Rik	chr4	21846327	21848448	-	2122	0.989091	146	170	215	FALSE	FALSE	-0.00316484	0.985632	1	0.460998	0.0058626	0.0171032	FALSE
Pnisr	chr4	21847583	21876475	+	4545	30.1463	9531	10502	8662	FALSE	TRUE	-0.0827681	0.234664	0.490612	-0.234968	0.000784808	0.00272101	FALSE
Smim8	chr4	34768672	34778337	-	927	12.2201	788	987	652	FALSE	FALSE	0.102106	0.28643	0.540699	-0.370303	0.000253565	0.000954719	FALSE
Cntfr	chr4	41657498	41697091	-	2267	0.0317064	5	20	20	FALSE	FALSE	1.75403	0.00659378	0.0360561	1.87781	0.00345301	0.0105408	FALSE
Galt	chr4	41755228	41759224	+	2261	8.66611	1363	1556	1597	TRUE	TRUE	-0.0316745	0.710796	0.971586	0.131524	0.1227	0.240847	FALSE
Atp8b5	chr4	43267159	43373831	+	4474	0.0996081	31	44	39	TRUE	TRUE	0.28155	0.410457	0.691146	0.233323	0.50666	0.727532	FALSE
Rusc2	chr4	43381982	43427092	+	5480	1.0808	412	577	1122	FALSE	TRUE	0.263126	0.0211793	0.09143	1.34806	2.90074e-38	3.55265e-36	TRUE
Sit1	chr4	43482083	43483709	-	1201	0.143637	12	9	2	TRUE	TRUE	-0.630154	0.315626	0.577891	-2.60614	0.00344498	0.0105228	FALSE
5430416O09Rik	chr4	43730034	43734534	+	4086	0.0281462	8	7	6	FALSE	FALSE	-0.408552	0.578945	0.857218	-0.502966	0.510115	0.73166	FALSE
Ccin	chr4	43983504	43985533	+	2030	0.134551	19	13	21	FALSE	FALSE	-0.764091	0.137032	0.347539	0.0470519	0.918288	1	FALSE
Anp32b	chr4	46451117	46472523	+	1367	250.045	23777	29812	17766	FALSE	TRUE	0.103592	0.126319	0.329647	-0.517488	3.42861e-14	4.58292e-13	FALSE
Klf4	chr4	55527137	55532475	-	3044	55.2123	11691	14099	13948	FALSE	TRUE	0.0474603	0.491475	0.775844	0.157615	0.0223757	0.0563628	FALSE
Gng10	chr4	59035156	59041899	+	1120	27.0058	2104	2048	3263	FALSE	FALSE	-0.261637	0.00111381	0.00831812	0.535995	5.82929e-12	5.89959e-11	FALSE
Bspry	chr4	62480067	62497298	+	1743	1.08869	132	131	99	TRUE	TRUE	-0.233483	0.218756	0.469122	-0.511519	0.0112632	0.0306403	FALSE
Ptprd	chr4	75941237	78211895	-	9127	0.995446	632	749	1081	FALSE	TRUE	0.0223034	0.827697	1	0.677223	4.28817e-12	4.42102e-11	TRUE
Rraga	chr4	86575673	86577283	+	1611	46.0718	5163	6794	4765	TRUE	TRUE	0.173314	0.0156728	0.0719515	-0.212772	0.0033965	0.0103916	FALSE
Jun	chr4	95049036	95052222	-	3187	9.91458	2198	1918	5244	TRUE	TRUE	-0.419297	1.85469e-07	3.74016e-06	1.15739	5.14674e-52	1.41223e-49	TRUE
Ror1	chr4	100095791	100442545	+	3542	0.300339	74	91	100	TRUE	TRUE	0.0754929	0.747935	1	0.336869	0.142605	0.274293	TRUE
1700024P16Rik	chr4	104913456	105016863	+	3258	0.0573616	13	31	13	FALSE	FALSE	1.02453	0.0259998	0.106764	-0.0961198	0.864771	1	FALSE
Foxd2	chr4	114906280	114908898	-	2619	0.021956	4	15	16	FALSE	FALSE	1.65603	0.0232507	0.0981467	1.87164	0.00882644	0.0246738	TRUE
Foxd2os	chr4	114909289	114921118	+	2876	0.079976	16	17	34	FALSE	FALSE	-0.134256	0.789709	1	0.98504	0.0208966	0.0532299	FALSE
Tspan1	chr4	116161881	116167598	-	1971	0.306331	42	75	43	TRUE	TRUE	0.612397	0.0293256	0.116867	-0.0629114	0.843703	1	FALSE
AV051173	chr4	116684965	116686022	-	624	4.53848	197	204	244	FALSE	FALSE	-0.172253	0.277791	0.528426	0.211521	0.167037	0.31316	FALSE
Prdx1	chr4	116685599	116700000	+	1417	1144.32	112795	122025	84816	FALSE	TRUE	-0.10926	0.102214	0.289993	-0.508338	3.48665e-14	4.65542e-13	FALSE
Ptprf	chr4	118208213	118291397	-	7648	6.82131	3629	5220	4521	FALSE	TRUE	0.301735	4.08186e-05	0.000468216	0.220019	0.002928	0.00908112	FALSE
Scmh1	chr4	120405281	120530199	+	3394	2.11781	500	691	773	FALSE	TRUE	0.243972	0.0233038	0.0983246	0.531389	5.09595e-07	2.82772e-06	FALSE
Gm8439	chr4	120588745	120609672	+	419	0	0	0	0	FALSE	FALSE	0	1	1	0	1	1	FALSE
Col9a2	chr4	121039566	121055325	+	2746	2.02076	386	984	665	TRUE	TRUE	1.12709	7.78519e-26	1.15226e-23	0.687539	1.14321e-09	8.74358e-09	TRUE
Mycl	chr4	122995931	123002480	+	3664	2.6052	664	917	465	FALSE	TRUE	0.242966	0.0141691	0.0664661	-0.610858	2.28661e-08	1.4995e-07	FALSE
2610028E06Rik	chr4	125887851	125922310	-	3543	0.0811498	20	24	15	TRUE	TRUE	0.0400727	0.927297	1	-0.508395	0.300336	0.47701	FALSE
Sfpq	chr4	127021301	127037014	+	3705	72.8485	18775	22656	12895	FALSE	TRUE	0.0483463	0.477684	0.760861	-0.63904	1.62307e-20	4.28046e-19	FALSE
Hpca	chr4	129111570	129121925	-	1835	0.18802	24	95	82	TRUE	TRUE	1.75728	8.52293e-09	2.16811e-07	1.67057	1.05458e-07	6.38026e-07	TRUE
Fndc5	chr4	129137060	129144593	+	2702	0.101087	19	42	20	FALSE	TRUE	0.91754	0.018696	0.082921	-0.0228964	0.960645	1	TRUE
Fam167b	chr4	129576815	129578580	-	944	0.0456855	3	2	0	FALSE	FALSE	-0.768151	0.535211	0.816644	-4.69125	0.0368148	0.0876564	FALSE
Adgrb2	chr4	129984870	130022633	+	5497	0.797633	305	467	413	FALSE	FALSE	0.39175	0.00169196	0.0117719	0.340169	0.00752452	0.0214218	FALSE
Sdc3	chr4	130792537	130826318	+	4972	2.75833	954	1241	1893	FALSE	TRUE	0.15669	0.08513	0.253965	0.891485	2.19007e-24	8.88433e-23	TRUE
Rnu11	chr4	132270079	132270186	-	108	89.0494	669	766	666	TRUE	TRUE	-0.0273908	0.786838	1	-0.103508	0.316229	0.498241	FALSE
Rab42	chr4	132302194	132303356	-	735	0.176029	9	11	14	FALSE	FALSE	0.0659468	0.918353	1	0.534404	0.378377	0.575829	FALSE
Zdhhc18	chr4	133606992	133633429	-	2847	3.95874	784	1254	855	FALSE	TRUE	0.454821	1.08715e-06	1.84115e-05	0.0280228	0.773943	0.993245	FALSE
Nipal3	chr4	135448901	135494504	-	5025	2.40596	841	849	617	FALSE	TRUE	-0.209044	0.0307141	0.121116	-0.543784	7.60275e-08	4.6791e-07	FALSE
Stpg1	chr4	135495987	135537803	+	2380	0.29597	49	51	27	FALSE	TRUE	-0.164608	0.577638	0.857173	-0.953531	0.0054683	0.0160391	FALSE
Lactbl1	chr4	136622621	136638110	+	1954	0.00735706	1	0	0	TRUE	TRUE	-3.27318	0.213724	0.462997	-3.21386	0.227868	0.394636	TRUE
Pink1	chr4	138313410	138326296	-	2366	11.4046	1877	2611	3545	FALSE	FALSE	0.253426	0.00145401	0.0103765	0.820273	1.15824e-25	5.25751e-24	FALSE
Rcc2	chr4	140701473	140723220	+	3767	110.586	28978	33027	23226	TRUE	TRUE	-0.0340457	0.614463	0.892412	-0.416259	8.71246e-10	6.7588e-09	FALSE
Vps13d	chr4	144972622	145195005	-	15849	4.12159	4544	6668	4259	FALSE	TRUE	0.33055	4.64924e-06	6.75425e-05	-0.190486	0.0094162	0.0261251	FALSE
Gm572	chr4	148643317	148671572	+	1385	0.0311387	3	10	1	TRUE	TRUE	1.47908	0.0856564	0.255052	-1.56365	0.27672	0.447268	FALSE
Gpr153	chr4	152274362	152285337	+	3777	2.63383	692	494	1716	FALSE	FALSE	-0.708842	4.33195e-11	1.56727e-09	1.21302	1.24863e-39	1.77284e-37	TRUE
Ajap1	chr4	153373221	153482830	-	3067	0.00937443	2	3	3	FALSE	TRUE	0.344652	0.782054	1	0.464144	0.708901	0.927541	TRUE
Smim1	chr4	154020470	154026044	-	3442	0.856193	205	208	414	FALSE	FALSE	-0.201652	0.19837	0.454617	0.916563	2.66672e-11	2.47997e-10	FALSE
Tprgl	chr4	154157485	154160684	-	1742	31.2106	3782	4131	4711	FALSE	FALSE	-0.095389	0.197874	0.453906	0.219834	0.00284442	0.00884209	FALSE
Arhgef16	chr4	154278470	154299895	-	2717	0.137566	26	36	22	TRUE	TRUE	0.245749	0.511444	0.797011	-0.336291	0.423456	0.631448	FALSE
Faap20	chr4	155249966	155256687	+	1519	5.47014	578	597	627	FALSE	FALSE	-0.176035	0.100995	0.287727	0.0203481	0.848519	1	FALSE
Rps20	chr4	3834473	3835600	-	502	3068.95	107168	120339	91425	TRUE	TRUE	-0.0555036	0.406464	0.686558	-0.326257	1.10612e-06	5.86594e-06	FALSE
Tox	chr4	6687386	6990723	-	2852	0.246988	49	48	88	TRUE	TRUE	-0.251833	0.400852	0.679192	0.746242	0.00418532	0.0125534	TRUE
Nbn	chr4	15957967	15992589	+	2491	21.1278	3661	3800	2702	FALSE	TRUE	-0.168966	0.0233396	0.0984416	-0.535232	1.93368e-12	2.08764e-11	FALSE
Ndufaf4	chr4	24898083	24905001	+	3632	24.5756	6209	5888	4385	TRUE	TRUE	-0.299311	2.91714e-05	0.000347849	-0.598813	1.52927e-16	2.67141e-15	FALSE
Ankrd6	chr4	32804035	32950826	-	4817	3.4559	1158	1665	1082	FALSE	TRUE	0.301126	0.000492898	0.00415071	-0.194957	0.0308256	0.0752717	TRUE
Nfx1	chr4	40970906	41025992	+	6940	29.4785	14231	15839	11710	FALSE	TRUE	-0.0682889	0.319789	0.584024	-0.378336	4.27725e-08	2.71452e-07	FALSE
Pigo	chr4	43017626	43025814	-	4306	2.91119	872	1139	1077	TRUE	TRUE	0.162614	0.0801519	0.242461	0.207548	0.0264308	0.0655096	FALSE
Tesk1	chr4	43442277	43448075	+	3620	0.571851	144	261	331	FALSE	FALSE	0.634836	8.67881e-05	0.000916322	1.10307	8.52291e-13	9.60489e-12	FALSE
Glipr2	chr4	43957702	43979118	+	2019	18.0711	2538	1955	3459	TRUE	TRUE	-0.599223	4.88506e-14	2.54017e-12	0.349604	4.91986e-06	2.38389e-05	TRUE
5830415F09Rik	chr4	46376975	46389423	-	1558	13.5822	1472	1505	935	FALSE	FALSE	-0.190732	0.0249005	0.10333	-0.751702	4.97442e-17	9.23805e-16	FALSE
Coro2a	chr4	46536937	46601929	-	4225	0.057843	17	30	18	TRUE	TRUE	0.593396	0.171463	0.410325	-0.0144781	0.976379	1	TRUE
Abca1	chr4	53030789	53159895	-	10260	10.6389	7593	10393	8279	FALSE	TRUE	0.230133	0.00102385	0.00774098	0.0277424	0.693609	0.917287	FALSE
Epb4.1l4b	chr4	57061726	57143156	-	2966	8.28808	1710	1714	1375	FALSE	FALSE	-0.219347	0.00811744	0.0427049	-0.411575	1.14958e-06	6.07529e-06	TRUE
Lpar1	chr4	58435252	58553491	-	3638	17.5646	4445	4794	5700	FALSE	TRUE	-0.113684	0.119655	0.318658	0.261728	0.000311719	0.00115254	TRUE
Ptgr1	chr4	58965590	58987078	-	2104	12.7974	1873	1517	2146	TRUE	TRUE	-0.526824	2.3771e-10	7.74016e-09	0.0992493	0.218775	0.391866	FALSE
Col27a1	chr4	63215412	63334990	+	7634	0.190195	101	162	160	FALSE	TRUE	0.458456	0.0174548	0.0782711	0.566113	0.00336177	0.0102957	TRUE
Cdkn2b	chr4	89306289	89311032	-	1393	12.6832	1229	1177	2473	TRUE	TRUE	-0.285075	0.00133486	0.00965315	0.911667	7.11709e-28	3.87097e-26	FALSE
Oma1	chr4	103313846	103366428	+	1866	8.51294	1105	1443	1103	FALSE	TRUE	0.162275	0.0653146	0.210762	-0.099646	0.27123	0.441168	FALSE
Elavl4	chr4	110203737	110351911	-	4488	0.377971	118	130	71	FALSE	TRUE	-0.0829255	0.670698	0.936752	-0.828793	0.000202353	0.000774554	FALSE
Trabd2b	chr4	114406724	114615098	+	6617	2.64398	1217	903	2019	TRUE	TRUE	-0.653187	1.10011e-12	4.94765e-11	0.633217	7.03929e-14	9.08116e-13	TRUE
Foxd2	chr4	114906280	114908898	-	2619	0.021956	4	15	16	FALSE	FALSE	1.65603	0.0232507	0.0981467	1.87164	0.00882644	0.0246738	TRUE
Foxd2os	chr4	114909289	114921118	+	2876	0.079976	16	17	34	FALSE	FALSE	-0.134256	0.789709	1	0.98504	0.0208966	0.0532299	FALSE
Foxo6	chr4	120267078	120287261	-	2528	0.0398061	7	7	8	TRUE	TRUE	-0.218834	0.773636	1	0.0940313	0.898455	1	TRUE
Smap2	chr4	120968317	121017247	-	2905	3.45907	699	893	1067	TRUE	TRUE	0.130613	0.185436	0.433104	0.513078	1.04829e-07	6.34925e-07	FALSE
Nt5c1a	chr4	123201553	123216207	+	1103	0	0	3	4	FALSE	FALSE	4.54122	0.0541035	0.18257	4.99816	0.0216624	0.0547581	TRUE
Sf3a3	chr4	124714861	124732422	+	1697	132.804	15677	17596	11809	TRUE	TRUE	-0.0561353	0.412127	0.692245	-0.505802	2.3048e-13	2.79611e-12	FALSE
Mtf1	chr4	124802549	124849800	+	7631	1.20755	641	936	750	FALSE	TRUE	0.323398	0.0011293	0.00840953	0.129499	0.205111	0.371038	FALSE
Meaf6	chr4	125085134	125110070	+	1382	9.17465	882	843	718	FALSE	TRUE	-0.287938	0.00276906	0.0176792	-0.393776	6.21871e-05	0.000257795	FALSE
Trappc3	chr4	126262405	126275883	+	1256	36.6031	3198	3502	3805	FALSE	FALSE	-0.0917212	0.223554	0.47399	0.153677	0.0405732	0.0951083	FALSE
Adprhl2	chr4	126316351	126321703	-	1368	14.5648	1386	1839	1885	FALSE	FALSE	0.185246	0.0274914	0.111117	0.346567	3.58131e-05	0.000154086	FALSE
Ago1	chr4	126435013	126468421	-	7064	3.91343	1923	2661	1591	TRUE	TRUE	0.245862	0.00194316	0.0132315	-0.370442	7.29316e-06	3.45368e-05	FALSE
Smim12	chr4	127243784	127247809	+	1022	27.19	1933	1991	2036	TRUE	TRUE	-0.180071	0.0261594	0.106764	-0.0221464	0.784067	1	FALSE
Marcksl1	chr4	129513581	129515981	+	1601	56.8473	6331	7018	7165	FALSE	FALSE	-0.0741058	0.297466	0.555697	0.0814881	0.251641	0.414636	FALSE
Kpna6	chr4	129643979	129672767	-	5711	13.4922	5360	7167	5430	TRUE	TRUE	0.196399	0.00602568	0.0335813	-0.0783227	0.277658	0.448458	FALSE
Ptp4a2	chr4	129820479	129850003	+	3505	80.7131	19679	18325	20911	FALSE	TRUE	-0.325575	1.85401e-06	2.97678e-05	-0.00943847	0.889781	1	FALSE
1700003M07Rik	chr4	129960374	129965138	+	2315	0.881792	142	237	157	FALSE	FALSE	0.51591	0.00180623	0.0124569	0.04779	0.79025	1	FALSE
Hcrtr1	chr4	130130217	130139162	-	2332	0.0123291	2	2	2	TRUE	TRUE	-0.209658	0.877494	1	-0.0913374	0.946432	1	TRUE
Ptpru	chr4	131768457	131838278	-	5504	0.263798	101	178	149	FALSE	TRUE	0.594232	0.00167776	0.0116998	0.463439	0.0180579	0.0467054	TRUE
Ythdf2	chr4	132184916	132212256	-	4078	47.5864	13499	15695	11645	FALSE	TRUE	-0.00528118	0.938727	1	-0.310182	7.13902e-06	3.3866e-05	FALSE
Rcc1	chr4	132331919	132345750	-	2327	91.4682	14806	18453	12694	TRUE	TRUE	0.094939	0.165537	0.399781	-0.319076	3.62591e-06	1.78849e-05	FALSE
Fam46b	chr4	133480133	133487940	+	2288	2.31846	369	433	628	FALSE	FALSE	0.00800999	0.947628	1	0.669925	5.38263e-09	3.80681e-08	TRUE
Pigv	chr4	133661425	133672647	-	2941	2.64442	541	708	704	FALSE	TRUE	0.165354	0.11813	0.315663	0.282846	0.00753246	0.0214394	FALSE
Rps6ka1	chr4	133847291	133887797	-	3258	33.6315	7622	9064	7078	TRUE	TRUE	0.0272441	0.698179	0.959982	-0.203868	0.00394894	0.011922	FALSE
Cep85	chr4	134129858	134187085	-	3866	21.1508	5688	6325	4844	TRUE	TRUE	-0.0695883	0.331195	0.599342	-0.328758	5.52485e-06	2.658e-05	FALSE
Pafah2	chr4	134396320	134427412	+	3342	5.94471	1382	1442	1769	FALSE	TRUE	-0.161406	0.0603277	0.198019	0.259112	0.00212019	0.00678509	FALSE
Tmem50a	chr4	134897849	134914916	-	1096	79.6434	6072	6418	7012	FALSE	TRUE	-0.142779	0.0456127	0.162804	0.110608	0.120456	0.237096	FALSE
Fuca1	chr4	135920726	135940300	+	2523	21.6405	3798	3817	5881	FALSE	FALSE	-0.215527	0.00374934	0.0228051	0.533764	2.91295e-13	3.49396e-12	FALSE
Htr1d	chr4	136423524	136444401	+	3204	0.0269208	6	8	6	TRUE	TRUE	0.188903	0.805217	1	-0.0950639	0.907553	1	TRUE
Kdm1a	chr4	136550533	136602723	-	3015	82.9976	17407	19648	13597	FALSE	TRUE	-0.0480185	0.481749	0.765438	-0.453419	4.15627e-11	3.79157e-10	FALSE
Gm13003	chr4	137159082	137165066	-	2904	0.00990061	2	1	1	FALSE	FALSE	-1.12142	0.474603	0.757783	-1.00635	0.522065	0.740036	FALSE
Wnt4	chr4	137277635	137299501	+	3823	0.312106	83	138	113	TRUE	TRUE	0.510154	0.014556	0.0678643	0.347646	0.110341	0.21988	TRUE
Alpl	chr4	137741731	137796384	-	2983	13.8938	2883	4734	2456	TRUE	TRUE	0.492738	4.59782e-11	1.661e-09	-0.328289	2.27196e-05	0.000100532	TRUE
Pink1	chr4	138313410	138326296	-	2366	11.4046	1877	2611	3545	FALSE	FALSE	0.253426	0.00145401	0.0103765	0.820273	1.15824e-25	5.25751e-24	FALSE
Mir7020	chr4	139644042	139644111	+	70	0.205367	1	1	1	FALSE	FALSE	-0.198034	0.913158	1	-0.0862651	0.962088	1	FALSE
Gm13031	chr4	140947666	140957902	-	924	0	0	2	0	FALSE	TRUE	3.98691	0.11575	0.31104	0	1	1	FALSE
Necap2	chr4	141066512	141078345	-	1894	14.8766	1960	2002	3139	TRUE	TRUE	-0.192133	0.0174768	0.078341	0.582378	1.16697e-13	1.46597e-12	FALSE
Fbxo42	chr4	141147922	141204062	+	5925	2.81933	1162	1628	1335	FALSE	TRUE	0.263733	0.00231155	0.0152858	0.103176	0.242114	0.413203	FALSE
Tmem82	chr4	141614233	141618633	-	2066	0.229621	33	41	34	TRUE	TRUE	0.0901188	0.792404	1	-0.0537744	0.88043	1	FALSE
Dhrs3	chr4	144892827	144927645	+	1797	1.60797	201	209	404	TRUE	TRUE	-0.166325	0.290282	0.546567	0.909711	5.40815e-11	4.87352e-10	TRUE
Ptchd2	chr4	148236857	148287965	-	8689	0.0181992	11	25	21	FALSE	FALSE	0.954387	0.0585586	0.193906	0.828934	0.113861	0.226139	TRUE
Apitd1	chr4	149128349	149137600	-	930	21.3317	1380	1524	1065	FALSE	FALSE	-0.0795322	0.352174	0.624117	-0.47081	1.13945e-07	6.85891e-07	FALSE
Kif1b	chr4	149176319	149307733	-	15024	6.80702	7114	8453	8208	FALSE	TRUE	0.0260683	0.711609	0.972425	0.109324	0.121344	0.238556	FALSE
Tmem201	chr4	149715375	149738068	-	6306	1.66417	730	1035	922	TRUE	TRUE	0.280888	0.00352656	0.0216769	0.23979	0.0140085	0.0372984	FALSE
Camta1	chr4	151059523	151861768	-	10379	2.21889	1602	2193	1311	FALSE	TRUE	0.230283	0.00482936	0.0280138	-0.386217	6.31205e-06	3.01598e-05	TRUE
Dnajc11	chr4	151933720	151981959	+	2944	60.2422	12337	14203	10886	FALSE	TRUE	-0.0195295	0.776867	1	-0.277558	6.15887e-05	0.000255469	FALSE
Tas1r1	chr4	152027914	152038490	-	2785	0.22712	44	74	75	FALSE	TRUE	0.526133	0.0590745	0.195244	0.670871	0.0155434	0.0409831	FALSE
Nol9	chr4	152039321	152061494	+	3984	38.1367	10569	12085	9977	FALSE	TRUE	-0.0293548	0.671867	0.937902	-0.180202	0.00960048	0.0266061	FALSE
Hes2	chr4	152158867	152162469	+	2915	0.0345214	7	12	12	FALSE	FALSE	0.547386	0.414453	0.694649	0.67133	0.315732	0.497547	TRUE
Ttc34	chr4	154856200	154867127	+	3200	0.0314468	7	14	8	FALSE	FALSE	0.76749	0.23545	0.491562	0.0940313	0.898455	1	FALSE
Aurkaip1	chr4	155831269	155833098	+	1209	84.7203	7125	8452	7170	TRUE	TRUE	0.0236687	0.737114	0.995964	-0.087959	0.214267	0.385914	FALSE
B3galt6	chr4	155989466	155992678	-	3213	2.56373	573	620	754	FALSE	TRUE	-0.108978	0.3079	0.569725	0.298929	0.00400823	0.0120846	FALSE
Sdf4	chr4	155992843	156013610	+	5705	27.0631	10740	12224	13537	FALSE	TRUE	-0.0360109	0.603128	0.881761	0.236868	0.000616502	0.00217976	FALSE
Cdk6	chr5	3344312	3522225	+	2470	2.22911	383	506	497	FALSE	TRUE	0.179009	0.129469	0.334296	0.278778	0.0184696	0.0476894	TRUE
Cdk14	chr5	4803385	5380251	-	4911	1.569	536	639	812	FALSE	TRUE	0.0308426	0.774277	1	0.502107	1.35569e-06	7.08936e-06	TRUE
Pmpcb	chr5	21737160	21757152	+	1596	66.7353	7409	8724	6611	FALSE	TRUE	0.012977	0.853703	1	-0.261449	0.000228584	0.0008656	FALSE
Abcb8	chr5	24394156	24409947	+	2940	3.07562	629	892	634	TRUE	TRUE	0.281203	0.00501211	0.0288953	-0.0856039	0.414846	0.622294	FALSE
3110082J24Rik	chr5	30103584	30106086	-	767	0.074971	4	6	5	FALSE	FALSE	0.353221	0.696002	0.957959	0.218767	0.81625	1	TRUE
Gareml	chr5	30105196	30118380	+	3832	0.427669	114	188	131	FALSE	FALSE	0.498539	0.00613741	0.034095	0.103384	0.598061	0.818701	TRUE
Adgrf3	chr5	30193431	30205722	-	3099	0.0742211	16	26	22	TRUE	TRUE	0.474792	0.297295	0.555697	0.359985	0.44667	0.658784	FALSE
Dpysl5	chr5	30711895	30799369	+	5021	0.838892	293	269	182	TRUE	TRUE	-0.345874	0.0126478	0.0615281	-0.783577	1.71609e-07	1.0096e-06	TRUE
Cgref1	chr5	30933143	30945480	-	1331	11.2111	1038	872	1468	TRUE	TRUE	-0.474078	4.41474e-07	8.17379e-06	0.402961	5.32369e-06	2.56745e-05	FALSE
Ywhah	chr5	33018816	33027966	+	1764	94.8519	11639	12929	10564	FALSE	FALSE	-0.0710894	0.303514	0.563583	-0.236852	0.000640335	0.00225781	FALSE
2210406O10Rik	chr5	36447611	36464854	-	1704	0.11811	14	13	11	FALSE	TRUE	-0.326625	0.555713	0.83787	-0.440515	0.445065	0.656972	FALSE
Bod1l	chr5	41787540	41844315	-	10538	25.8702	18964	22303	14510	FALSE	TRUE	0.0112407	0.868879	1	-0.483256	1.8498e-12	2.00417e-11	FALSE
Kcnip4	chr5	48389503	49285659	-	2959	0.39838	82	111	81	FALSE	TRUE	0.213851	0.329907	0.597763	-0.11457	0.626259	0.846177	FALSE
Ube2k	chr5	65537261	65598989	+	4866	24.8871	8424	9253	6851	FALSE	TRUE	-0.0873167	0.212533	0.462997	-0.395228	2.23935e-08	1.47048e-07	FALSE
Srd5a3	chr5	76140273	76155503	+	1769	4.72959	582	718	674	TRUE	TRUE	0.0802155	0.442236	0.72453	0.114663	0.276154	0.447268	FALSE
Parm1	chr5	91517700	91623996	+	2085	0.38611	56	109	96	FALSE	FALSE	0.736907	0.00224883	0.0149273	0.679396	0.00605855	0.0176243	TRUE
Wdfy3	chr5	101832953	102069921	-	14277	1.893	1880	3063	2321	TRUE	TRUE	0.481454	1.02104e-09	3.02976e-08	0.206958	0.0098842	0.0273397	FALSE
Fam69a	chr5	107908042	107987077	-	2724	3.34588	634	770	501	TRUE	TRUE	0.0576316	0.572201	0.854015	-0.436619	5.93656e-05	0.000247242	FALSE
Fgfrl1	chr5	108694229	108706950	+	2656	4.82798	892	1052	2029	TRUE	TRUE	0.0152834	0.870158	1	1.08851	2.539e-35	2.58353e-33	TRUE
Pxmp2	chr5	110274286	110286168	-	1019	23.2917	1651	1831	1396	TRUE	TRUE	-0.0734368	0.37425	0.650133	-0.339057	6.31056e-05	0.000261425	TRUE
Pole	chr5	110286319	110337453	+	7129	14.9322	7405	9088	5477	TRUE	TRUE	0.0727283	0.30096	0.560023	-0.532147	9.84911e-14	1.24818e-12	TRUE
1700069L16Rik	chr5	113692424	113724772	-	704	0.04084	2	1	0	TRUE	TRUE	-1.12142	0.474603	0.757783	-4.13394	0.0881899	0.184391	FALSE
Fam222a	chr5	114568251	114613218	+	2693	0.101425	19	47	29	FALSE	TRUE	1.07932	0.00451681	0.0264902	0.51028	0.229528	0.397173	TRUE
Srrm4	chr5	116439273	116591817	-	7475	0.203856	106	164	110	FALSE	TRUE	0.406512	0.0326336	0.125721	-0.043554	0.833446	1	TRUE
Asl	chr5	130011503	130024331	-	1529	12.1474	1292	1515	1370	TRUE	TRUE	0.00697738	0.935427	1	-0.0124727	0.885953	1	FALSE
Ncf1	chr5	134220053	134229625	-	2969	0.179151	37	58	34	FALSE	FALSE	0.424647	0.167056	0.40243	-0.218265	0.530204	0.749051	FALSE
Eln	chr5	134702596	134747254	-	3781	0.315573	83	60	272	TRUE	TRUE	-0.689653	0.00601845	0.0335639	1.61397	4.49061e-19	1.02779e-17	FALSE
Lrwd1	chr5	136123066	136136074	-	2179	23.678	3589	4204	3827	TRUE	TRUE	0.00544685	0.941495	1	-0.00441155	0.952809	1	FALSE
Alkbh4	chr5	136138781	136141614	+	1713	6.40318	763	899	905	TRUE	TRUE	0.0139022	0.886419	1	0.149169	0.124942	0.244625	FALSE
Zfp113	chr5	138139702	138155744	-	6470	2.25301	1014	1561	955	FALSE	FALSE	0.399639	6.00465e-06	8.4808e-05	-0.183505	0.0486463	0.111017	FALSE
Ftsj2	chr5	140327674	140331898	-	1443	7.80053	783	1071	736	FALSE	FALSE	0.229109	0.0158252	0.0724945	-0.18632	0.0613098	0.135657	FALSE
Nudt1	chr5	140331922	140338135	+	939	38.5648	2519	3088	2199	FALSE	FALSE	0.0710847	0.356069	0.626887	-0.293032	0.000199777	0.000765295	FALSE
Fam220a	chr5	143548706	143564525	+	2331	5.26677	854	1049	1039	TRUE	TRUE	0.0739632	0.431708	0.714645	0.185819	0.0484151	0.110541	FALSE
Usp42	chr5	143710326	143732280	-	5150	4.16476	1492	2023	1748	TRUE	TRUE	0.2165	0.0089101	0.046208	0.131404	0.116712	0.230712	FALSE
Fam133b	chr5	3543833	3570546	+	2302	26.0036	4164	4595	3193	FALSE	TRUE	-0.0806366	0.271898	0.519997	-0.480085	1.37532e-10	1.17988e-09	FALSE
Steap1	chr5	5736322	5749317	-	1216	6.96323	589	600	497	FALSE	FALSE	-0.195998	0.0668287	0.214712	-0.341986	0.00189814	0.0061364	FALSE
Abcb4	chr5	8893721	8959226	+	4075	0.232833	66	149	82	FALSE	FALSE	0.950824	1.15021e-05	0.000151507	0.215747	0.382002	0.580514	TRUE
Sema3d	chr5	12383166	12588943	+	6521	4.31425	1957	2883	3251	FALSE	TRUE	0.336176	2.00895e-05	0.000248282	0.635164	5.21814e-16	8.52389e-15	TRUE
Rint1	chr5	23787744	23820369	+	3265	4.17842	949	1049	1018	FALSE	TRUE	-0.0781893	0.399446	0.677328	0.00421336	0.963906	1	FALSE
Khk	chr5	30921895	30931246	+	1117	1.89188	147	210	232	FALSE	FALSE	0.291632	0.0827284	0.248684	0.560883	0.000651438	0.00229266	FALSE
Nop14	chr5	34638536	34660148	-	2702	46.447	8730	11368	7752	FALSE	TRUE	0.158189	0.0232108	0.0981151	-0.268453	0.000134816	0.00053128	FALSE
Grk4	chr5	34660379	34755303	+	4634	19.2152	6194	8535	4857	FALSE	TRUE	0.239782	0.000710673	0.00566218	-0.447839	5.4756e-10	4.35427e-09	FALSE
Hgfac	chr5	35041553	35048436	+	2103	0.034179	5	5	11	TRUE	TRUE	-0.217312	0.807741	1	1.02287	0.167554	0.313719	FALSE
4930478P22Rik	chr5	35361553	35367677	+	2060	0.00697849	1	0	0	FALSE	FALSE	-3.27318	0.213724	0.462997	-3.21386	0.227868	0.394636	FALSE
Sorcs2	chr5	36017181	36398139	-	5721	0.479944	191	184	415	TRUE	TRUE	-0.276417	0.0901626	0.265125	1.02203	2.34824e-13	2.84739e-12	TRUE
Man2b2	chr5	36806813	36830649	-	3434	5.23704	1251	1163	2531	FALSE	FALSE	-0.32793	0.000221711	0.00206656	0.919516	1.64586e-28	9.61568e-27	FALSE
D5Ertd615e	chr5	45009171	45424400	-	3909	3.52313	958	1411	874	FALSE	TRUE	0.335851	0.000183309	0.00175967	-0.229405	0.0154954	0.0408741	FALSE
N4bp2	chr5	65763521	65826784	+	5731	5.07702	2024	2760	1400	TRUE	TRUE	0.224713	0.00436176	0.0257664	-0.628779	4.43731e-14	5.85749e-13	FALSE
Apbb2	chr5	66298725	66618817	-	6937	4.40575	2126	2185	3007	FALSE	TRUE	-0.183231	0.021649	0.0929158	0.40312	2.47735e-07	1.43296e-06	FALSE
Slain2	chr5	72914362	72978841	+	4865	5.18293	1754	2263	2131	FALSE	TRUE	0.144845	0.073216	0.229526	0.183826	0.0235934	0.0590223	FALSE
Igfbp7	chr5	77349240	77408045	-	1213	5.58199	471	547	991	FALSE	TRUE	-0.00691825	0.950956	1	0.975932	3.92319e-21	1.10251e-19	TRUE
Cenpc1	chr5	86012025	86065583	-	3191	18.2771	4057	4581	3424	TRUE	TRUE	-0.0474831	0.518203	0.803987	-0.341763	4.56734e-06	2.22411e-05	FALSE
Utp3	chr5	88554483	88556083	+	1601	79.9957	8909	10192	7228	FALSE	FALSE	-0.0286316	0.681638	0.946887	-0.398704	1.5314e-08	1.02771e-07	FALSE
Gc	chr5	89417511	89457898	-	1812	0.11107	14	3	7	TRUE	TRUE	-2.39363	0.00212012	0.0141866	-1.08305	0.0918343	0.191094	FALSE
Scarb2	chr5	92443873	92505608	-	2110	26.0261	3820	4658	4938	FALSE	TRUE	0.0634024	0.389335	0.664879	0.273303	0.000200582	0.000768258	FALSE
1700007G11Rik	chr5	98329304	98802019	+	861	0.0834825	5	1	3	FALSE	FALSE	-2.39535	0.0594118	0.195855	-0.807617	0.421477	0.62942	FALSE
Hnrnpdl	chr5	100033579	100039222	-	2750	147.395	28196	31587	22718	FALSE	FALSE	-0.0588931	0.383834	0.65789	-0.408696	1.76891e-09	1.3243e-08	FALSE
Enoph1	chr5	100039994	100068765	+	1829	49.1635	6255	6176	5313	FALSE	TRUE	-0.241066	0.000742642	0.00585034	-0.33252	3.70812e-06	1.82757e-05	FALSE
1700016H13Rik	chr5	103648587	103655732	-	946	0.227944	15	14	17	TRUE	TRUE	-0.319516	0.550721	0.832559	0.0828801	0.871185	1	FALSE
Lrrc8c	chr5	105519471	105608954	+	2829	0.929923	183	194	290	FALSE	TRUE	-0.138429	0.395335	0.672036	0.566856	0.000162545	0.000629881	FALSE
4930428O21Rik	chr5	107698212	107703480	-	1740	0.00826189	1	2	1	FALSE	FALSE	0.71373	0.652346	0.919281	-0.0862651	0.962088	1	FALSE
Atp5k	chr5	108433253	108434378	-	292	726.711	14761	15720	10485	FALSE	FALSE	-0.131922	0.0545285	0.183447	-0.590501	1.54021e-17	3.01631e-16	FALSE
Pgam5	chr5	110259135	110269899	-	2079	51.5423	7454	8505	7759	TRUE	TRUE	-0.0324368	0.645017	0.919178	-0.0391871	0.578721	0.804288	FALSE
Crybb3	chr5	113075839	113081584	-	828	0.121534	7	14	20	TRUE	TRUE	0.76749	0.23545	0.491562	1.40214	0.017898	0.0463555	FALSE
Tmem211	chr5	113226909	113239263	+	1827	0.0314739	4	5	2	TRUE	TRUE	0.0965045	0.91846	1	-1.04965	0.365666	0.559449	FALSE
Sart3	chr5	113742446	113771649	-	3586	17.4344	4349	5293	4144	TRUE	TRUE	0.0606667	0.404885	0.684412	-0.166698	0.023498	0.0588198	FALSE
Iscu	chr5	113772812	113778282	+	887	35.8015	2209	2656	2441	TRUE	TRUE	0.0431258	0.582629	0.859879	0.0470327	0.551178	0.771807	FALSE
Coro1c	chr5	113842439	113908706	-	3436	36.9475	8831	9847	8325	TRUE	TRUE	-0.0656254	0.347547	0.617584	-0.182168	0.00941103	0.0261137	FALSE
Alkbh2	chr5	114123934	114128176	-	1065	9.01687	668	759	634	FALSE	FALSE	-0.0384752	0.70447	0.966233	-0.172376	0.0975789	0.201656	FALSE
Ung	chr5	114130435	114139321	+	2097	45.499	6637	8061	5523	FALSE	TRUE	0.0576928	0.4148	0.695014	-0.362115	4.30522e-07	2.41087e-06	FALSE
Myo1h	chr5	114314941	114364576	+	4631	0.170733	55	57	117	FALSE	TRUE	-0.170823	0.542142	0.823361	0.990388	3.12245e-05	0.000135345	FALSE
Tchp	chr5	114707779	114722327	+	2863	4.82035	960	1081	1132	TRUE	TRUE	-0.0514672	0.57727	0.856783	0.140707	0.125485	0.245571	FALSE
2610524H06Rik	chr5	114821937	114823468	-	945	13.1283	863	1363	1180	FALSE	FALSE	0.436569	1.74068e-06	2.81518e-05	0.354267	0.000131781	0.00052032	FALSE
Cabp1	chr5	115168691	115186121	-	1181	1.48504	122	125	84	FALSE	TRUE	-0.187497	0.336777	0.606559	-0.634674	0.00289831	0.00899587	FALSE
Pop5	chr5	115235851	115240970	+	989	50.264	3458	3556	2470	TRUE	TRUE	-0.18241	0.0149857	0.0694434	-0.582445	3.17612e-14	4.27114e-13	TRUE
Cox6a1	chr5	115345654	115348955	-	533	205.953	7636	8502	11744	TRUE	TRUE	-0.0677475	0.335637	0.605296	0.523984	7.21692e-14	9.2858e-13	FALSE
Pxn	chr5	115506676	115555987	+	3808	4.54148	1203	1601	1892	FALSE	TRUE	0.189586	0.028122	0.113067	0.556185	6.37322e-11	5.69903e-10	FALSE
Rplp0	chr5	115559467	115563729	+	1360	2319.12	219398	251248	202739	TRUE	TRUE	-0.027172	0.683812	0.949016	-0.21097	0.00157735	0.00516706	FALSE
Suds3	chr5	117091678	117115993	-	2422	21.2727	3584	4044	3661	TRUE	TRUE	-0.0485198	0.514055	0.799213	-0.0663742	0.374355	0.570527	FALSE
Wsb2	chr5	117357305	117378589	+	2408	30.5245	5113	5734	6689	TRUE	TRUE	-0.0573605	0.426511	0.70996	0.290571	5.19671e-05	0.000218394	FALSE
Tbx3	chr5	119670862	119684724	+	4837	12.7381	4286	7236	4740	FALSE	TRUE	0.532815	1.65878e-13	8.15074e-12	0.0482102	0.510134	0.73166	TRUE
Plbd2	chr5	120483893	120503623	-	3595	6.70999	1678	1955	2942	FALSE	FALSE	-0.00230767	0.977571	1	0.71297	4.35676e-19	9.9809e-18	FALSE
Rasal1	chr5	120648812	120679610	+	3363	0.397544	93	99	120	TRUE	TRUE	-0.132364	0.544748	0.826497	0.270368	0.196497	0.358297	TRUE
Cux2	chr5	121860216	122047825	-	5113	0.0590435	21	44	21	FALSE	TRUE	0.840884	0.0255415	0.105559	-0.0964697	0.829339	1	TRUE
Arpc3	chr5	122391928	122406178	+	848	104.478	6163	5899	6504	FALSE	TRUE	-0.28589	6.55467e-05	0.000715884	-0.0193488	0.786255	1	FALSE
Rhof	chr5	123118180	123132629	-	2143	0.342119	51	76	47	TRUE	TRUE	0.352062	0.187855	0.437039	-0.214333	0.472436	0.687115	FALSE
Denr	chr5	123907275	123928832	+	2236	81.8244	12727	15289	10130	FALSE	TRUE	0.0418676	0.542816	0.824232	-0.426297	8.0977e-10	6.31398e-09	FALSE
Ogfod2	chr5	124112338	124115476	+	1548	2.32166	250	341	467	FALSE	FALSE	0.225014	0.100482	0.286768	0.804153	5.29017e-10	4.21505e-09	TRUE
Mmp17	chr5	129584214	129608211	+	3489	0.700449	170	312	178	FALSE	FALSE	0.652921	1.49946e-05	0.000191719	-0.0306791	0.855376	1	TRUE
Gbas	chr5	129725075	129758325	+	2098	11.4361	1669	1351	2046	FALSE	FALSE	-0.527646	5.27525e-10	1.63486e-08	0.196765	0.0161833	0.0423387	FALSE
Rfc2	chr5	134582690	134598328	+	1518	48.8186	5155	5711	4044	TRUE	TRUE	-0.074961	0.298648	0.55623	-0.447221	1.01214e-09	7.78995e-09	FALSE
Wbscr28	chr5	134901593	134906733	-	933	0	0	0	0	FALSE	FALSE	0	1	1	0	1	1	FALSE
Abhd11os	chr5	135012122	135013157	-	500	1.0638	37	45	41	TRUE	TRUE	0.0594843	0.855141	1	0.0508917	0.878422	1	FALSE
Vps37d	chr5	135072900	135078266	-	1544	0.493466	53	64	146	FALSE	FALSE	0.0492405	0.858085	1	1.36285	2.44515e-09	1.80021e-08	TRUE
Srrm3	chr5	135818106	135874772	+	3932	0.0182804	5	12	12	TRUE	TRUE	1.02349	0.160099	0.389114	1.147	0.114103	0.22627	TRUE
Mir7035	chr5	136105522	136105603	+	82	0.175313	1	2	5	FALSE	FALSE	0.71373	0.652346	0.919281	2.09717	0.104132	0.209337	FALSE
Polr2j	chr5	136116691	136122947	+	586	129.283	5270	5640	4019	TRUE	TRUE	-0.124839	0.0833653	0.250321	-0.487997	2.61803e-11	2.4384e-10	FALSE
Cux1	chr5	136248135	136567490	-	15378	1.46487	1567	1883	1907	FALSE	TRUE	0.042291	0.609766	0.887431	0.186243	0.0244324	0.0609526	TRUE
Col26a1	chr5	136741764	136883107	-	2705	0.276353	52	108	59	FALSE	TRUE	0.830314	0.000737845	0.00582006	0.084968	0.762859	0.98388	TRUE
Vgf	chr5	137030295	137033351	+	2553	0.0450472	8	13	14	TRUE	TRUE	0.471913	0.458711	0.744392	0.701943	0.260895	0.427175	TRUE
Slc12a9	chr5	137314558	137333582	-	3315	2.48485	573	501	725	TRUE	TRUE	-0.416361	0.000163091	0.00158553	0.242355	0.0203298	0.0519325	FALSE
Pop7	chr5	137501439	137502429	-	792	27.1541	1496	1738	1595	TRUE	TRUE	-0.00641532	0.938973	1	-0.00459705	0.956578	1	FALSE
Nyap1	chr5	137730963	137739998	-	3501	0.336706	82	95	257	TRUE	TRUE	-0.0104154	0.963424	1	1.54963	2.954e-17	5.60896e-16	FALSE
Cox19	chr5	139337822	139345166	-	761	22.8575	1210	1360	1325	TRUE	TRUE	-0.0541289	0.536896	0.817888	0.0339383	0.699348	0.922429	FALSE
Ints1	chr5	139751282	139775678	-	7113	4.82828	2389	3172	3522	FALSE	TRUE	0.186244	0.0158429	0.0725428	0.462924	1.66694e-09	1.25256e-08	FALSE
Sdk1	chr5	141241534	142213791	+	8513	0.0844338	50	63	104	TRUE	TRUE	0.110445	0.693545	0.957959	0.95785	0.000125247	0.000496376	TRUE
Radil	chr5	142484839	142551098	-	3769	0.320392	84	149	120	FALSE	TRUE	0.60344	0.00322046	0.0200886	0.417009	0.0516366	0.116834	FALSE
Actb	chr5	142903118	142906754	-	1917	1689.07	225237	221332	284377	TRUE	TRUE	-0.247965	0.000203976	0.00192551	0.239317	0.000336442	0.00123813	FALSE
Rnf216	chr5	142990893	143113020	-	4671	4.90885	1595	2253	1792	FALSE	TRUE	0.275539	0.000732263	0.00578725	0.0709653	0.392865	0.594009	FALSE
E130309D02Rik	chr5	143301072	143315360	-	2343	3.57705	583	726	817	FALSE	FALSE	0.093722	0.36842	0.642618	0.389726	0.000143043	0.000559816	FALSE
Fam220a	chr5	143548706	143564525	+	2331	5.26677	854	1049	1039	TRUE	TRUE	0.0739632	0.431708	0.714645	0.185819	0.0484151	0.110541	FALSE
Lmtk2	chr5	144100436	144188204	+	8114	3.75249	2118	2921	2121	FALSE	TRUE	0.241014	0.00207614	0.0139467	-0.094996	0.234945	0.404397	FALSE
Trrap	chr5	144768792	144859773	+	12476	6.45155	5599	9386	5923	TRUE	TRUE	0.522599	1.85707e-13	9.07028e-12	-0.0158844	0.824931	1	FALSE
Mtus2	chr5	147957320	148316065	+	7543	0.70897	372	512	455	FALSE	TRUE	0.238039	0.0444964	0.159519	0.193461	0.108946	0.217384	TRUE
Gm15408	chr5	149006962	149012776	+	1379	0.0416989	4	13	10	TRUE	TRUE	1.45155	0.0545009	0.183404	1.20048	0.133386	0.258853	FALSE
B3glct	chr5	149678257	149762599	+	4543	1.49991	474	994	607	FALSE	FALSE	0.845469	2.94708e-16	1.92951e-14	0.259705	0.0187876	0.0484082	FALSE
N4bp2l2	chr5	150635973	150665612	-	8981	16.7111	10440	11300	8050	FALSE	FALSE	-0.108531	0.117906	0.315239	-0.472098	1.58887e-11	1.51926e-10	FALSE
Pds5b	chr5	150673827	150810669	+	7308	13.9744	7104	10019	5653	FALSE	TRUE	0.273297	0.000100711	0.00104614	-0.42665	2.35871e-09	1.73867e-08	FALSE
1700028E10Rik	chr5	151368675	151414083	+	2718	0.0423126	8	16	15	TRUE	TRUE	0.768698	0.205018	0.462997	0.800599	0.192371	0.351876	FALSE
C1galt1	chr6	7845224	7872042	+	2065	37.335	5363	6399	4166	FALSE	TRUE	0.0320718	0.654833	0.921976	-0.461409	2.63554e-10	2.17882e-09	FALSE
Cped1	chr6	21985910	22255606	+	4898	6.58323	2243	1289	4224	TRUE	TRUE	-1.02183	1.75721e-34	4.2488e-32	0.816103	1.6985e-26	8.37959e-25	FALSE
Grm8	chr6	27275121	28134369	-	3678	0.0586284	15	16	17	FALSE	TRUE	-0.12859	0.804284	1	0.0828801	0.871185	1	TRUE
Gcc1	chr6	28416603	28421724	-	4138	5.60715	1614	2002	1742	FALSE	FALSE	0.0880616	0.284154	0.537598	0.0130594	0.875224	1	FALSE
Arf5	chr6	28423640	28426499	+	933	7.88891	512	706	819	FALSE	FALSE	0.240741	0.0241979	0.100977	0.580563	2.82558e-08	1.83617e-07	FALSE
Mir129-1	chr6	29022619	29022691	+	73	0	0	0	0	TRUE	TRUE	0	1	1	0	1	1	FALSE
Rbm28	chr6	29123573	29164724	-	4186	51.3589	14955	16053	11440	TRUE	TRUE	-0.120518	0.0788655	0.23943	-0.48358	2.5558e-12	2.71843e-11	FALSE
Mirc35hg	chr6	30158641	30174125	-	1964	2.28371	312	358	186	FALSE	TRUE	-0.0243111	0.851695	1	-0.842844	1.08281e-08	7.37607e-08	FALSE
Klhdc10	chr6	30401909	30455174	+	5883	7.89282	3230	3559	3461	FALSE	TRUE	-0.0827929	0.27124	0.519771	0.00261101	0.97236	1	FALSE
Akr1b8	chr6	34354164	34368454	+	1304	17.3412	1573	2710	2292	TRUE	TRUE	0.562006	3.34052e-12	1.40896e-10	0.446015	4.60502e-08	2.91421e-07	FALSE
3110062M04Rik	chr6	34871771	34878065	-	3725	0.158229	41	39	98	FALSE	FALSE	-0.293966	0.370803	0.645548	1.15777	1.27815e-05	5.85841e-05	FALSE
Hipk2	chr6	38697840	38876190	-	4575	2.02045	643	1093	665	FALSE	TRUE	0.542588	2.58161e-08	6.03307e-07	-0.0484988	0.640682	0.862037	TRUE
Tbxas1	chr6	38918986	39084579	+	1978	0.0290712	4	9	7	FALSE	TRUE	0.92759	0.259666	0.513277	0.693773	0.425301	0.632731	FALSE
Kdm7a	chr6	39136620	39206773	-	9553	4.14432	2754	4291	3440	FALSE	TRUE	0.417036	3.12001e-08	7.19487e-07	0.223827	0.00327831	0.0100666	FALSE
Fam131b	chr6	42315305	42324640	-	4108	0.447928	128	123	163	TRUE	TRUE	-0.279941	0.148525	0.368949	0.251467	0.167922	0.314311	TRUE
Zfp783	chr6	47943175	47954549	+	4415	0.45911	141	273	260	TRUE	TRUE	0.730003	5.85239e-06	8.28049e-05	0.785254	1.30812e-06	6.85189e-06	FALSE
1700026J14Rik	chr6	48536582	48537474	-	794	0.0181054	1	1	2	FALSE	FALSE	-0.198034	0.913158	1	0.828744	0.599669	0.818701	FALSE
Atp6v0e2	chr6	48537569	48541800	+	1834	4.85983	620	995	778	FALSE	FALSE	0.459621	3.50055e-06	5.25426e-05	0.230417	0.0241553	0.0603166	FALSE
Mad2l1	chr6	66535468	66540991	+	1725	141.015	16921	17433	10562	FALSE	FALSE	-0.179726	0.00859793	0.0448175	-0.776968	3.41202e-29	2.14755e-27	FALSE
Gadd45a	chr6	67035096	67037407	-	1224	23.9477	2039	2298	2646	FALSE	FALSE	-0.0502138	0.528919	0.81268	0.278893	0.000414449	0.00150435	FALSE
Thnsl2	chr6	71128166	71144380	-	2086	1.76423	256	278	372	TRUE	TRUE	-0.103744	0.463718	0.750511	0.441936	0.000981493	0.0033439	FALSE
Tmem150a	chr6	72355483	72359762	+	1510	11.3292	1190	1260	1747	FALSE	FALSE	-0.140257	0.113067	0.31104	0.456835	1.00536e-07	6.09832e-07	FALSE
Suclg1	chr6	73248505	73276907	+	1392	111.122	10760	11986	9121	TRUE	TRUE	-0.0670608	0.333114	0.601829	-0.335454	1.50647e-06	7.83257e-06	FALSE
Htra2	chr6	83051267	83054571	-	1724	12.3494	1481	1665	1841	TRUE	TRUE	-0.0537789	0.522985	0.806811	0.216858	0.00936615	0.025998	FALSE
Aup1	chr6	83054521	83057682	+	1705	7.44501	883	1118	1222	TRUE	TRUE	0.117686	0.205584	0.462997	0.37167	5.38542e-05	0.000225432	FALSE
Tgfa	chr6	86195251	86275449	+	4229	1.45491	428	316	683	TRUE	TRUE	-0.660194	1.42051e-07	2.93736e-06	0.577097	1.76217e-07	1.03572e-06	TRUE
Fam136a	chr6	86365683	86370058	+	1606	92.4037	10323	14048	10201	TRUE	TRUE	0.221766	0.00134885	0.0097341	-0.114194	0.100707	0.207018	FALSE
Mxd1	chr6	86647045	86669159	-	4661	0.650777	211	311	341	FALSE	TRUE	0.336774	0.0195357	0.0858062	0.595206	2.62759e-05	0.000115059	FALSE
Aplf	chr6	87628429	87672168	-	3278	5.32401	1214	1594	1144	FALSE	TRUE	0.170134	0.0486647	0.171294	-0.182706	0.040639	0.0952352	FALSE
H1fx	chr6	87980421	87981482	-	1062	0.460239	34	54	89	TRUE	TRUE	0.443396	0.164474	0.397655	1.2882	5.56337e-06	2.675e-05	FALSE
Gm5577	chr6	87981683	87984180	+	1423	0.949624	94	138	131	TRUE	TRUE	0.330839	0.102909	0.291582	0.38136	0.0626539	0.13823	FALSE
Iqsec1	chr6	90659598	90810123	-	6812	1.6313	773	1449	1156	FALSE	TRUE	0.683702	1.15488e-13	5.80317e-12	0.483493	2.9063e-07	1.66295e-06	TRUE
Eogt	chr6	97110944	97148883	-	3205	7.11832	1587	1468	1544	TRUE	TRUE	-0.335156	7.49505e-05	0.000807752	-0.136662	0.104638	0.209938	FALSE
0610040F04Rik	chr6	108577036	108660934	-	2393	0.282347	47	50	31	FALSE	TRUE	-0.133124	0.657203	0.924035	-0.695139	0.0382783	0.0903786	FALSE
Bhlhe40	chr6	108660629	108666925	+	3113	8.1784	1771	1290	3357	FALSE	TRUE	-0.67987	1.19869e-15	7.39219e-14	0.825522	1.34746e-25	6.09377e-24	TRUE
Jagn1	chr6	113442517	113448229	+	1260	49.927	4376	3034	3996	TRUE	TRUE	-0.751099	1.24829e-23	1.52422e-21	-0.228093	0.00197	0.00634855	FALSE
Brk1	chr6	113604772	113616951	+	1095	137.232	10453	9816	9218	TRUE	TRUE	-0.31344	6.79693e-06	9.46339e-05	-0.278432	6.54163e-05	0.000270313	FALSE
Cand2	chr6	115774557	115805555	+	5453	2.5572	970	1299	1102	TRUE	TRUE	0.198589	0.0280142	0.112782	0.0870134	0.344243	0.533154	FALSE
Rpl32	chr6	115805514	115808743	-	504	2563.61	89878	107314	66524	TRUE	TRUE	0.0330646	0.621155	0.898003	-0.531136	2.63679e-15	3.99709e-14	FALSE
Snora7a	chr6	115807975	115808103	-	129	177.189	1590	2023	1545	FALSE	FALSE	0.124727	0.129499	0.334337	-0.138453	0.100089	0.205921	FALSE
Cxcl12	chr6	117168535	117181368	+	7161	6.07469	3026	1501	7304	TRUE	TRUE	-1.23415	9.0822e-53	4.43593e-50	1.1742	9.39935e-57	3.27917e-54	TRUE
C1ra	chr6	124512621	124523440	+	2762	2.63364	506	271	1090	FALSE	TRUE	-1.12319	3.23568e-19	2.75326e-17	1.0099	1.68061e-23	6.13486e-22	FALSE
C1s1	chr6	124530344	124542359	-	2985	3.37118	700	436	1051	FALSE	FALSE	-0.905553	1.37154e-16	9.27824e-15	0.489221	4.12814e-07	2.31595e-06	FALSE
Lpcat3	chr6	124663104	124704716	+	2502	23.8273	4147	5010	4090	FALSE	TRUE	0.0500075	0.494191	0.779073	-0.117007	0.112802	0.224236	FALSE
Ptpn6	chr6	124720707	124738709	-	2430	7.51914	1271	1149	761	FALSE	TRUE	-0.368281	3.34305e-05	0.000393638	-0.836932	3.33448e-19	7.7113e-18	FALSE
Grcc10	chr6	124739184	124741079	-	567	60.672	2393	3012	3804	FALSE	FALSE	0.109163	0.158512	0.386947	0.571629	8.06186e-14	1.03132e-12	FALSE
4930557K07Rik	chr6	125010176	125049853	-	362	0.992796	25	43	30	TRUE	TRUE	0.557542	0.124156	0.326197	0.165237	0.674911	0.898638	FALSE
Iffo1	chr6	125145224	125161782	+	3039	2.5828	546	641	775	FALSE	TRUE	0.00868786	0.935394	1	0.408173	9.06845e-05	0.000367082	FALSE
Crebl2	chr6	134830199	134857883	+	2536	3.64494	643	878	690	TRUE	TRUE	0.226631	0.0235368	0.0988467	0.00473306	0.963475	1	FALSE
Gm7457	chr6	142814231	142833494	+	2459	0.00584615	1	5	0	FALSE	FALSE	1.98	0.12751	0.330653	-3.21386	0.227868	0.394636	FALSE
St8sia1	chr6	142821541	142964452	-	8995	0.353199	221	572	264	FALSE	TRUE	1.14882	4.20244e-19	3.50265e-17	0.159365	0.27903	0.450049	TRUE
Sgce	chr6	4674350	4747204	-	1875	7.36035	960	877	1515	FALSE	TRUE	-0.353143	0.000192409	0.00183118	0.561109	3.04473e-10	2.49096e-09	FALSE
Peg10	chr6	4747306	4760516	+	6666	13.8409	6418	11882	6389	FALSE	TRUE	0.665839	3.32031e-21	3.29615e-19	-0.103575	0.146329	0.279989	FALSE
Cav1	chr6	17306335	17341328	+	2767	124.03	23873	12620	33807	TRUE	TRUE	-1.14239	3.04815e-61	1.73114e-58	0.404897	2.33367e-09	1.72125e-08	TRUE
Cftr	chr6	18170687	18322769	+	6304	0.198396	87	45	91	FALSE	FALSE	-1.17143	9.98573e-06	0.00013355	-0.0321474	0.886906	1	FALSE
Fam3c	chr6	22306522	22356081	-	2739	48.9634	9329	9299	8767	TRUE	TRUE	-0.227378	0.00113968	0.00847764	-0.18668	0.00763334	0.0216962	FALSE
Mir129-1	chr6	29022619	29022691	+	73	0	0	0	0	TRUE	TRUE	0	1	1	0	1	1	FALSE
Stra8	chr6	34920960	34939342	+	1455	0.227245	23	60	32	TRUE	TRUE	1.15661	0.000737258	0.00581893	0.37765	0.340187	0.528107	FALSE
1810058I24Rik	chr6	35252699	35262059	+	1302	35.354	3202	3651	2980	TRUE	TRUE	-0.0334141	0.65675	0.923557	-0.200697	0.00831189	0.0234177	FALSE
1110001J03Rik	chr6	38534861	38539449	+	441	25.0352	768	881	988	FALSE	FALSE	-0.0246943	0.800036	1	0.266323	0.00557369	0.0163247	FALSE
1700025N23Rik	chr6	39063879	39067586	-	902	2.56595	161	189	115	TRUE	TRUE	0.00858569	0.959318	1	-0.581933	0.0018528	0.00599779	FALSE
Mrps33	chr6	39801807	39810936	-	1052	72.63	5315	6060	3949	FALSE	FALSE	-0.0334849	0.64138	0.91525	-0.525612	7.21461e-13	8.21772e-12	FALSE
Casp2	chr6	42264985	42282508	+	3529	14.5427	3570	3723	2708	FALSE	TRUE	-0.162187	0.0298698	0.118598	-0.49572	7.35926e-11	6.54005e-10	FALSE
Tcaf2	chr6	42623043	42645041	-	4257	0.918531	272	161	434	TRUE	TRUE	-0.978686	3.34625e-10	1.06683e-08	0.576834	7.74127e-06	3.65737e-05	FALSE
Zfp786	chr6	47819266	47830505	-	2829	3.12515	615	799	388	FALSE	TRUE	0.154848	0.128992	0.333309	-0.761376	2.40936e-11	2.25609e-10	FALSE
Zfp398	chr6	47835661	47868257	+	3478	1.70706	413	588	444	TRUE	TRUE	0.286868	0.0117	0.0576525	0.00737207	0.950587	1	FALSE
Zfp282	chr6	47877555	47908484	+	5221	2.35419	855	1419	1366	FALSE	TRUE	0.508087	2.40446e-08	5.65151e-07	0.57885	2.36009e-10	1.95974e-09	TRUE
Zfp746	chr6	48062395	48086593	-	3651	6.35901	1615	2117	2219	FALSE	FALSE	0.167742	0.0404586	0.148868	0.361308	9.47308e-06	4.42506e-05	FALSE
Gimap3	chr6	48764464	48770851	-	2145	0.00670195	1	0	2	FALSE	FALSE	-3.27318	0.213724	0.462997	0.828744	0.599669	0.818701	FALSE
Ccdc126	chr6	49319353	49341581	+	2271	4.39943	695	1179	767	TRUE	TRUE	0.53967	1.61109e-08	3.90321e-07	0.0451622	0.653747	0.87557	FALSE
Mpp6	chr6	50110241	50198598	+	2222	68.346	10564	11308	9238	TRUE	TRUE	-0.124545	0.0726961	0.228394	-0.290544	3.08722e-05	0.000133865	FALSE
Hoxa3	chr6	52169062	52213067	-	2543	0.0452244	8	8	14	FALSE	TRUE	-0.219314	0.758601	1	0.701943	0.260895	0.427175	TRUE
Hoxa5	chr6	52201754	52204587	-	1877	0.26806	35	65	82	FALSE	FALSE	0.668588	0.0276083	0.111534	1.12853	8.4047e-05	0.000342085	TRUE
Hoxa7	chr6	52215624	52218573	-	1951	0.147367	20	46	81	FALSE	FALSE	0.974818	0.00975534	0.0496617	1.91449	6.02914e-09	4.22975e-08	TRUE
Hoxa10	chr6	52231197	52240854	-	3142	1.87589	410	504	887	TRUE	TRUE	0.0750455	0.520224	0.805963	1.01605	2.9976e-21	8.51213e-20	TRUE
Tril	chr6	53815468	53820825	-	5358	0.104638	39	60	41	TRUE	TRUE	0.397727	0.186471	0.434813	-0.0248164	0.93978	1	TRUE
Avl9	chr6	56714905	56761911	+	6691	13.6753	6365	7556	5803	FALSE	TRUE	0.024728	0.727491	0.987058	-0.230401	0.00128526	0.00428906	FALSE
Tigd2	chr6	59208870	59212033	+	3007	10.2117	2136	2462	1926	FALSE	FALSE	-0.0178136	0.821764	1	-0.246332	0.00222769	0.00708551	FALSE
Rpia	chr6	70765720	70792175	-	1772	14.1648	1746	1755	1446	FALSE	TRUE	-0.215301	0.00909431	0.0469664	-0.369001	1.12786e-05	5.21164e-05	FALSE
Mat2a	chr6	72432799	72439558	-	2804	306.032	59692	69916	47868	TRUE	TRUE	0.00535133	0.936404	1	-0.415519	6.57361e-10	5.17685e-09	FALSE
Particl	chr6	72438683	72440615	+	1933	3.82261	514	555	728	FALSE	FALSE	-0.111988	0.31129	0.574581	0.405043	0.000136914	0.000538505	FALSE
Tcf7l1	chr6	72626371	72789045	-	2882	1.28693	258	342	345	TRUE	TRUE	0.183814	0.176707	0.418722	0.322046	0.0176524	0.0457674	FALSE
Ctnna2	chr6	76881637	77979667	-	4130	0.254098	73	101	60	TRUE	TRUE	0.245297	0.286818	0.541061	-0.37926	0.142964	0.274777	TRUE
M1ap	chr6	82946922	83030309	+	2051	3.02093	431	514	444	FALSE	TRUE	0.0313385	0.785832	1	-0.0541564	0.646503	0.866963	FALSE
Mrpl53	chr6	83109108	83109932	+	620	40.4142	1743	2222	2099	FALSE	FALSE	0.127544	0.115363	0.31104	0.171075	0.0354584	0.0851956	FALSE
Mthfd2	chr6	83305704	83317604	-	2070	63.135	9091	11141	7247	FALSE	FALSE	0.0706332	0.31044	0.573296	-0.424092	1.73662e-09	1.30172e-08	FALSE
Bola3	chr6	83349484	83358392	+	530	21.3737	788	977	1122	FALSE	TRUE	0.0874168	0.362029	0.635046	0.412706	1.21263e-05	5.57277e-05	FALSE
Tex261	chr6	83770414	83775812	-	1454	33.9124	3430	3766	3932	TRUE	TRUE	-0.0879062	0.23983	0.497599	0.100008	0.180221	0.333499	FALSE
Zfp638	chr6	83914353	83986871	+	6470	50.8948	22906	29917	16433	FALSE	TRUE	0.162505	0.0165271	0.0749785	-0.57617	3.61978e-17	6.81562e-16	FALSE
Spr	chr6	85133680	85137764	-	1226	52.8008	4503	5218	4886	TRUE	TRUE	-0.010123	0.889351	1	0.0207232	0.776347	0.995702	FALSE
Pradc1	chr6	85446785	85451970	-	1296	17.3928	1568	1693	1128	TRUE	TRUE	-0.112069	0.180123	0.424131	-0.572148	5.11947e-11	4.62875e-10	FALSE
Cct7	chr6	85451505	85468477	+	2452	550.134	93834	107263	68575	TRUE	TRUE	-0.0297638	0.656373	0.923202	-0.549471	2.83579e-16	4.76292e-15	FALSE
1700019G17Rik	chr6	85899050	85904938	-	3278	1.31127	299	295	255	FALSE	FALSE	-0.242063	0.0746583	0.232941	-0.326544	0.0193302	0.0496699	FALSE
Add2	chr6	86028681	86124409	+	9756	0.1002	68	69	74	FALSE	TRUE	-0.201306	0.429883	0.713804	0.024903	0.920925	1	TRUE
Fam136a	chr6	86365683	86370058	+	1606	92.4037	10323	14048	10201	TRUE	TRUE	0.221766	0.00134885	0.0097341	-0.114194	0.100707	0.207018	FALSE
Antxr1	chr6	87133853	87335775	-	5264	2.43054	890	826	1373	FALSE	TRUE	-0.330349	0.000608153	0.00496713	0.528351	6.01203e-09	4.21896e-08	FALSE
Copg1	chr6	87887940	87913594	+	4503	61.5955	19294	19206	18413	TRUE	TRUE	-0.229327	0.000774844	0.0060649	-0.16447	0.0159422	0.0417938	FALSE
Mir6376	chr6	88104128	88104258	-	131	0	0	0	0	TRUE	TRUE	0	1	1	0	1	1	FALSE
Abtb1	chr6	88835914	88841935	-	1880	11.5541	1511	1728	1318	FALSE	FALSE	-0.0291319	0.727971	0.987475	-0.294171	0.000620024	0.00219158	FALSE
Gm15612	chr6	88842854	88847274	+	3118	0.0184422	4	12	14	FALSE	FALSE	1.3373	0.0821446	0.247327	1.68064	0.0227824	0.0572691	FALSE
Ccdc37	chr6	90403736	90428480	-	2141	0.13429	20	21	25	FALSE	FALSE	-0.151423	0.738276	0.996919	0.223634	0.606743	0.824785	FALSE
Wnt7a	chr6	91363983	91411369	-	3176	0.090527	20	21	27	FALSE	TRUE	-0.151423	0.738276	0.996919	0.334115	0.433482	0.642865	TRUE
Crbn	chr6	106778245	106800087	-	4053	26.1799	7381	7984	5404	TRUE	TRUE	-0.109437	0.120839	0.319997	-0.546821	2.12275e-14	2.90255e-13	FALSE
Setmar	chr6	108065045	108077127	+	1770	8.50359	1047	1065	673	FALSE	TRUE	-0.198118	0.0304084	0.12026	-0.734516	4.00906e-14	5.32359e-13	FALSE
Arl8b	chr6	108783059	108823723	+	2928	44.4625	9056	10126	7982	FALSE	TRUE	-0.0616144	0.377234	0.653735	-0.279163	7.00306e-05	0.00028845	FALSE
Oxtr	chr6	112473684	112489808	-	4568	0.0314704	10	16	9	FALSE	FALSE	0.450878	0.432076	0.714645	-0.245806	0.708287	0.927541	TRUE
Jagn1	chr6	113442517	113448229	+	1260	49.927	4376	3034	3996	TRUE	TRUE	-0.751099	1.24829e-23	1.52422e-21	-0.228093	0.00197	0.00634855	FALSE
Il17rc	chr6	113471455	113483163	+	2369	1.55954	257	273	482	FALSE	FALSE	-0.135537	0.339698	0.610027	0.80993	2.58002e-10	2.13582e-09	FALSE
Irak2	chr6	113638467	113695027	+	3197	9.92854	2208	2577	1800	TRUE	TRUE	0.000218636	0.997782	1	-0.391762	1.25232e-06	6.58122e-06	FALSE
Vgll4	chr6	114862092	114921752	-	1291	2.19366	197	167	440	TRUE	TRUE	-0.460763	0.00531271	0.030356	1.0618	9.98211e-15	1.41811e-13	FALSE
Tamm41	chr6	115004381	115037874	-	1166	30.4528	2470	2694	1979	TRUE	TRUE	-0.0974902	0.210029	0.462997	-0.416759	1.61867e-07	9.55048e-07	FALSE
Bms1	chr6	118383381	118419417	-	4288	106.691	31824	38089	24618	FALSE	TRUE	0.0365254	0.588317	0.865603	-0.467443	5.53843e-12	5.61919e-11	FALSE
Mical3	chr6	120931546	121131022	-	9858	3.26071	2236	3578	1956	FALSE	TRUE	0.455479	3.49605e-09	9.58216e-08	-0.29004	0.00029758	0.00110561	TRUE
M6pr	chr6	122309010	122317677	+	2222	183.416	28350	30685	21984	TRUE	TRUE	-0.108548	0.108556	0.303513	-0.463936	8.71834e-12	8.64085e-11	FALSE
Necap1	chr6	122874557	122888941	+	2393	15.445	2571	3505	2417	TRUE	TRUE	0.224342	0.00331857	0.0205588	-0.186146	0.0171973	0.0447211	FALSE
Pex5	chr6	124396816	124415067	-	3282	27.3103	6235	7816	7709	FALSE	TRUE	0.103305	0.145384	0.363216	0.209107	0.00322386	0.00990813	FALSE
C1rb	chr6	124570430	124581044	+	2166	0	0	2	1	FALSE	FALSE	3.98691	0.11575	0.31104	3.1276	0.250653	0.413203	FALSE
Lpcat3	chr6	124663104	124704716	+	2502	23.8273	4147	5010	4090	FALSE	TRUE	0.0500075	0.494191	0.779073	-0.117007	0.112802	0.224236	FALSE
P3h3	chr6	124841095	124857687	-	2779	18.7882	3632	3847	7622	TRUE	TRUE	-0.139759	0.0606191	0.198735	0.972338	1.76448e-40	2.62746e-38	FALSE
Ptms	chr6	124913675	124917946	-	1155	3.80863	306	413	407	FALSE	FALSE	0.209803	0.099353	0.28431	0.314342	0.0137004	0.0365459	FALSE
Mlf2	chr6	124931388	124936149	+	1544	84.5131	9077	12182	10975	TRUE	TRUE	0.201727	0.0037228	0.0226607	0.176888	0.0111234	0.0303208	FALSE
Parp11	chr6	127453723	127494239	+	3724	1.50551	390	375	443	FALSE	TRUE	-0.279226	0.0240284	0.100438	0.0867628	0.470463	0.685062	FALSE
Loh12cr1	chr6	134639512	134711184	+	1937	3.45106	465	591	581	FALSE	FALSE	0.123164	0.26888	0.516546	0.22421	0.0445783	0.103336	FALSE
Apold1	chr6	134982001	134986836	+	3284	0.126947	29	66	29	FALSE	FALSE	0.960891	0.00241297	0.0157812	-0.0966273	0.800847	1	FALSE
Ddx47	chr6	135011612	135023776	+	1764	73.6958	9043	11356	7856	TRUE	TRUE	0.105846	0.128446	0.332428	-0.300046	1.94329e-05	8.67273e-05	FALSE
Rerg	chr6	137054825	137170496	-	2313	1.08766	175	240	202	TRUE	TRUE	0.232804	0.139659	0.352444	0.109884	0.500199	0.71999	TRUE
Dera	chr6	137754577	137837872	+	1688	26.0176	3055	3478	2687	TRUE	TRUE	-0.0356468	0.637199	0.911976	-0.282207	0.000236282	0.00089295	FALSE
Rps4l	chr6	148354656	148355596	+	941	433.012	28344	34985	38375	FALSE	FALSE	0.0809591	0.230917	0.484677	0.340078	4.89904e-07	2.72403e-06	FALSE
Oscar	chr7	3609815	3616157	-	1845	0.0389585	5	7	6	TRUE	TRUE	0.257266	0.75553	1	0.162287	0.849517	1	FALSE
Ndufa3	chr7	3617373	3620161	+	349	205.873	4998	5866	5507	TRUE	TRUE	0.00829226	0.90849	1	0.042871	0.553221	0.773957	FALSE
Rdh13	chr7	4425665	4445657	-	3077	14.1841	3036	2803	3078	TRUE	TRUE	-0.337919	1.0238e-05	0.000136549	-0.0772191	0.310408	0.490487	FALSE
Isoc2b	chr7	4844960	4866179	-	1065	0.647919	48	51	102	FALSE	FALSE	-0.134931	0.649707	0.919281	0.988619	9.47546e-05	0.000382606	FALSE
U2af2	chr7	5062143	5079945	+	2202	142.197	21781	23423	21507	TRUE	TRUE	-0.117877	0.0828399	0.248958	-0.115307	0.0900416	0.187957	FALSE
Rps5	chr7	12922311	12926686	+	740	1837	94561	107079	81284	FALSE	FALSE	-0.0433753	0.516725	0.802017	-0.315317	2.5277e-06	1.27355e-05	FALSE
Dact3	chr7	16875317	16887301	+	2828	1.14375	225	278	696	FALSE	TRUE	0.0823851	0.570829	0.852903	1.53161	5.0922e-35	5.05515e-33	TRUE
Foxa3	chr7	19013283	19023539	-	2039	0.444173	63	45	37	FALSE	TRUE	-0.70649	0.0136182	0.0644389	-0.862605	0.00404304	0.012179	FALSE
Sympk	chr7	19024377	19054622	+	4121	11.9373	3422	4051	3837	FALSE	TRUE	0.0207039	0.781177	1	0.068093	0.362162	0.556775	FALSE
Fbxo46	chr7	19119859	19138261	+	2962	0.562991	116	167	135	FALSE	TRUE	0.302718	0.103076	0.29192	0.121669	0.530703	0.749628	FALSE
Fosb	chr7	19302696	19310045	-	3776	1.45813	383	450	705	TRUE	TRUE	0.00984394	0.934808	1	0.783045	2.88127e-12	3.04604e-11	TRUE
Ppp1r13l	chr7	19361216	19378533	+	3130	0.27098	59	65	90	TRUE	TRUE	-0.0828422	0.756721	1	0.511285	0.0393202	0.0925174	TRUE
Mark4	chr7	19426075	19458494	-	2259	0.426371	67	112	95	TRUE	TRUE	0.517783	0.0242113	0.100977	0.406085	0.0877985	0.184391	TRUE
Bloc1s3	chr7	19505804	19508331	-	1834	7.56409	965	1073	992	FALSE	FALSE	-0.069676	0.450598	0.734542	-0.0572252	0.539224	0.75785	FALSE
Pvrl2	chr7	19716644	19749573	-	3444	4.35361	1043	1849	1484	FALSE	FALSE	0.603218	3.48541e-12	1.46754e-10	0.411667	3.20151e-06	1.58976e-05	FALSE
Cblc	chr7	19779718	19796809	-	1662	0.302737	35	37	34	FALSE	TRUE	-0.142071	0.681049	0.94663	-0.138363	0.694616	0.91847	FALSE
Ceacam19	chr7	19875742	19887965	-	3361	0.307959	72	100	62	FALSE	TRUE	0.250829	0.278709	0.5298	-0.312187	0.225886	0.394636	FALSE
Pvr	chr7	19903578	19921143	-	2888	7.14305	1435	2154	2056	FALSE	TRUE	0.363208	1.12598e-05	0.00014884	0.421715	3.7469e-07	2.11226e-06	FALSE
Pou2f2	chr7	25091115	25132460	-	3436	0.0125515	3	9	4	TRUE	TRUE	1.32921	0.131817	0.338178	0.306905	0.77236	0.991579	FALSE
Cnfn	chr7	25367616	25369724	-	723	0.0795336	4	1	2	FALSE	FALSE	-2.08153	0.120233	0.318875	-1.04965	0.365666	0.559449	TRUE
Ccdc97	chr7	25711117	25719053	-	2986	1.33358	277	435	289	FALSE	TRUE	0.428241	0.000871433	0.00669854	-0.0358443	0.795539	1	FALSE
Rab4b	chr7	27168433	27178883	-	1170	9.00631	733	768	1200	FALSE	FALSE	-0.155415	0.119845	0.318875	0.614023	8.4187e-11	7.4355e-10	FALSE
Ltbp4	chr7	27305141	27337612	-	5595	3.24513	1263	1591	1630	TRUE	TRUE	0.110336	0.199177	0.456165	0.27095	0.00157638	0.00516665	FALSE
Fbl	chr7	28169748	28179269	+	1159	259.383	20912	26253	17413	TRUE	TRUE	0.105417	0.120642	0.319614	-0.361208	1.22517e-07	7.34228e-07	FALSE
Samd4b	chr7	28399522	28436191	-	4391	2.30483	704	1135	961	FALSE	TRUE	0.466246	1.12045e-06	1.8936e-05	0.351864	0.000311674	0.00115254	FALSE
Gmfg	chr7	28437447	28446895	+	1111	5.53807	428	524	299	FALSE	FALSE	0.0692041	0.54774	0.830056	-0.614293	1.27024e-06	6.66163e-06	FALSE
Zfp420	chr7	29859979	29877302	+	3334	2.87169	666	762	434	FALSE	FALSE	-0.0284599	0.779027	1	-0.714703	9.96318e-11	8.70833e-10	FALSE
Etv2	chr7	30633616	30635852	-	1048	2.20848	161	187	153	FALSE	FALSE	-0.00675129	0.968074	1	-0.170437	0.332288	0.51968	FALSE
Zfp536	chr7	37479109	37769752	-	4411	0.0782173	24	30	31	FALSE	TRUE	0.0987357	0.804252	1	0.270947	0.492552	0.711121	TRUE
Fuz	chr7	44896079	44900624	+	1698	1.84564	218	280	325	TRUE	TRUE	0.138295	0.343834	0.612637	0.478842	0.000740513	0.00257902	FALSE
Saal1	chr7	46686108	46710651	-	4699	8.03069	2625	3310	2176	TRUE	TRUE	0.111775	0.144053	0.360865	-0.367663	2.93879e-06	1.46525e-05	FALSE
Spty2d1	chr7	46990396	47008414	-	5226	4.05193	1473	1870	1943	TRUE	TRUE	0.121538	0.145049	0.3626	0.302462	0.000274704	0.00102656	FALSE
Adamts17	chr7	66839735	67152625	+	6029	0.078686	33	38	38	FALSE	TRUE	-0.019133	0.956218	1	0.106115	0.760559	0.981122	TRUE
Gm29683	chr7	70178868	70337852	-	2502	2.01099	350	448	270	TRUE	TRUE	0.133368	0.276024	0.525639	-0.471247	0.000438341	0.00158565	FALSE
Fes	chr7	80377758	80387946	-	2762	1.03576	199	128	367	FALSE	FALSE	-0.858678	8.47268e-07	1.46746e-05	0.7856	2.75495e-08	1.79314e-07	TRUE
Fam103a1	chr7	81762953	81769490	+	1423	49.5623	4906	4958	3880	FALSE	FALSE	-0.207517	0.00429183	0.025421	-0.435522	3.125e-09	2.27468e-08	FALSE
Sh3gl3	chr7	82259908	82307420	+	1575	6.66302	730	953	671	TRUE	TRUE	0.161822	0.0960509	0.277724	-0.218588	0.031898	0.0774875	FALSE
Cemip	chr7	83932857	84086505	-	7114	1.53578	760	843	1929	FALSE	TRUE	-0.0731891	0.456029	0.741359	1.24661	1.2811e-43	2.28364e-41	FALSE
Ccdc83	chr7	90223878	90265432	-	2142	0	0	1	1	FALSE	TRUE	3.07515	0.265972	0.513277	3.1276	0.250653	0.413203	FALSE
Ints4	chr7	97480956	97541398	+	3244	30.4664	6875	8068	5469	FALSE	TRUE	0.00811752	0.90855	1	-0.427118	2.45147e-09	1.80432e-08	FALSE
Wnt11	chr7	98835112	98854747	+	3185	0.898199	199	145	432	TRUE	TRUE	-0.678947	6.41014e-05	0.000701982	1.02078	1.06954e-13	1.35262e-12	TRUE
Relt	chr7	100845848	100863413	-	2817	2.11272	414	590	615	TRUE	TRUE	0.288278	0.0112178	0.055783	0.473794	2.6972e-05	0.00011798	FALSE
Olfr543	chr7	102476773	102477902	-	1130	0.0636093	5	17	11	FALSE	FALSE	1.52127	0.0233987	0.0985039	1.02287	0.167554	0.313719	FALSE
Olfr701	chr7	106814144	106820709	+	3063	0.00469334	1	4	1	FALSE	FALSE	1.6675	0.222151	0.472081	-0.0862651	0.962088	1	FALSE
St5	chr7	109523911	109617147	-	4526	2.90944	916	1293	883	TRUE	TRUE	0.274538	0.00257855	0.0166898	-0.149957	0.115151	0.227995	FALSE
Swap70	chr7	110221703	110283506	+	4035	17.062	4789	5309	5166	FALSE	TRUE	-0.0740162	0.307481	0.569194	0.0122792	0.865689	1	FALSE
Sox6	chr7	115470872	116038744	-	9362	0.250292	163	134	262	TRUE	TRUE	-0.504945	0.00510206	0.0293654	0.587294	0.000184979	0.000711285	TRUE
1700003G18Rik	chr7	116081762	116093149	-	620	0.278239	12	6	7	TRUE	TRUE	-1.20452	0.0810618	0.244789	-0.862716	0.195928	0.357446	FALSE
1110004F10Rik	chr7	116093380	116105210	+	1400	135.214	13168	14447	11590	TRUE	TRUE	-0.0889992	0.195932	0.450891	-0.281196	4.7315e-05	0.000199703	FALSE
Itpripl2	chr7	118485112	118491975	-	6864	6.3124	3014	2716	5596	FALSE	FALSE	-0.372913	1.19302e-06	2.00791e-05	0.795648	9.39366e-27	4.74954e-25	TRUE
Spns1	chr7	126370060	126377934	-	2782	13.8848	2687	3049	3567	TRUE	TRUE	-0.0403921	0.598689	0.877534	0.311659	4.22661e-05	0.000179885	FALSE
Mapk3	chr7	126759626	126765816	+	1772	8.85095	1091	1296	1685	FALSE	FALSE	0.0256782	0.77328	1	0.530005	1.07028e-09	8.20378e-09	FALSE
4930451I11Rik	chr7	126830474	126831496	-	475	0	0	0	0	FALSE	FALSE	0	1	1	0	1	1	FALSE
Cdipt	chr7	126975914	126980501	+	2313	13.6237	2192	2286	3201	FALSE	FALSE	-0.162147	0.0409765	0.150457	0.44921	7.35385e-09	5.11502e-08	FALSE
Zfp764	chr7	127403668	127406822	-	2508	2.09216	365	395	319	TRUE	TRUE	-0.108742	0.380949	0.657201	-0.291277	0.0238568	0.0596383	FALSE
Pycard	chr7	127991373	127993867	-	2135	12.2547	1820	1625	1007	TRUE	TRUE	-0.386204	3.11287e-06	4.73641e-05	-0.950829	1.04115e-27	5.60044e-26	FALSE
Cox6a2	chr7	128205435	128206366	-	659	0	0	1	0	FALSE	FALSE	3.07515	0.265972	0.513277	0	1	1	FALSE
9130023H24Rik	chr7	128234451	128238031	-	3581	0.297068	74	75	96	FALSE	FALSE	-0.203028	0.407831	0.68804	0.278053	0.230468	0.398526	FALSE
Armc5	chr7	128237357	128245100	+	3834	1.5898	424	525	822	FALSE	FALSE	0.0854969	0.458278	0.744271	0.857846	1.79375e-15	2.77247e-14	FALSE
Tgfb1i1	chr7	128246812	128255699	+	3904	0.563392	153	156	314	TRUE	TRUE	-0.194562	0.271861	0.519997	0.939644	9.89507e-10	7.62536e-09	TRUE
Fam196a	chr7	134881908	134938430	-	4637	0.43713	141	155	188	TRUE	TRUE	-0.0860881	0.633476	0.908232	0.31775	0.066697	0.145991	TRUE
Mapk1ip1	chr7	138835818	138846267	-	1524	3.78258	401	494	452	TRUE	TRUE	0.0781532	0.506146	0.791839	0.0756547	0.525709	0.744381	FALSE
Ppp2r2d	chr7	138846386	138883056	+	2053	50.2694	7179	9143	6774	TRUE	TRUE	0.126149	0.073024	0.229075	-0.180815	0.0108088	0.0295425	FALSE
Athl1	chr7	140941581	140947658	+	2975	2.27595	471	485	526	FALSE	FALSE	-0.180429	0.115532	0.31104	0.0622764	0.581995	0.808148	FALSE
Tnni2	chr7	142442468	142444405	+	667	0.107764	5	9	16	FALSE	FALSE	0.613774	0.430966	0.713921	1.55819	0.0214793	0.0546003	FALSE
Mrpl23	chr7	142533117	142540742	+	582	65.1846	2639	3128	2405	FALSE	FALSE	0.0225145	0.769186	1	-0.230987	0.00307362	0.00948818	FALSE
Trpm5	chr7	143071529	143094642	-	4383	0.052478	16	34	19	FALSE	TRUE	0.860065	0.0443653	0.159303	0.14981	0.759765	0.980443	FALSE
Fgf15	chr7	144896532	144900951	+	1807	2.47418	311	378	199	TRUE	TRUE	0.0587166	0.648672	0.919281	-0.740814	3.55825e-07	2.01148e-06	TRUE
9430041J12Rik	chr7	4074125	4120728	-	2312	0.130575	21	12	12	TRUE	TRUE	-1.0219	0.045443	0.162341	-0.897223	0.0794976	0.170117	FALSE
Ttyh1	chr7	4119530	4135407	+	3057	1.49541	318	342	260	FALSE	TRUE	-0.11772	0.36748	0.641795	-0.38739	0.00482756	0.0143423	FALSE
Rasl2-9	chr7	5124942	5125950	-	1009	0.142475	10	11	10	FALSE	FALSE	-0.0842292	0.893094	1	-0.0958461	0.881079	1	FALSE
Zbtb45	chr7	13005666	13009800	-	2140	3.33194	496	623	467	FALSE	TRUE	0.106135	0.331658	0.599906	-0.183913	0.107754	0.2152	FALSE
Ehd2	chr7	15948987	15967535	-	3058	3.31891	706	878	1406	FALSE	FALSE	0.0918045	0.352327	0.624215	0.896699	8.96218e-22	2.68547e-20	TRUE
Kptn	chr7	16119876	16127516	+	1649	4.94301	567	612	764	FALSE	FALSE	-0.112527	0.294146	0.552225	0.333117	0.00134043	0.00445855	FALSE
Bbc3	chr7	16309583	16318334	+	1976	5.66734	779	874	1506	FALSE	FALSE	-0.0567152	0.560355	0.842575	0.853883	1.18338e-20	3.18273e-19	TRUE
Ppp5c	chr7	17004641	17027914	-	2069	48.6369	7000	8118	7738	TRUE	TRUE	-0.00896415	0.89899	1	0.0475613	0.501177	0.720856	FALSE
Psg16	chr7	17074040	17098971	+	2283	0.0188905	3	5	7	FALSE	TRUE	0.498123	0.621921	0.898003	1.09478	0.239966	0.411358	FALSE
Six5	chr7	19094544	19098345	+	2853	0.408143	81	94	85	TRUE	TRUE	-0.00798347	0.972106	1	-0.0274614	0.906325	1	TRUE
Pvrl2	chr7	19716644	19749573	-	3444	4.35361	1043	1849	1484	FALSE	FALSE	0.603218	3.48541e-12	1.46754e-10	0.411667	3.20151e-06	1.58976e-05	FALSE
Pvr	chr7	19903578	19921143	-	2888	7.14305	1435	2154	2056	FALSE	TRUE	0.363208	1.12598e-05	0.00014884	0.421715	3.7469e-07	2.11226e-06	FALSE
Megf8	chr7	25317164	25365917	+	10040	1.42898	998	1178	1911	FALSE	TRUE	0.0164922	0.856205	1	0.840095	4.2861e-22	1.32831e-20	TRUE
Tgfb1	chr7	25687002	25704996	+	2094	0.281472	41	50	99	FALSE	TRUE	0.063396	0.838022	1	1.1724	9.46196e-06	4.42071e-05	TRUE
Sertad1	chr7	27486953	27490314	+	1188	21.8903	1809	1958	2955	TRUE	TRUE	-0.108538	0.183109	0.428529	0.610889	1.31465e-14	1.843e-13	FALSE
Ttc9b	chr7	27653924	27656207	+	904	0.82692	52	52	65	FALSE	FALSE	-0.222201	0.443696	0.726289	0.224402	0.415119	0.622635	FALSE
Psmc4	chr7	28041702	28050092	-	1436	29.4622	2943	3798	2699	FALSE	FALSE	0.145213	0.0541812	0.182807	-0.221896	0.00390591	0.0118023	FALSE
Eid2b	chr7	28277706	28280129	+	2424	1.04378	176	268	220	FALSE	FALSE	0.383703	0.0127702	0.0619877	0.224742	0.160136	0.302475	FALSE
Plekhg2	chr7	28359604	28372662	-	5275	0.964738	354	309	623	TRUE	TRUE	-0.418718	0.00132079	0.00957245	0.718246	5.57825e-10	4.42725e-09	TRUE
Mrps12	chr7	28739641	28741781	-	684	23.0137	1095	1114	1296	FALSE	FALSE	-0.197893	0.0288922	0.115498	0.146076	0.101037	0.20734	FALSE
Sars2	chr7	28741968	28753879	+	1910	8.77595	1166	1388	1297	FALSE	TRUE	0.0287032	0.743842	1	0.0565613	0.522446	0.740469	FALSE
Gm19897	chr7	28774899	28781514	-	1619	0.115432	13	14	15	FALSE	FALSE	-0.114758	0.836149	1	0.108437	0.84241	1	FALSE
2200002D01Rik	chr7	29247521	29248467	-	507	17.3246	611	619	992	FALSE	FALSE	-0.203925	0.0540091	0.18257	0.602027	1.32064e-09	1.00284e-08	FALSE
Ppp1r14a	chr7	29289320	29293390	+	531	1.38072	51	80	163	TRUE	TRUE	0.425935	0.107005	0.300398	1.57699	2.44224e-12	2.60332e-11	FALSE
Tbcb	chr7	30224131	30232029	-	1173	36.6807	2993	3543	2727	TRUE	TRUE	0.0206447	0.784801	1	-0.231311	0.00258606	0.00810395	FALSE
Polr2i	chr7	30232074	30233387	+	690	53.7943	2582	3023	2081	FALSE	FALSE	0.00475805	0.950722	1	-0.408234	2.37618e-07	1.37868e-06	FALSE
Usf2	chr7	30945248	30956803	-	2419	5.41986	912	1310	1171	TRUE	TRUE	0.299693	0.000992214	0.00752044	0.26356	0.00420721	0.012616	FALSE
Lsr	chr7	30957770	30973469	-	2177	3.6451	552	501	400	TRUE	TRUE	-0.362505	0.00110229	0.00824219	-0.561562	1.1244e-06	5.95508e-06	FALSE
Fam187b	chr7	30973804	30989725	+	2666	0.0593146	11	8	2	TRUE	TRUE	-0.673141	0.307488	0.569194	-2.48192	0.00640591	0.0185376	FALSE
Lgi4	chr7	31059935	31070935	+	3444	0.112701	27	14	67	FALSE	TRUE	-1.16261	0.0120128	0.0589561	1.2105	0.000155568	0.000604955	FALSE
Kctd15	chr7	34639016	34652841	-	2412	3.6416	611	635	624	FALSE	TRUE	-0.167116	0.112986	0.31104	-0.0666565	0.528278	0.746719	FALSE
1600014C10Rik	chr7	38183217	38197565	+	3450	3.02098	725	845	926	FALSE	FALSE	-0.00176309	0.985765	1	0.255948	0.0087546	0.0245039	FALSE
Klk10	chr7	43781054	43785410	+	1354	2.50566	236	193	181	FALSE	FALSE	-0.512619	0.000911037	0.00697224	-0.47955	0.00220528	0.00701878	FALSE
5430431A17Rik	chr7	44484517	44485413	+	795	0	0	2	1	FALSE	FALSE	3.98691	0.11575	0.31104	3.1276	0.250653	0.413203	FALSE
Rpl13a	chr7	45125563	45128745	-	1026	1163.62	83048	100408	77395	TRUE	TRUE	0.0511231	0.444959	0.727626	-0.198748	0.00301245	0.00930994	FALSE
Flt3l	chr7	45131189	45136432	-	1075	1.00296	75	68	126	TRUE	TRUE	-0.363454	0.145949	0.364105	0.650574	0.0027932	0.00869839	FALSE
Aldh16a1	chr7	45141840	45154538	-	2567	24.2824	4336	5895	5276	FALSE	TRUE	0.220388	0.00239461	0.0156864	0.186031	0.0106764	0.0292362	FALSE
Pih1d1	chr7	45154303	45160064	+	1306	10.6001	963	1112	1268	FALSE	FALSE	-0.0151828	0.868927	1	0.299869	0.000942465	0.00322262	FALSE
Slc17a7	chr7	45163921	45176139	+	2940	0.195588	40	39	45	TRUE	TRUE	-0.258443	0.434163	0.716737	0.0726673	0.820042	1	TRUE
Kcna7	chr7	45405960	45411382	+	3494	0.329152	80	95	73	TRUE	TRUE	0.0251578	0.912311	1	-0.228773	0.345032	0.534103	TRUE
Ruvbl2	chr7	45421898	45434464	-	1675	33.7636	3934	4930	3991	FALSE	TRUE	0.102854	0.161014	0.391043	-0.0762879	0.302934	0.480698	FALSE
Gys1	chr7	45434839	45456617	+	3681	2.53849	650	956	1000	FALSE	TRUE	0.333784	0.000734005	0.00579663	0.524363	9.46418e-08	5.76659e-07	FALSE
Rasip1	chr7	45627537	45639092	+	3152	1.42297	312	427	358	FALSE	TRUE	0.229878	0.0683467	0.218237	0.101332	0.435595	0.645257	TRUE
Ntn5	chr7	45684022	45694556	+	2216	0.0129745	2	6	6	TRUE	TRUE	1.31333	0.218075	0.468062	1.43405	0.176649	0.327906	FALSE
Nomo1	chr7	46033696	46084212	+	4259	23.3812	6927	9160	8238	FALSE	FALSE	0.18038	0.0104531	0.0524504	0.153017	0.0302634	0.0740766	FALSE
Kcnj11	chr7	46097123	46100764	-	3252	0	0	1	0	FALSE	FALSE	3.07515	0.265972	0.513277	0	1	1	TRUE
Prmt3	chr7	49778358	49858265	+	2495	40.1367	6966	8029	5777	FALSE	TRUE	-0.0178436	0.800604	1	-0.367046	2.7574e-07	1.58227e-06	FALSE
Apba2	chr7	64501706	64753876	+	3435	0.640315	153	155	162	FALSE	TRUE	-0.203832	0.250312	0.511451	-0.01457	0.933877	1	TRUE
Synm	chr7	67730161	67759742	-	7866	1.61557	884	1034	1476	FALSE	TRUE	0.00338375	0.971223	1	0.64246	1.10652e-12	1.23221e-11	TRUE
4833412C05Rik	chr7	67784538	67803496	-	1083	0	0	2	2	FALSE	FALSE	3.98691	0.11575	0.31104	4.04261	0.104313	0.209337	FALSE
Igf1r	chr7	67952257	68233667	+	11978	3.37969	2816	3421	4394	TRUE	TRUE	0.0580347	0.445265	0.728076	0.544824	4.33028e-13	5.06465e-12	TRUE
Mesp1	chr7	79792241	79793590	-	1077	0.0400437	3	3	7	FALSE	FALSE	-0.213842	0.850335	1	1.09478	0.239966	0.411358	TRUE
Unc45a	chr7	80325292	80340219	-	3263	6.56885	1491	1775	2472	FALSE	FALSE	0.0288028	0.730658	0.989925	0.632313	9.38986e-15	1.33943e-13	FALSE
Hddc3	chr7	80343137	80346097	+	860	6.73652	403	414	581	FALSE	FALSE	-0.183827	0.128487	0.332428	0.430603	0.000167045	0.000645883	FALSE
Man2a2	chr7	80349097	80371375	-	6554	4.49213	2048	2276	3714	FALSE	TRUE	-0.0704448	0.377218	0.653735	0.76168	9.39925e-23	3.16606e-21	FALSE
Mex3b	chr7	82867333	82871576	+	3416	0.420834	100	195	247	FALSE	TRUE	0.740073	6.93778e-05	0.000753346	1.20648	8.93672e-12	8.8501e-11	TRUE
Ddias	chr7	92857527	92874232	-	3449	24.0039	5759	7559	4913	FALSE	TRUE	0.16964	0.0172144	0.0774492	-0.32625	6.37057e-06	3.04097e-05	FALSE
Prcp	chr7	92875253	92934581	+	2964	8.68168	1790	1669	1708	FALSE	TRUE	-0.323686	9.13612e-05	0.000959627	-0.164684	0.046044	0.10624	FALSE
Aamdc	chr7	97550331	97579497	-	893	3.20354	199	196	246	FALSE	FALSE	-0.244494	0.125671	0.328763	0.208728	0.171125	0.3194	FALSE
Rsf1	chr7	97579896	97692782	+	11129	7.37967	5713	7350	5418	FALSE	TRUE	0.140759	0.0483178	0.170409	-0.173528	0.0159429	0.0417938	FALSE
Gm4980	chr7	99624067	99627103	-	3037	0.00946703	2	1	2	FALSE	FALSE	-1.12142	0.474603	0.757783	-0.0913374	0.946432	1	TRUE
Plekhb1	chr7	100643896	100662394	-	2381	1.78111	295	343	278	TRUE	TRUE	-0.00523804	0.968455	1	-0.182594	0.184714	0.340753	FALSE
Arhgef17	chr7	100869746	100932161	-	10250	1.38988	991	1134	2077	TRUE	TRUE	-0.0282667	0.757318	1	0.970414	3.10074e-29	1.96174e-27	TRUE
Fchsd2	chr7	101108775	101284405	+	4411	3.06351	940	1280	868	TRUE	TRUE	0.222652	0.0142916	0.0668741	-0.21198	0.0257835	0.0640158	FALSE
Clpb	chr7	101663768	101790168	+	4492	13.6492	4265	5415	4856	FALSE	TRUE	0.121679	0.0948316	0.275111	0.0901765	0.217627	0.390017	FALSE
Mrpl17	chr7	105803782	105811087	-	6712	16.3397	7629	9325	8110	FALSE	FALSE	0.0668751	0.340848	0.610476	-0.00883558	0.900189	1	FALSE
Ppfibp2	chr7	107595051	107748583	+	4732	0.680506	224	303	239	FALSE	TRUE	0.212983	0.136781	0.347204	-0.00352988	0.981188	1	TRUE
Eif3f	chr7	108934415	108941942	+	1507	68.3775	7168	8971	5635	FALSE	FALSE	0.100963	0.151538	0.374262	-0.44419	5.07653e-10	4.05807e-09	FALSE
Micalcl	chr7	112368308	112413104	+	2397	0.107953	18	16	41	FALSE	TRUE	-0.389787	0.431893	0.714645	1.08547	0.00617057	0.0179	FALSE
Syt17	chr7	118381856	118443552	-	1617	0.24893	28	40	38	FALSE	TRUE	0.290755	0.417468	0.698717	0.342215	0.344979	0.534089	FALSE
Gprc5b	chr7	118972040	118995211	-	4525	1.26125	397	506	612	FALSE	TRUE	0.127229	0.278106	0.528899	0.527215	3.5952e-06	1.7737e-05	TRUE
Crym	chr7	120186384	120201988	-	1256	1.31625	115	253	212	TRUE	TRUE	0.914091	9.08789e-08	1.93492e-06	0.784751	9.06186e-06	4.24841e-05	FALSE
Abca14	chr7	120203964	120325352	+	5384	0.0453913	17	26	27	TRUE	TRUE	0.387937	0.38731	0.662127	0.567053	0.201422	0.365619	FALSE
Polr3e	chr7	120917744	120947432	+	4234	16.6098	4892	5979	4430	FALSE	TRUE	0.0667446	0.354982	0.626328	-0.240155	0.00100547	0.00342081	FALSE
Hs3st2	chr7	121392296	121501768	+	2270	0.0126658	2	1	8	FALSE	TRUE	-1.12142	0.474603	0.757783	1.84146	0.0634196	0.139567	TRUE
Scnn1g	chr7	121734507	121768477	+	2965	0.00484846	1	1	0	FALSE	FALSE	-0.198034	0.913158	1	-3.21386	0.227868	0.394636	FALSE
Spns1	chr7	126370060	126377934	-	2782	13.8848	2687	3049	3567	TRUE	TRUE	-0.0403921	0.598689	0.877534	0.311659	4.22661e-05	0.000179885	FALSE
Slx1b	chr7	126688927	126695783	-	3692	2.92031	750	859	752	FALSE	TRUE	-0.026962	0.783506	1	-0.0931861	0.350771	0.541444	FALSE
Bola2	chr7	126696000	126696693	+	337	260.81	6114	6907	6121	FALSE	FALSE	-0.0467901	0.511315	0.797001	-0.0953909	0.182246	0.336658	FALSE
Tbx6	chr7	126781483	126785548	+	1715	0.494557	59	88	57	TRUE	TRUE	0.353442	0.157062	0.384374	-0.146481	0.594907	0.818701	FALSE
Pagr1a	chr7	127015051	127017352	-	1412	13.8157	1357	1522	1245	FALSE	FALSE	-0.0571811	0.504338	0.790073	-0.221297	0.0113296	0.0308039	FALSE
Bcl7c	chr7	127704978	127708766	-	965	8.49134	570	647	785	FALSE	TRUE	-0.0399217	0.707248	0.968198	0.364619	0.000421227	0.00152713	FALSE
Mir762	chr7	127708487	127708562	+	76	0	0	0	0	FALSE	FALSE	0	1	1	0	1	1	FALSE
Vkorc1	chr7	127893063	127895617	-	748	32.8642	1710	1914	2487	TRUE	TRUE	-0.0601351	0.463804	0.75055	0.44334	3.67143e-08	2.35513e-07	FALSE
Nsmce4a	chr7	130532526	130547381	-	1435	102.123	10194	10838	6922	FALSE	TRUE	-0.134354	0.0532342	0.18257	-0.655493	1.39867e-20	3.72891e-19	FALSE
Btbd16	chr7	130774069	130825899	+	3434	0.86656	207	312	221	TRUE	TRUE	0.369	0.0107726	0.0537881	-0.00262654	0.986439	1	FALSE
Pstk	chr7	131371146	131387838	+	1129	20.4749	1608	1886	1642	FALSE	FALSE	0.00732803	0.929346	1	-0.0668518	0.424095	0.632285	FALSE
Oat	chr7	132557475	132576398	-	2155	64.0135	9596	7592	11924	TRUE	TRUE	-0.560679	1.55891e-15	9.51753e-14	0.216317	0.00185091	0.00599486	FALSE
Dhx32	chr7	133720935	133782785	-	3329	10.9901	2545	3635	2360	FALSE	TRUE	0.291544	0.000133299	0.00132924	-0.205912	0.00855962	0.0240187	FALSE
Adam12	chr7	133883199	134225097	-	7675	0.247243	132	108	213	FALSE	TRUE	-0.511703	0.00972252	0.0495273	0.592827	0.00054064	0.00192772	TRUE
Ptpre	chr7	135537824	135686294	+	5411	0.956431	360	306	645	FALSE	TRUE	-0.457027	0.000448206	0.00382047	0.744064	9.29334e-11	8.14618e-10	TRUE
Tcerg1l	chr7	138208972	138397730	-	2569	0.128704	23	32	23	TRUE	TRUE	0.252543	0.524232	0.806811	-0.0965193	0.821711	1	TRUE
Cfap46	chr7	139600915	139683815	-	8214	0.0262522	15	23	15	FALSE	TRUE	0.391304	0.411466	0.691673	-0.096242	0.854999	1	FALSE
C330022C24Rik	chr7	140837221	140845689	-	1077	0.0800874	6	8	7	TRUE	TRUE	0.188903	0.805217	1	0.122977	0.876204	1	FALSE
Scgb1c1	chr7	140845565	140846769	+	437	0.0657926	2	2	3	TRUE	TRUE	-0.209658	0.877494	1	0.464144	0.708901	0.927541	FALSE
Ifitm3	chr7	141009590	141010744	-	648	229.456	10343	9418	12593	FALSE	FALSE	-0.357891	2.87966e-07	5.61246e-06	0.186922	0.00699007	0.0200546	FALSE
Phrf1	chr7	141228788	141262751	+	5374	11.7943	4409	5674	4477	FALSE	TRUE	0.141177	0.0518688	0.179774	-0.0749607	0.306361	0.485569	FALSE
B230206H07Rik	chr7	141359178	141365110	-	2935	0.0391842	8	12	10	TRUE	TRUE	0.357668	0.581545	0.858744	0.221784	0.74303	0.962168	FALSE
Camsap3	chr8	3587450	3609075	+	4296	4.40707	1317	1901	1858	FALSE	TRUE	0.306745	0.00027185	0.00247349	0.399419	2.21909e-06	1.12854e-05	FALSE
Map2k7	chr8	4238740	4247897	+	3731	9.45151	2453	3250	2530	FALSE	FALSE	0.183151	0.0173071	0.0777945	-0.0524509	0.502008	0.721829	FALSE
Shcbp1	chr8	4735980	4779534	-	2132	53.3087	7906	9526	5068	FALSE	TRUE	0.0461882	0.510015	0.795801	-0.73856	6.9665e-25	2.96909e-23	FALSE
Lig4	chr8	9970020	9976323	-	4081	4.07564	1157	1621	948	FALSE	FALSE	0.263737	0.00233179	0.0153732	-0.384428	2.78242e-05	0.000121534	FALSE
Abhd13	chr8	9977717	9992154	+	5180	11.2119	4040	4368	3786	FALSE	TRUE	-0.110113	0.134942	0.344255	-0.190718	0.0101206	0.0279082	FALSE
Cars2	chr8	11514017	11550771	-	1850	20.9652	2698	3081	2545	TRUE	TRUE	-0.031224	0.68387	0.949016	-0.18126	0.0195158	0.0500715	FALSE
Pcid2	chr8	13077525	13105343	-	2408	9.83851	1648	2012	1315	TRUE	TRUE	0.0651759	0.426884	0.710382	-0.422661	7.19701e-07	3.9188e-06	FALSE
Cul4a	chr8	13105721	13147939	+	3627	21.625	5456	6309	6616	TRUE	TRUE	-0.0131657	0.854362	1	0.181068	0.011479	0.0311754	FALSE
Cdc16	chr8	13757690	13781882	+	2231	63.2183	9811	11972	9419	TRUE	TRUE	0.0644576	0.353162	0.62515	-0.155868	0.0254864	0.0633425	FALSE
Mcph1	chr8	18595173	18803188	+	4619	16.3987	5269	6574	4303	TRUE	TRUE	0.0965065	0.178492	0.422229	-0.38922	9.48687e-08	5.77753e-07	FALSE
Letm2	chr8	25578490	25597487	-	2100	0.41758	61	70	89	FALSE	TRUE	-0.024142	0.926265	1	0.447191	0.0699694	0.152483	FALSE
Pomk	chr8	25980604	25994121	-	3601	5.10595	1279	1452	1407	FALSE	TRUE	-0.0397049	0.646473	0.919281	0.0405586	0.640397	0.862037	FALSE
Nrg1	chr8	31818028	31918203	-	2103	1.2031	176	221	369	FALSE	TRUE	0.10567	0.508968	0.795104	0.970517	2.10095e-11	1.98327e-10	FALSE
Rbpms	chr8	33782644	33929863	-	2812	9.97914	1952	2583	1728	TRUE	TRUE	0.181351	0.0223574	0.0952861	-0.272875	0.000859772	0.0029585	FALSE
Leprotl1	chr8	34135572	34146739	-	2585	18.3297	3296	3457	2830	TRUE	TRUE	-0.153924	0.0409045	0.15026	-0.316945	3.17629e-05	0.000137532	FALSE
Pdgfrl	chr8	40926233	40990770	+	1533	6.54549	698	573	1155	FALSE	TRUE	-0.507325	1.33716e-06	2.22293e-05	0.629462	4.63121e-11	4.20442e-10	FALSE
Aadat	chr8	60506124	60545677	+	1780	0	0	3	6	FALSE	TRUE	4.54122	0.0541035	0.18257	5.56799	0.00493498	0.0145958	FALSE
Ndufa13	chr8	69894182	69902558	-	1249	89.5344	7779	9058	9101	FALSE	TRUE	-0.00312584	0.964493	1	0.129395	0.0653659	0.143398	FALSE
Tssk6	chr8	69902215	69903518	+	1304	0.485069	44	50	129	FALSE	FALSE	-0.0382076	0.900253	1	1.45224	3.21366e-09	2.33713e-08	FALSE
Kxd1	chr8	70513396	70523180	-	1216	30.4419	2575	3239	2235	FALSE	TRUE	0.108238	0.158209	0.386509	-0.301326	0.000125676	0.000497995	FALSE
Rpl18a	chr8	70894722	70897443	-	1291	1336.27	120003	144875	114543	TRUE	TRUE	0.0490044	0.463348	0.750061	-0.164225	0.0140507	0.0373985	FALSE
Olfr374	chr8	72107040	72110509	+	1080	0.0266217	2	0	0	FALSE	FALSE	-4.19657	0.0787361	0.239126	-4.13394	0.0881899	0.184391	FALSE
Nwd1	chr8	72646711	72714748	+	7724	0.0279176	15	17	15	TRUE	TRUE	-0.041835	0.934822	1	-0.096242	0.854999	1	FALSE
Mcm5	chr8	75109509	75128439	+	3441	224.392	53711	66391	48092	TRUE	TRUE	0.0830362	0.215988	0.466994	-0.256464	0.000136612	0.000537662	FALSE
Gab1	chr8	80764431	80880519	-	4992	29.2755	10166	11997	8214	FALSE	TRUE	0.0161877	0.815476	1	-0.404633	7.52604e-09	5.22883e-08	TRUE
Ndufb7	chr8	83566758	83571623	+	533	194.004	7193	8488	8035	FALSE	FALSE	0.0160971	0.819349	1	0.0626597	0.374674	0.570907	FALSE
Dand5	chr8	84815405	84832265	-	1680	0.598987	70	98	89	TRUE	TRUE	0.262298	0.26262	0.513277	0.249012	0.297335	0.473101	FALSE
Gadd45gip1	chr8	84832282	84835482	+	1734	28.2208	3404	4052	3735	TRUE	TRUE	0.0286685	0.700578	0.962575	0.0368322	0.622637	0.842079	FALSE
Gm38426	chr8	84913335	84922915	+	1174	3.24494	265	389	216	TRUE	TRUE	0.330915	0.0123631	0.0603597	-0.3918	0.00797363	0.022561	FALSE
Rtbdn	chr8	84946991	84956603	+	1908	0.165757	22	35	31	TRUE	TRUE	0.445111	0.256945	0.513277	0.395822	0.326357	0.512062	TRUE
Neto2	chr8	85636588	85691009	-	5646	3.46534	1361	1491	1764	FALSE	TRUE	-0.0911126	0.288181	0.543199	0.277117	0.00103654	0.00351868	FALSE
Mir8109	chr8	85700905	85701021	+	117	0	0	1	3	FALSE	FALSE	3.07515	0.265972	0.513277	4.59809	0.0467043	0.106955	FALSE
Amfr	chr8	93971588	94012640	-	3678	22.7869	5830	6694	8471	TRUE	TRUE	-0.0233606	0.743612	1	0.441985	4.9471e-10	3.95719e-09	FALSE
Slc12a3	chr8	94329208	94366221	+	3299	0.0305031	7	6	2	FALSE	TRUE	-0.436696	0.57974	0.857218	-1.83877	0.0704054	0.15309	FALSE
Fa2h	chr8	111345138	111393821	-	2492	0	0	1	2	FALSE	TRUE	3.07515	0.265972	0.513277	4.04261	0.104313	0.209337	TRUE
1700030J22Rik	chr8	116969599	116978943	-	2971	0.174192	36	41	32	FALSE	TRUE	-0.0349932	0.91685	1	-0.265988	0.453822	0.667919	FALSE
Mir7237	chr8	121978024	121978086	+	63	0	0	3	0	TRUE	TRUE	4.54122	0.0541035	0.18257	0	1	1	FALSE
Snai3	chr8	122454206	122460692	-	1589	0.398068	44	49	66	TRUE	TRUE	-0.0672749	0.826126	1	0.486785	0.088258	0.184486	TRUE
Pard3	chr8	127064056	127612286	+	8019	7.17082	4000	5861	4624	FALSE	TRUE	0.328405	6.62666e-06	9.24741e-05	0.112094	0.127297	0.248877	FALSE
Trappc5	chr8	3676477	3680921	+	2034	14.2626	2018	2510	2557	TRUE	TRUE	0.0920224	0.246023	0.505096	0.244469	0.00203164	0.00652693	FALSE
Clec4g	chr8	3716071	3720651	-	1235	0.162963	14	40	15	FALSE	FALSE	1.28485	0.00253657	0.0164806	0.0024707	0.99632	1	FALSE
Ctxn1	chr8	4257646	4259274	-	1226	0.43385	37	60	72	FALSE	FALSE	0.473446	0.120539	0.319444	0.861312	0.00315634	0.00972385	FALSE
Efnb2	chr8	8617439	8660773	-	4319	1.10505	332	511	486	FALSE	TRUE	0.399285	0.000967977	0.00735958	0.452588	0.000204331	0.000781514	TRUE
Irs2	chr8	10986964	11008430	-	4012	0.802631	224	407	617	FALSE	TRUE	0.638531	2.54934e-06	3.95286e-05	1.36425	3.93446e-27	2.03999e-25	TRUE
9530052E02Rik	chr8	11007850	11054541	+	954	0.0753443	5	14	7	FALSE	TRUE	1.24359	0.0767425	0.237532	0.380329	0.644748	0.864894	TRUE
Upf3a	chr8	13785615	13798537	+	1401	38.7969	3781	4293	3911	FALSE	TRUE	-0.0395142	0.593109	0.871237	-0.0482724	0.515714	0.738406	FALSE
6820431F20Rik	chr8	20268286	20297432	-	4659	107.717	34910	47596	37001	FALSE	FALSE	0.224466	0.000865359	0.00665814	-0.0131197	0.845773	1	FALSE
2610005L07Rik	chr8	20385782	20424814	-	4009	25.2874	7052	10560	7293	FALSE	FALSE	0.359767	3.02688e-07	5.87128e-06	-0.0485629	0.492823	0.71147	FALSE
Vps36	chr8	22192860	22218597	+	1277	37.4196	3324	4540	3893	FALSE	FALSE	0.227031	0.00224295	0.0148946	0.130914	0.0800651	0.17117	FALSE
Gm15816	chr8	23138785	23149585	-	1697	0	0	4	1	TRUE	TRUE	4.94069	0.0261784	0.106764	3.1276	0.250653	0.413203	FALSE
Gins4	chr8	23226610	23237668	-	1364	73.3434	6959	8492	5769	TRUE	TRUE	0.0644896	0.360683	0.633321	-0.367595	2.6527e-07	1.52607e-06	FALSE
Ppapdc1b	chr8	25720048	25724887	+	1555	6.28648	680	714	1165	FALSE	FALSE	-0.152317	0.135467	0.345364	0.679583	1.37504e-12	1.51466e-11	FALSE
Fnta	chr8	25998722	26015601	-	1881	87.3853	11434	13283	9512	TRUE	TRUE	-0.00648283	0.925232	1	-0.362549	1.8958e-07	1.10839e-06	FALSE
Erlin2	chr8	27023799	27039435	+	3945	17.4768	4796	5560	5104	FALSE	TRUE	-0.00948026	0.895818	1	-0.00724682	0.92052	1	FALSE
Nrg1	chr8	31818028	31918203	-	2103	1.2031	176	221	369	FALSE	TRUE	0.10567	0.508968	0.795104	0.970517	2.10095e-11	1.98327e-10	FALSE
Ppp2cb	chr8	33599621	33619804	+	1836	59.1784	7558	8860	6716	TRUE	TRUE	0.00656836	0.92557	1	-0.267441	0.000161023	0.000624678	FALSE
Gm16793	chr8	35582503	35589020	-	1728	0.0665541	8	2	9	FALSE	FALSE	-2.1494	0.0281891	0.113109	0.0718238	0.917532	1	TRUE
Mfhas1	chr8	35587798	35679449	+	6408	0.628151	280	356	508	FALSE	FALSE	0.123668	0.352169	0.624117	0.762103	1.05621e-09	8.10103e-09	TRUE
Frg1	chr8	41397454	41417118	-	1088	59.009	4466	4983	3337	TRUE	TRUE	-0.0647007	0.374924	0.650886	-0.517458	3.51317e-12	3.6696e-11	FALSE
Mtnr1a	chr8	45069210	45088506	+	1503	0.0191293	2	4	5	FALSE	FALSE	0.744115	0.524373	0.806811	1.17708	0.2877	0.460415	FALSE
Ccdc110	chr8	45934649	45944145	+	2626	0.0547437	10	12	9	FALSE	TRUE	0.0398473	0.948261	1	-0.245806	0.708287	0.927541	FALSE
Dctd	chr8	48099092	48141667	+	2784	29.1232	5640	6237	4420	TRUE	TRUE	-0.077575	0.279072	0.530367	-0.448681	6.72816e-10	5.29003e-09	FALSE
Zfp868	chr8	69610654	69625548	-	2561	14.3589	2558	3059	2044	FALSE	TRUE	0.0353086	0.646493	0.919281	-0.420642	1.0761e-07	6.49838e-07	FALSE
Homer3	chr8	70282999	70294361	+	2445	5.04472	858	1018	1229	TRUE	TRUE	0.0239511	0.799592	1	0.42134	5.02866e-06	2.43275e-05	FALSE
2810428I15Rik	chr8	70504296	70506739	-	657	36.9348	1688	2055	3712	FALSE	FALSE	0.0610857	0.45474	0.739559	1.03979	1.31967e-39	1.86287e-37	FALSE
Ssbp4	chr8	70597490	70608314	-	1475	6.56896	674	940	1437	TRUE	TRUE	0.257138	0.0090596	0.0468342	0.995067	3.24462e-26	1.57216e-24	FALSE
Gdf15	chr8	70629394	70631635	-	1084	0.941581	71	112	370	TRUE	TRUE	0.434265	0.0553216	0.185466	2.28264	2.52527e-38	3.14641e-36	FALSE
Gm3336	chr8	70718543	70722635	+	1152	0.411804	33	50	44	FALSE	FALSE	0.375573	0.250803	0.511898	0.316953	0.346078	0.535383	FALSE
Arrdc2	chr8	70835138	70839720	-	2346	4.7919	782	754	622	FALSE	FALSE	-0.275293	0.00554671	0.0313411	-0.427221	2.82104e-05	0.000123044	FALSE
Ccdc124	chr8	70868227	70873490	-	911	64.8563	4110	5556	6435	TRUE	TRUE	0.212169	0.0036143	0.022116	0.549745	3.83018e-14	5.10016e-13	FALSE
Ocel1	chr8	71371298	71373689	+	1679	7.83428	915	1001	1101	FALSE	FALSE	-0.0931233	0.320517	0.585046	0.169906	0.0667775	0.146127	FALSE
Ankle1	chr8	71406012	71409904	+	2134	3.91391	581	839	820	TRUE	TRUE	0.307344	0.0026463	0.0170441	0.399969	9.51494e-05	0.000384137	FALSE
Abhd8	chr8	71456700	71463657	-	1985	6.78591	937	1100	2266	FALSE	FALSE	0.00864779	0.925463	1	1.17688	3.99244e-42	6.49995e-40	TRUE
Mrpl34	chr8	71464926	71465753	+	646	54.7433	2460	2476	2522	FALSE	FALSE	-0.21337	0.00639036	0.0353023	-0.0611306	0.433972	0.643202	FALSE
Fam129c	chr8	71597646	71608149	+	2482	0.463358	80	115	113	FALSE	TRUE	0.300437	0.170238	0.408405	0.400679	0.068053	0.148705	TRUE
Zfp882	chr8	71908606	71918851	+	5651	3.54622	1394	1701	1050	TRUE	TRUE	0.0644136	0.446121	0.729182	-0.505832	1.2433e-08	8.42469e-08	FALSE
Ap1m1	chr8	72240132	72257379	+	1964	9.22269	1260	1967	1458	FALSE	TRUE	0.419806	6.61372e-07	1.18066e-05	0.113513	0.190231	0.348536	FALSE
Mmaa	chr8	79266424	79294956	-	2843	1.163	230	311	251	FALSE	TRUE	0.212448	0.133766	0.342218	0.0289948	0.844134	1	FALSE
Gm4890	chr8	79295078	79307774	+	2642	0.337355	62	73	102	FALSE	FALSE	0.0128707	0.960121	1	0.620204	0.00928324	0.025809	FALSE
Gypa	chr8	80494045	80510785	+	1827	0.118027	15	21	20	FALSE	TRUE	0.260859	0.592005	0.870034	0.315712	0.52078	0.740036	FALSE
Ptger1	chr8	83666640	83670103	+	2082	0.966665	140	140	356	FALSE	FALSE	-0.222535	0.228363	0.480514	1.24869	3.40405e-16	5.68606e-15	TRUE
Asf1b	chr8	83955694	83970195	+	1599	15.9041	1769	2199	1476	TRUE	TRUE	0.0911741	0.260096	0.513277	-0.358257	1.89702e-05	8.48326e-05	FALSE
2210011C24Rik	chr8	84010228	84011720	-	907	1.06193	67	74	59	TRUE	TRUE	-0.0792293	0.753127	1	-0.279933	0.291175	0.464939	FALSE
Mir1199	chr8	84011515	84011633	-	119	0	0	0	0	FALSE	FALSE	0	1	1	0	1	1	TRUE
Mir23a	chr8	84208518	84208592	+	75	9.58379	50	63	72	TRUE	TRUE	0.110445	0.693545	0.957959	0.42813	0.114795	0.227365	FALSE
Mir27a	chr8	84208672	84208758	+	87	2.31333	14	10	16	TRUE	TRUE	-0.700707	0.234688	0.490612	0.0948099	0.857339	1	FALSE
Mir24-2	chr8	84208815	84208921	+	107	0.268705	2	4	2	TRUE	TRUE	0.744115	0.524373	0.806811	-0.0913374	0.946432	1	FALSE
Mir3074-2	chr8	84208825	84208907	-	83	0	0	0	0	FALSE	FALSE	0	1	1	0	1	1	FALSE
Klf1	chr8	84901928	84905295	+	1534	0.562283	60	56	49	TRUE	TRUE	-0.321577	0.243176	0.500895	-0.388327	0.171826	0.320588	FALSE
Mast1	chr8	84911853	84937353	-	4922	0.484836	166	218	194	TRUE	TRUE	0.1703	0.294543	0.5528	0.127741	0.442133	0.65383	TRUE
Hook2	chr8	84990595	85003364	+	2617	14.1834	2582	2851	2489	TRUE	TRUE	-0.079751	0.301983	0.561543	-0.149959	0.0543774	0.122268	FALSE
Best2	chr8	85007203	85014531	-	2211	0.0260076	4	16	11	TRUE	TRUE	1.74833	0.0149822	0.0694403	1.33631	0.0874459	0.184391	FALSE
Neto2	chr8	85636588	85691009	-	5646	3.46534	1361	1491	1764	FALSE	TRUE	-0.0911126	0.288181	0.543199	0.277117	0.00103654	0.00351868	FALSE
Mir8109	chr8	85700905	85701021	+	117	0	0	1	3	FALSE	FALSE	3.07515	0.265972	0.513277	4.59809	0.0467043	0.106955	FALSE
Cbln1	chr8	87468853	87472592	-	2335	1.97627	321	546	294	FALSE	FALSE	0.543431	6.48427e-06	9.06943e-05	-0.22371	0.0951252	0.197203	TRUE
Gm2694	chr8	87472812	87525554	+	797	6.18678	343	480	301	FALSE	TRUE	0.262012	0.0310498	0.122037	-0.285378	0.0303806	0.0742965	TRUE
Zfp423	chr8	87661810	87959595	-	4907	2.90326	991	1576	2018	FALSE	TRUE	0.446532	4.47638e-07	8.27537e-06	0.928842	8.15913e-27	4.1339e-25	TRUE
Cnep1r1	chr8	88118759	88135197	+	1832	16.9417	2159	2657	1959	TRUE	TRUE	0.0766973	0.32923	0.596625	-0.237275	0.00315596	0.00972385	FALSE
Adcy7	chr8	88272403	88329962	+	6330	1.28314	565	619	671	TRUE	TRUE	-0.091026	0.395561	0.672327	0.150988	0.153736	0.292012	TRUE
Brd7	chr8	88332311	88362191	-	2370	52.9778	8734	10847	7680	FALSE	TRUE	0.0898468	0.197653	0.453442	-0.282576	5.89105e-05	0.000245462	FALSE
Chd9	chr8	90828835	91054508	+	11517	8.29439	6645	8956	5963	TRUE	TRUE	0.207848	0.00323092	0.0201384	-0.25327	0.000390176	0.00142238	FALSE
Irx6	chr8	92674289	92680956	+	3369	0.0128012	3	1	3	FALSE	FALSE	-1.67992	0.240741	0.497599	-0.0931634	0.934453	1	TRUE
Cpne2	chr8	94533028	94570529	+	2302	1.87346	300	425	450	FALSE	TRUE	0.279669	0.0278639	0.112288	0.487752	0.000105798	0.000424601	TRUE
Polr2c	chr8	94857450	94864240	+	1578	91.1554	10006	11207	8504	FALSE	FALSE	-0.0591982	0.394197	0.671177	-0.331691	2.12221e-06	1.08197e-05	FALSE
Dok4	chr8	94863828	94876312	-	2604	1.88253	341	279	559	FALSE	TRUE	-0.512032	0.000129861	0.00129813	0.615855	2.05755e-07	1.19951e-06	FALSE
Ccdc102a	chr8	94902869	94918098	-	2304	4.87925	782	738	1485	FALSE	TRUE	-0.306231	0.00209738	0.014056	0.828081	1.72636e-19	4.10111e-18	TRUE
Zfp319	chr8	95326136	95331950	-	4107	0.304525	87	153	192	TRUE	TRUE	0.591068	0.00343933	0.0212047	1.04394	5.5422e-08	3.47219e-07	TRUE
Usb1	chr8	95332284	95347513	+	1764	11.9634	1468	1847	1777	TRUE	TRUE	0.10859	0.193523	0.447007	0.178534	0.0330897	0.0800954	FALSE
Csnk2a2	chr8	95446096	95488820	-	3766	11.2112	2937	4233	2566	TRUE	TRUE	0.304593	4.96008e-05	0.000557176	-0.291852	0.000155626	0.000605086	FALSE
Setd6	chr8	95715913	95719004	+	1669	26.1157	3032	3489	2270	FALSE	FALSE	-0.0201891	0.789443	1	-0.514596	3.58909e-11	3.29508e-10	FALSE
Got2	chr8	95864137	95888365	-	2345	100.587	16408	19209	15567	TRUE	TRUE	0.00464927	0.94575	1	-0.172951	0.011611	0.0315164	FALSE
Cmtm3	chr8	104340594	104347672	+	1616	8.69124	977	763	2022	FALSE	FALSE	-0.579325	1.75174e-09	5.04472e-08	0.952223	5.176e-28	2.84692e-26	FALSE
Dync1li2	chr8	104417674	104443047	-	4633	25.5833	8245	8366	10371	TRUE	TRUE	-0.201712	0.00409621	0.0245421	0.233917	0.000822747	0.00284151	FALSE
Nae1	chr8	104511028	104534637	-	1808	60.2777	7581	8268	5422	FALSE	TRUE	-0.097582	0.16589	0.400515	-0.580595	4.66185e-16	7.67681e-15	FALSE
Car7	chr8	104534700	104550343	+	2154	0.146827	22	70	25	FALSE	TRUE	1.44234	1.6019e-05	0.000202484	0.0869178	0.837753	1	TRUE
B3gnt9	chr8	105252638	105255153	-	2516	3.71391	650	467	1425	FALSE	FALSE	-0.699591	1.68355e-10	5.62433e-09	1.03527	6.43533e-28	3.50797e-26	FALSE
4931428F04Rik	chr8	105280409	105289528	-	3553	0.56645	140	162	127	TRUE	TRUE	-0.0121567	0.945904	1	-0.237419	0.208125	0.375961	TRUE
Lrrc29	chr8	105312340	105326276	-	1923	0.485918	65	73	66	FALSE	TRUE	-0.0551771	0.828368	1	-0.0748745	0.7736	0.993062	FALSE
Tmem208	chr8	105326364	105329057	+	775	69.1703	3729	3903	3478	FALSE	FALSE	-0.156934	0.0347643	0.132363	-0.197568	0.00823884	0.023236	FALSE
Plekhg4	chr8	105375381	105382862	+	4167	0.376038	109	134	191	FALSE	TRUE	0.0750937	0.703502	0.965235	0.711578	9.93522e-05	0.000399783	FALSE
Kctd19	chr8	105382807	105413502	-	3048	0.0518808	11	21	15	TRUE	TRUE	0.704319	0.180336	0.424302	0.347032	0.541349	0.759611	FALSE
Lrrc36	chr8	105413622	105464086	+	2498	0.0345293	6	8	4	TRUE	TRUE	0.188903	0.805217	1	-0.6649	0.460097	0.672299	FALSE
Atp6v0d1	chr8	105524470	105566040	-	1617	21.0523	2368	3092	2307	TRUE	TRUE	0.16213	0.0360972	0.136059	-0.134688	0.0875388	0.184391	FALSE
Agrp	chr8	105566695	105579845	-	863	0.266525	16	21	16	TRUE	TRUE	0.168438	0.725102	0.984817	-0.0962917	0.850376	1	FALSE
Fam65a	chr8	105605229	105622218	+	4133	1.84348	530	841	788	FALSE	FALSE	0.443297	1.91637e-05	0.000238288	0.475067	5.50435e-06	2.6487e-05	TRUE
Ctcf	chr8	105636538	105682922	+	3823	79.1359	21045	23476	16297	TRUE	TRUE	-0.0650242	0.33881	0.608977	-0.465912	9.58931e-12	9.43516e-11	FALSE
Rltpr	chr8	105690906	105698165	+	2504	0.172233	30	51	36	FALSE	FALSE	0.541067	0.104469	0.294771	0.165362	0.646844	0.867324	FALSE
Thap11	chr8	105855103	105856950	+	1848	22.6137	2907	3290	3047	FALSE	FALSE	-0.0441754	0.561268	0.842971	-0.029184	0.702351	0.92579	FALSE
Dpep3	chr8	105973520	105979419	-	1681	0.0342075	4	29	6	FALSE	FALSE	2.60091	2.95815e-05	0.000352395	0.475732	0.598	0.818701	FALSE
Zfp90	chr8	106415339	106425889	+	2632	3.65947	670	748	700	TRUE	TRUE	-0.0638453	0.529728	0.813565	-0.0338437	0.741309	0.960398	FALSE
Vps4a	chr8	107031326	107045756	+	2075	28.5782	4125	4473	4468	TRUE	TRUE	-0.105882	0.149766	0.371155	0.0181909	0.804548	1	FALSE
Nob1	chr8	107412489	107425038	-	1647	78.3113	8972	10100	8384	TRUE	TRUE	-0.0518793	0.457306	0.743137	-0.194832	0.00545732	0.0160126	FALSE
Marveld3	chr8	109947909	109962205	-	3205	0.130076	29	29	24	FALSE	TRUE	-0.22178	0.562756	0.844635	-0.368313	0.358014	0.551161	TRUE
Calb2	chr8	110142538	110168206	-	1431	1.89868	189	76	97	FALSE	TRUE	-1.53538	7.46443e-15	4.20021e-13	-1.05837	1.65232e-08	1.1046e-07	FALSE
[truncated: 173 more rows]
