# Supplementary material for: Nucleoporin 153 links nuclear pore complex to chromatin architecture by mediating CTCF and cohesin binding
Source: Nat Commun. 2020 May 25;11:2606. doi: 10.1038/s41467-020-16394-3 (PMC7248104; doi:10.1038/s41467-020-16394-3)
Supplement: Supplementary file 9 — Supplementary Data 6 [file 41467_2020_16394_MOESM9_ESM.xlsx]

## Sheet: Supplementary Data 6
Kadota et al., Supplementary Data 6.
Gene ID	Chr #	Start	End	Strand	Length	Log Fold change	Log CPM	LR	P-Value	FDR	Reads_Control ES cell	Reads_NUP153 KD-1 ES cell	Reads_NUP153 KD-2 ES cell	NUP153 binding at TSS	NUP153 binding at TSS and/or gene body
Glrp1	chr1	88499871	88510066	-	1957	-5.4705	-4.12935	7.71777	0.00546799	0.0309751	5	0	4	TRUE	TRUE
Pkp1	chr1	135871395	135919024	-	4486	-2.04162	-2.54384	9.82895	0.00171787	0.0119312	18	5	25	FALSE	TRUE
Htr5b	chr1	121509773	121528465	-	2004	-1.8951	-1.90595	14.1154	0.000171932	0.00166155	29	9	14	FALSE	FALSE
Prelp	chr1	133910304	133921401	-	3602	-1.79177	0.0181544	48.9215	2.66e-12	1.14e-10	116	39	260	FALSE	FALSE
Ifi205	chr1	174011998	174031755	-	1613	-1.6711	-1.68347	13.3895	0.000253032	0.00232655	33	12	43	FALSE	FALSE
Dusp12	chr1	170874188	170885540	-	1374	-1.39167	4.91362	295.551	3.07e-66	2.03e-63	3202	1424	3486	TRUE	TRUE
Pi15	chr1	17601901	17630939	+	6923	-1.38786	4.98247	298.125	8.44e-67	5.89e-64	3355	1496	4706	FALSE	TRUE
Fmod	chr1	134037515	134048277	+	2859	-1.3447	-0.528769	20.3662	6.4e-06	8.97e-05	72	33	151	TRUE	TRUE
Col3a1	chr1	45311538	45349706	+	5564	-1.32057	9.03824	371.28	9.85e-83	1.42e-79	54628	25523	114064	FALSE	FALSE
Il1rl1	chr1	40429570	40465414	+	7096	-1.30723	5.79931	303.589	5.44e-68	4.15e-65	5798	2734	6873	FALSE	TRUE
Gm15867	chr1	192854928	192856855	+	992	-1.27099	-0.854643	14.6818	0.000127273	0.00127516	56	27	119	TRUE	TRUE
1500015O10Rik	chr1	43730602	43742564	+	888	-1.27076	1.00173	48.988	2.58e-12	1.1e-10	209	101	441	FALSE	FALSE
Sdpr	chr1	51289126	51302960	+	3055	-1.17141	6.28889	259.674	2.02e-58	1.1e-55	7902	4094	12551	FALSE	FALSE
Tnni1	chr1	135799421	135810989	+	1114	-1.16202	-0.975967	11.4117	0.000729849	0.00577721	50	26	37	FALSE	TRUE
Il18rap	chr1	40515362	40551705	+	4889	-1.13488	2.82601	103.505	2.6e-24	3.32e-22	719	382	837	FALSE	FALSE
Wnt10a	chr1	74792019	74804175	+	1961	-1.13426	0.171608	23.5671	1.21e-06	2.03e-05	113	60	276	FALSE	FALSE
Ifi204	chr1	173747294	173766919	-	2295	-1.07662	2.81735	93.2696	4.56e-22	4.85e-20	705	390	997	FALSE	FALSE
Mnda	chr1	173896341	173913046	-	1789	-1.05457	0.787511	30.2604	3.78e-08	8.67e-07	171	96	335	FALSE	FALSE
Crispld1	chr1	17727417	17766207	+	4006	-1.05078	4.14123	143.57	4.41e-33	9.98e-31	1747	984	2589	FALSE	FALSE
Slamf9	chr1	172475360	172478409	+	1145	1.02205	0.156771	17.9766	2.24e-05	0.000273475	51	121	62	FALSE	FALSE
Sp110	chr1	85576899	85603891	-	1971	1.08952	-0.172924	16.2787	5.47e-05	0.000610237	39	97	39	FALSE	FALSE
Mael	chr1	166201385	166238744	-	1546	1.09714	2.83675	93.3939	4.29e-22	4.57e-20	324	809	804	FALSE	FALSE
Platr5	chr1	88754890	88755733	+	476	1.11465	0.97563	35.3846	2.71e-09	7.51e-08	87	220	89	FALSE	FALSE
Prg4	chr1	150449412	150466165	-	4278	1.13494	3.20632	116.546	3.61e-27	5.84e-25	412	1056	481	FALSE	FALSE
Ankrd45	chr1	161142712	161170507	+	3723	1.17272	3.6739	147.981	4.79e-34	1.12e-31	561	1476	561	TRUE	TRUE
Brinp3	chr1	146495666	146902472	+	3172	1.24106	-0.10299	21.6102	3.34e-06	5.04e-05	38	105	59	TRUE	TRUE
Fam178b	chr1	36562696	36683183	-	2569	1.33108	0.347089	32.8744	9.83e-09	2.45e-07	50	147	96	FALSE	TRUE
4930469G21Rik	chr1	161156843	161159314	-	954	1.35214	-1.84114	7.46607	0.00628726	0.0348166	10	30	8	FALSE	FALSE
Akr1cl	chr1	65013086	65032748	-	1353	1.43283	0.273404	35.6876	2.32e-09	6.52e-08	45	142	74	TRUE	TRUE
Ecel1	chr1	87147655	87156356	-	2985	1.48701	0.000363429	31.8371	1.68e-08	4.04e-07	36	118	94	FALSE	FALSE
Cacna1s	chr1	136052901	136119822	+	6260	1.49262	0.521586	44.9377	2.03e-11	7.71e-10	52	171	73	FALSE	TRUE
Gm19589	chr1	88551517	88562166	+	2622	1.51867	-2.01513	8.02822	0.00460542	0.0268871	8	27	32	FALSE	FALSE
Lmx1a	chr1	167689558	167848733	+	3338	1.70972	-0.133578	36.8987	1.24e-09	3.67e-08	29	111	43	FALSE	TRUE
3830432H09Rik	chr1	119529480	119536165	-	2414	1.75786	-2.21304	8.83528	0.00295463	0.0186591	6	24	13	TRUE	TRUE
Erbb4	chr1	68039966	69108059	-	4257	1.82684	-0.630108	29.3919	5.91e-08	1.31e-06	19	79	28	FALSE	TRUE
Lyg1	chr1	37946738	37957759	-	798	1.89066	-2.34626	8.97428	0.00273807	0.0175318	5	22	17	TRUE	TRUE
Gm4847	chr1	166628971	166647693	-	3012	1.89066	-2.34626	8.97428	0.00273807	0.0175318	5	22	10	FALSE	FALSE
Icos	chr1	60977914	61000321	+	3255	1.90278	1.56785	127.577	1.39e-29	2.51e-27	87	380	132	FALSE	FALSE
Pld5	chr1	175962306	176275312	-	3894	2.13778	-2.44249	10.0787	0.00149994	0.0106375	4	21	7	FALSE	TRUE
Cd84	chr1	171839697	171890718	+	6253	2.2237	4.56932	607.794	3.38e-134	1.18e-130	598	3260	1046	FALSE	TRUE
Cryge	chr1	65048557	65051163	-	642	2.3005	-0.0473158	62.1683	3.15e-15	1.84e-13	22	127	62	TRUE	TRUE
Crygd	chr1	65061838	65063440	-	635	2.31627	1.28108	146.042	1.27e-33	2.93e-31	56	326	128	FALSE	FALSE
A530032D15Rik	chr1	85088139	85109853	-	1760	2.41166	-3.05224	7.35402	0.00669131	0.036467	2	13	3	FALSE	TRUE
Crygc	chr1	65071525	65073532	-	629	2.62367	-0.616867	50.8281	1.01e-12	4.56e-11	12	87	17	TRUE	TRUE
Atp1a4	chr1	172223508	172258424	-	3485	2.95447	-2.65663	13.2793	0.000268349	0.00244711	2	19	21	FALSE	TRUE
Ppp1r42	chr1	9968622	10009136	-	1442	6.08427	-3.59964	11.1042	0.000861338	0.00663138	0	9	4	FALSE	TRUE
Kera	chr10	97607205	97613688	+	1950	-6.45414	-3.4916	15.4049	8.68e-05	0.000916322	10	0	12	FALSE	FALSE
Gm20758	chr10	111854521	111874376	-	2171	-5.4705	-4.12935	7.71777	0.00546799	0.0309751	5	0	6	FALSE	TRUE
Ptprr	chr10	116018363	116274929	+	4031	-2.46722	-3.29907	7.08645	0.00776689	0.0412427	10	2	9	FALSE	TRUE
Lyz2	chr10	117277541	117282272	-	1057	-2.46722	-3.29907	7.08645	0.00776689	0.0412427	10	2	10	FALSE	TRUE
Ntn4	chr10	93641049	93745972	+	2411	-1.76081	0.481655	63.9647	1.27e-15	7.79e-14	160	55	232	TRUE	TRUE
Fstl3	chr10	79777274	79782630	+	1953	-1.70298	-2.54396	7.23176	0.00716249	0.0385276	17	6	63	TRUE	TRUE
Lum	chr10	97565501	97572703	+	2075	-1.43622	5.34207	339.387	8.68e-76	1.01e-72	4339	1871	8174	FALSE	FALSE
Msrb3	chr10	120781101	120898971	-	3708	-1.37324	5.28721	309.019	3.57e-69	2.81e-66	4127	1859	8140	FALSE	TRUE
Enpp1	chr10	24637914	24712159	-	6781	-1.35858	5.47134	311.946	8.23e-70	7.23e-67	4672	2126	6480	FALSE	FALSE
Egr2	chr10	67537869	67542188	+	2965	-1.34001	0.259427	34.0528	5.36e-09	1.42e-07	126	58	126	FALSE	FALSE
Timp3	chr10	86300412	86349505	+	4681	-1.2745	5.58311	280.873	4.85e-63	2.82e-60	4961	2393	7146	FALSE	TRUE
Gstt1	chr10	75783813	75798584	-	1037	-1.16473	1.12915	44.8932	2.08e-11	7.88e-10	223	116	373	FALSE	TRUE
Lrrtm3	chr10	63928497	64090255	-	3852	-1.15319	-0.252436	18.4094	1.78e-05	0.0002228	84	44	210	TRUE	TRUE
Epyc	chr10	97644068	97681900	+	1723	-1.08913	-0.871609	10.8526	0.00098656	0.00747991	53	29	77	FALSE	FALSE
Fam26e	chr10	34091352	34096519	-	1786	-1.0719	1.75362	54.7126	1.4e-13	6.94e-12	337	187	444	FALSE	FALSE
Stat2	chr10	128270576	128292849	+	4394	-1.03619	2.78341	85.3999	2.44e-20	2.25e-18	682	388	817	FALSE	TRUE
Moxd1	chr10	24223517	24302783	+	3083	-1.01644	0.556302	24.4356	7.68e-07	1.35e-05	144	83	271	TRUE	TRUE
H60c	chr10	3256208	3267771	-	2817	-1.0068	-1.29841	6.9266	0.00849228	0.04439	38	22	49	FALSE	FALSE
1700020N01Rik	chr10	21593145	21622375	+	1061	1.0289	-1.27838	6.84479	0.00889002	0.0461137	18	43	26	FALSE	FALSE
Mypn	chr10	63115795	63203952	-	5246	1.06717	1.30126	39.6849	2.98e-10	9.58e-09	112	274	129	FALSE	TRUE
A330049N07Rik	chr10	72973303	73086705	-	1989	1.09207	0.259171	21.7142	3.16e-06	4.8e-05	53	132	46	TRUE	TRUE
1500026H17Rik	chr10	89686363	89700866	+	3035	1.09582	2.64262	85.2317	2.65e-20	2.45e-18	283	706	312	TRUE	TRUE
Itgb2	chr10	77530348	77565674	+	2862	1.16384	-1.34663	8.17244	0.00425317	0.0252348	16	42	22	FALSE	TRUE
Gm10825	chr10	22402813	22407470	+	4548	1.23876	-1.21356	10.0546	0.00151969	0.0107624	17	47	24	FALSE	FALSE
Hal	chr10	93488768	93516743	+	2758	1.24052	1.42379	56.1623	6.67e-14	3.42e-12	112	309	177	FALSE	TRUE
Tyms-ps	chr10	87966671	87968017	+	1347	1.24845	-1.4679	8.50326	0.0035451	0.0217579	14	39	20	FALSE	FALSE
Fam184a	chr10	53633145	53750909	-	3950	1.25344	1.42034	57.1101	4.12e-14	2.17e-12	111	309	168	FALSE	TRUE
Col13a1	chr10	61838234	61979108	-	3164	1.27946	0.0976911	26.0539	3.32e-07	6.37e-06	43	122	54	TRUE	TRUE
Mgat4c	chr10	101681487	102391468	+	4759	1.31706	2.90667	134.899	3.47e-31	7.31e-29	305	887	494	FALSE	TRUE
Stox1	chr10	62659422	62726099	-	3102	1.31925	-0.629435	16.8985	3.94e-05	0.000454248	25	73	27	FALSE	TRUE
9330159F19Rik	chr10	29211643	29230779	+	5644	1.32607	1.28139	58.2451	2.31e-14	1.24e-12	97	284	178	FALSE	TRUE
Sobp	chr10	43002500	43174530	-	4980	1.50974	-0.547388	22.6231	1.97e-06	3.14e-05	24	80	46	FALSE	TRUE
Spic	chr10	88675270	88683023	-	1265	1.61839	2.84734	189.432	4.23e-43	1.56e-40	250	896	222	FALSE	FALSE
4930477N07Rik	chr10	119320234	119331862	+	686	1.91692	-2.59987	7.52619	0.00608085	0.033827	4	18	15	FALSE	FALSE
Fabp7	chr10	57784923	57788450	+	762	1.93753	0.693095	77.3356	1.44e-18	1.16e-16	46	206	56	FALSE	FALSE
Dux	chr10	58230651	58232675	-	2025	3.02796	-2.6001	14.3065	0.000155325	0.0015191	2	20	17	FALSE	FALSE
C2cd4c	chr10	79606854	79614025	-	6754	5.917	-3.71506	9.87397	0.00167633	0.0116932	0	8	10	TRUE	TRUE
Crhr1	chr11	104132882	104175518	+	2428	-5.4705	-4.12935	7.71777	0.00546799	0.0309751	5	0	1	FALSE	FALSE
Igtp	chr11	58199556	58207592	+	2023	-2.09679	0.38687	80.7132	2.61e-19	2.24e-17	158	43	180	FALSE	TRUE
2810433D01Rik	chr11	102619507	102624416	-	1334	-1.95969	-2.59835	8.80113	0.00301044	0.0189773	17	5	25	TRUE	TRUE
Cnrip1	chr11	17051934	17079372	+	1539	-1.79785	-1.39085	18.7671	1.48e-05	0.000189037	42	14	67	TRUE	TRUE
Gria1	chr11	57011618	57330244	+	5978	-1.67067	-0.805101	24.9214	5.97e-07	1.08e-05	63	23	133	FALSE	TRUE
C1ql1	chr11	102939264	102946461	-	1246	-1.37795	-0.638879	19.7652	8.76e-06	0.000118731	67	30	32	TRUE	TRUE
Pik3ip1	chr11	3330731	3342971	+	2243	-1.29112	2.56796	117.411	2.33e-27	3.85e-25	623	297	1444	TRUE	TRUE
Tmem100	chr11	90030348	90036505	+	1764	-1.24505	-0.871382	13.966	0.000186151	0.00178204	55	27	63	FALSE	FALSE
P3h4	chr11	100408750	100414819	-	1867	-1.15664	4.46858	188.238	7.71e-43	2.77e-40	2243	1174	4612	FALSE	FALSE
Pitpnm3	chr11	72047528	72135889	-	6666	-1.13483	-0.583169	14.2972	0.000156099	0.00152605	66	35	56	TRUE	TRUE
Epn3	chr11	94489599	94499974	-	3884	-1.13295	-0.994174	10.7415	0.00104761	0.00789621	49	26	85	TRUE	TRUE
Dhx58	chr11	100694884	100704271	-	2412	-1.13206	0.486155	28.7044	8.43e-08	1.81e-06	141	75	175	FALSE	FALSE
Krt16	chr11	100246091	100248902	-	1565	-1.09149	-1.51714	6.9113	0.00856527	0.044695	33	18	40	FALSE	FALSE
Plekhh3	chr11	101162680	101171302	-	3006	-1.08066	-0.0111402	19.0892	1.25e-05	0.000162671	98	54	244	FALSE	FALSE
Irgm1	chr11	48865249	48871346	-	2227	-1.04982	3.51244	117.209	2.58e-27	4.23e-25	1132	638	1069	FALSE	FALSE
Gm15698	chr11	88964666	88966917	-	811	1.0382	1.09143	33.286	7.96e-09	2.05e-07	98	235	187	FALSE	FALSE
Prss38	chr11	59372669	59375653	-	1239	1.04233	-1.34651	6.67872	0.00975705	0.0496617	17	41	19	TRUE	TRUE
Rnf157	chr11	116336345	116413032	-	4655	1.04316	0.251673	19.8577	8.34e-06	0.00011382	54	130	90	FALSE	TRUE
LOC666331	chr11	101610700	101615956	+	472	1.04838	-1.19232	7.53196	0.00606138	0.0337571	19	46	19	FALSE	FALSE
Tnfsf12	chr11	69686240	69696098	-	1694	1.05327	-1.05305	8.37968	0.00379439	0.0230218	21	51	34	TRUE	TRUE
Sdk2	chr11	113780790	114065951	-	6604	1.06069	-0.809396	10.0585	0.00151648	0.0107438	25	61	80	FALSE	TRUE
Alox12e	chr11	70315613	70322518	-	2309	1.07534	0.98042	33.2163	8.25e-09	2.11e-07	89	219	88	TRUE	TRUE
Tbx21	chr11	97098007	97115331	-	2552	1.11235	-1.46779	6.89995	0.00861982	0.0449125	15	38	24	FALSE	TRUE
Ttll6	chr11	96133786	96165452	+	3206	1.1446	0.156447	22.1378	2.54e-06	3.94e-05	48	124	75	TRUE	TRUE
Fads6	chr11	115283366	115297546	-	1239	1.15684	-1.19244	9.01941	0.00267128	0.0171808	18	47	34	FALSE	TRUE
Trpv3	chr11	73267620	73297200	+	2440	1.21334	-0.943739	11.7086	0.000622136	0.00505933	21	57	34	FALSE	FALSE
Bcl11a	chr11	24078056	24173558	+	7017	1.23765	-0.142704	20.9435	4.73e-06	6.86e-05	37	102	71	FALSE	TRUE
Tex19.2	chr11	121116215	121118677	-	2046	1.25242	2.58206	105.947	7.57e-25	1.03e-22	251	698	429	FALSE	FALSE
Zfp354b	chr11	50921786	50931635	-	2494	1.27877	-1.54586	8.39078	0.00377129	0.0229215	13	37	26	TRUE	TRUE
Gpr75	chr11	30885358	30893725	+	2922	1.29468	-1.25664	10.5529	0.00116009	0.00860065	16	46	22	TRUE	TRUE
Aspa	chr11	73304988	73324637	-	1537	1.40276	1.24705	63.0589	2.01e-15	1.2e-13	91	281	171	FALSE	TRUE
Dgkeos	chr11	89060751	89067884	+	770	1.41679	-0.615523	19.3428	1.09e-05	0.00014466	24	75	33	FALSE	FALSE
Car4	chr11	84957754	84966054	+	1300	1.42636	-1.44298	10.9556	0.000933222	0.0071264	13	41	12	TRUE	TRUE
Hsf5	chr11	87617164	87659542	+	4158	1.43587	-0.601634	19.9881	7.79e-06	0.00010715	24	76	66	FALSE	FALSE
Cfap52	chr11	67924806	67965642	-	2201	1.44234	-0.716931	18.6122	1.6e-05	0.000202484	22	70	41	FALSE	TRUE
Olfr1372-ps1	chr11	52154876	52157907	-	1768	1.45423	-1.32383	12.339	0.000443595	0.00379175	14	45	23	FALSE	FALSE
1700093K21Rik	chr11	23516203	23519942	-	1447	1.51867	-2.01513	8.02822	0.00460542	0.0268871	8	27	15	FALSE	FALSE
Myh8	chr11	67277124	67308633	+	6148	1.63306	-2.3004	7.3157	0.00683546	0.0370295	6	22	6	FALSE	FALSE
Tmigd1	chr11	76904545	76916586	+	1366	1.6349	0.187597	42.3234	7.74e-11	2.71e-09	38	138	65	TRUE	TRUE
2210409E12Rik	chr11	88972638	88973014	+	377	1.68925	2.31868	157.782	3.45e-36	8.88e-34	166	625	281	TRUE	TRUE
Asgr2	chr11	70092644	70106186	+	1372	1.73722	-1.32405	16.6623	4.47e-05	0.000507513	12	47	17	FALSE	FALSE
Trim17	chr11	58963781	58971729	+	1680	1.75403	-2.44237	7.38042	0.00659378	0.0360561	5	20	14	FALSE	TRUE
Grin2c	chr11	115249169	115267243	-	4895	1.81643	-2.17127	9.61943	0.0019253	0.0131347	6	25	16	FALSE	TRUE
Gm525	chr11	89073841	89093064	+	581	2.17797	-1.37084	22.9953	1.62e-06	2.65e-05	9	48	29	FALSE	FALSE
Tmem92	chr11	94777217	94782703	-	2187	2.31456	-0.763596	38.5632	5.3e-10	1.64e-08	13	76	17	FALSE	TRUE
Hoxb13	chr11	96194361	96196599	+	1313	2.69669	-2.0156	19.3746	1.07e-05	0.000142524	4	31	13	FALSE	FALSE
Bhlha9	chr11	76672470	76673676	+	1207	3.09673	-3.30012	8.23545	0.004108	0.0245671	1	11	8	TRUE	TRUE
Myh2	chr11	67171027	67197517	+	6083	5.5099	-3.97799	7.41088	0.00648306	0.0355622	0	6	0	FALSE	TRUE
4732490B19Rik	chr11	113203315	113209669	-	2446	5.5099	-3.97799	7.41088	0.00648306	0.0355622	0	6	0	FALSE	FALSE
Trim80	chr11	115440545	115448268	+	1932	5.5099	-3.97799	7.41088	0.00648306	0.0355622	0	6	0	FALSE	TRUE
Olfr376	chr11	73371246	73375704	+	1210	5.72777	-3.84054	8.64287	0.00328343	0.0203773	0	7	4	FALSE	FALSE
Ccl3	chr11	83647843	83649378	-	790	5.72777	-3.84054	8.64287	0.00328343	0.0203773	0	7	0	FALSE	FALSE
Lhx1	chr11	84519379	84525534	-	2750	5.72777	-3.84054	8.64287	0.00328343	0.0203773	0	7	0	TRUE	TRUE
Vmo1	chr11	70513516	70514616	-	672	6.08427	-3.59964	11.1042	0.000861338	0.00663138	0	9	1	TRUE	TRUE
Sostdc1	chr12	36314169	36318452	+	1751	-2.72751	-3.12902	9.4872	0.0020691	0.0139197	12	2	34	FALSE	FALSE
Ifi27	chr12	103434189	103440245	+	1053	-1.54385	4.31214	310.956	1.35e-69	1.14e-66	2179	872	4063	FALSE	FALSE
Trib2	chr12	15791727	15816785	-	4198	-1.47641	4.47035	298.391	7.38e-67	5.3e-64	2399	1006	4376	TRUE	TRUE
Gm16596	chr12	108536402	108555618	-	1549	-1.43496	-1.83906	9.10107	0.0025546	0.0165699	28	12	21	FALSE	TRUE
Cys1	chr12	24665838	24681795	-	1838	-1.3285	-1.90629	7.51947	0.00610356	0.0339301	26	12	55	FALSE	FALSE
Gpx2	chr12	76792335	76795554	-	1067	-1.31458	1.37078	64.8172	8.22e-16	5.13e-14	273	128	94	TRUE	TRUE
Fbln5	chr12	101746565	101819119	-	5893	-1.2498	3.20742	145.566	1.61e-33	3.69e-31	960	471	1580	FALSE	TRUE
Rsad2	chr12	26442743	26456452	-	3785	-1.09416	0.499109	27.1305	1.9e-07	3.83e-06	141	77	195	FALSE	FALSE
Meox2	chr12	37108546	37179528	+	2348	-1.05405	0.211647	21.0391	4.5e-06	6.55e-05	114	64	208	TRUE	TRUE
Cmpk2	chr12	26469215	26479837	+	3189	-1.00487	0.963064	30.6997	3.01e-08	6.97e-07	191	111	187	TRUE	TRUE
Pnma1	chr12	84146131	84148489	-	2359	1.17276	-1.51933	7.32043	0.0068175	0.037006	14	37	27	FALSE	FALSE
Cdkl1	chr12	69746848	69790707	-	1689	1.18178	-0.67224	13.4704	0.000242359	0.00223683	26	69	34	FALSE	TRUE
Mir382	chr12	109733771	109733846	+	76	1.21334	-0.943739	11.7086	0.000622136	0.00505933	21	57	36	FALSE	FALSE
Dlk1	chr12	109452823	109463336	+	4811	1.22041	-0.875119	12.4105	0.000426929	0.0036634	22	60	46	TRUE	TRUE
Acot1	chr12	84009502	84017669	+	1558	1.30257	0.354308	31.7795	1.73e-08	4.16e-07	51	147	41	FALSE	FALSE
Lrfn5	chr12	61524632	61845258	+	3726	1.3297	-1.07245	12.6022	0.00038529	0.00335682	18	53	21	FALSE	TRUE
Serpina9	chr12	103996620	104013652	-	1694	1.35103	-1.97855	6.73265	0.0094664	0.0486039	9	27	12	FALSE	TRUE
Lsmem1	chr12	40176386	40199315	-	1213	1.62127	-1.94309	9.46527	0.00209399	0.0140476	8	29	23	FALSE	FALSE
Apob	chr12	7977677	8016839	+	13909	1.62317	1.42856	90.3786	1.97e-21	1.98e-19	92	331	146	TRUE	TRUE
Galnt16	chr12	80518990	80603896	+	3920	1.631	0.570977	53.9602	2.05e-13	9.93e-12	50	181	93	FALSE	TRUE
Mir665	chr12	109586314	109586407	+	94	1.63306	-2.3004	7.3157	0.00683546	0.0370295	6	22	9	FALSE	FALSE
Gm1995	chr12	87861350	87865690	+	4341	1.70946	-0.794296	23.5448	1.22e-06	2.05e-05	18	69	19	FALSE	FALSE
Tpo	chr12	30054661	30132609	-	3282	1.92145	-1.3015	19.9238	8.06e-06	0.000110504	11	49	29	FALSE	TRUE
AU015791	chr12	105513433	105515248	+	972	1.92689	-2.09121	11.2305	0.000804629	0.00626589	6	27	13	TRUE	TRUE
Gm5662	chr12	88270635	88274497	-	1842	2.21274	0.448423	81.2191	2.02e-19	1.76e-17	33	179	51	FALSE	FALSE
Gm2022	chr12	87892834	87896722	+	1822	2.2367	2.18529	231.686	2.56e-52	1.22e-49	111	611	144	FALSE	FALSE
Gm8300	chr12	87514316	87518265	+	1872	2.37159	1.96824	224.811	8.07e-51	3.58e-48	88	532	135	FALSE	FALSE
Gm5039	chr12	88320122	88321762	-	1641	2.38928	0.830785	115.888	5.03e-27	8.08e-25	39	239	64	FALSE	FALSE
Gm2016	chr12	87874072	87877859	+	1766	2.5353	0.271153	88.0364	6.43e-21	6.2e-19	24	163	47	FALSE	FALSE
Pax9	chr12	56695639	56711230	+	2574	2.96097	-3.39318	7.18805	0.00733906	0.0392525	1	10	6	TRUE	TRUE
Prps1l1	chr12	34984761	34986436	+	1676	3.2208	-3.21271	9.29716	0.00229509	0.0151893	1	12	6	FALSE	FALSE
Msgn1	chr12	11208382	11208948	-	567	5.5099	-3.97799	7.41088	0.00648306	0.0355622	0	6	5	TRUE	TRUE
Gpr132	chr12	112850876	112860916	-	2439	5.5099	-3.97799	7.41088	0.00648306	0.0355622	0	6	4	FALSE	TRUE
Rbm24	chr13	46418300	46431099	+	3224	-5.7281	-3.97728	9.25764	0.00234515	0.0153999	6	0	3	FALSE	FALSE
Ogn	chr13	49608071	49624500	+	2540	-1.77903	4.9012	463.752	7.34e-103	1.38e-99	3403	1157	6096	FALSE	FALSE
Aspn	chr13	49544443	49567562	+	2351	-1.50623	3.51335	231.028	3.56e-52	1.67e-49	1249	513	2237	FALSE	FALSE
Mef2c	chr13	83504034	83667079	+	6565	-1.30855	2.47394	115.157	7.27e-27	1.16e-24	586	276	1156	FALSE	TRUE
Ahrr	chr13	74211118	74292309	-	4732	-1.24864	2.90309	128.173	1.03e-29	1.92e-27	778	382	1390	FALSE	TRUE
Edil3	chr13	88821472	89323225	+	5358	-1.14616	4.37225	180.542	3.69e-41	1.27e-38	2094	1104	3216	TRUE	TRUE
Elovl7	chr13	108214404	108287107	+	5437	-1.09872	3.03909	106.556	5.57e-25	7.73e-23	826	450	1137	TRUE	TRUE
Idi1	chr13	8885606	8892396	+	2867	-1.07202	6.94311	230.182	5.44e-52	2.51e-49	12152	6745	7116	FALSE	FALSE
Fbp1	chr13	62864753	62888282	-	1479	1.07347	-0.746753	10.7373	0.00105	0.00791117	26	64	35	FALSE	TRUE
Shc3	chr13	51431042	51567084	-	1536	1.17716	-0.00809369	20.9142	4.8e-06	6.95e-05	42	111	72	TRUE	TRUE
Gpx6	chr13	21312203	21319624	+	1262	1.21679	-1.15132	10.1742	0.00142422	0.0101907	18	49	44	TRUE	TRUE
Gm20767	chr13	120140246	120155335	+	1427	1.21857	0.894371	39.6119	3.1e-10	9.92e-09	78	212	78	FALSE	FALSE
Dcdc2a	chr13	25056004	25210706	+	8040	1.24852	-0.173255	20.8468	4.98e-06	7.18e-05	36	100	37	FALSE	TRUE
Hrh2	chr13	54192129	54222432	+	2793	1.39924	-1.80877	8.1201	0.00437772	0.0258357	10	31	6	TRUE	TRUE
AF067061	chr13	120263114	120264517	+	881	1.53555	-1.17207	15.0919	0.000102403	0.00106056	15	51	10	FALSE	FALSE
BC147527	chr13	120300392	120308841	+	1657	1.55581	-1.57301	11.5835	0.000665385	0.00535752	11	38	12	FALSE	FALSE
Hist1h1t	chr13	23695811	23696545	+	735	1.59753	3.20532	216.555	5.1e-49	2.23e-46	325	1148	737	FALSE	FALSE
Idi2	chr13	8952863	8960935	+	2243	1.6141	-1.65703	11.5972	0.000660511	0.00532354	10	36	19	FALSE	FALSE
Ankrd55	chr13	112288451	112384002	+	3577	1.75786	-2.21304	8.83528	0.00295463	0.0186591	6	24	18	FALSE	TRUE
Prl6a1	chr13	27312627	27319252	+	868	1.87272	-2.13068	10.4182	0.00124779	0.00914776	6	26	13	FALSE	FALSE
Ube2ql1	chr13	69702832	69739897	-	2682	1.91692	-2.59987	7.52619	0.00608085	0.033827	4	18	4	FALSE	TRUE
Fbp2	chr13	62836885	62858370	-	1294	2.13624	1.18172	121.822	2.53e-28	4.25e-26	58	298	90	FALSE	TRUE
Eif4e1b	chr13	54783998	54788458	+	2113	2.2367	-2.09132	14.1025	0.00017311	0.00167095	5	28	13	TRUE	TRUE
Bhmt	chr13	93616891	93637758	-	2071	3.34977	0.0158029	105.114	1.15e-24	1.56e-22	12	144	35	FALSE	FALSE
4933412O06Rik	chr13	15781664	15802630	-	1123	5.72777	-3.84054	8.64287	0.00328343	0.0203773	0	7	1	FALSE	TRUE
Catsper3	chr13	55784579	55809000	+	1352	5.917	-3.71506	9.87397	0.00167633	0.0116932	0	8	2	FALSE	TRUE
Ctla2b	chr13	60895351	60897447	-	1147	6.23415	-3.49278	12.3335	0.000444907	0.00379765	0	10	2	FALSE	FALSE
Tcstv1	chr13	119893387	119894785	-	876	6.49399	-3.30024	14.7894	0.000120209	0.00121911	0	12	2	FALSE	FALSE
Rnase9	chr14	51038459	51041867	-	1187	-5.4705	-4.12935	7.71777	0.00546799	0.0309751	5	0	0	FALSE	FALSE
Slitrk6	chr14	110748578	110755149	-	4242	-1.52802	2.02735	122.401	1.89e-28	3.24e-26	450	182	641	FALSE	TRUE
Defb42	chr14	63046991	63048606	+	614	-1.44749	-0.377609	25.8033	3.78e-07	7.13e-06	82	35	28	TRUE	TRUE
Gja3	chr14	57034460	57058030	-	2893	-1.36816	0.0967879	31.8507	1.66e-08	4.02e-07	113	51	141	TRUE	TRUE
Cacna2d3	chr14	28904943	29721864	-	3695	-1.31434	1.99093	91.157	1.33e-21	1.34e-19	420	197	574	FALSE	TRUE
Chdh	chr14	30009000	30040466	+	5891	-1.25005	-1.14824	11.6003	0.000659415	0.00531646	45	22	46	FALSE	FALSE
Pcdh20	chr14	88464747	88471396	-	5237	-1.17149	1.71542	63.4138	1.68e-15	1.02e-13	336	174	565	FALSE	FALSE
Stc1	chr14	69029289	69041401	+	3743	-1.10236	3.15892	112.578	2.67e-26	4.1e-24	898	488	1730	FALSE	FALSE
Gm8267	chr14	44717167	44724987	-	1240	1.03217	1.47808	41.3421	1.28e-10	4.36e-09	129	308	332	TRUE	TRUE
Gm5622	chr14	51552790	51662953	+	1581	1.10412	2.26279	71.7635	2.43e-17	1.76e-15	216	542	543	FALSE	FALSE
Zfhx2	chr14	55061659	55092048	-	8724	1.15713	1.14527	41.9856	9.19e-11	3.19e-09	96	250	138	FALSE	TRUE
Fgf9	chr14	58072686	58112720	+	4139	1.16193	-0.97926	10.5612	0.00115485	0.00857221	21	55	31	FALSE	TRUE
Mcpt8	chr14	56082164	56085197	-	838	1.24298	0.717567	36.7944	1.31e-09	3.85e-08	68	188	102	FALSE	FALSE
Sftpd	chr14	41172212	41185198	-	1326	1.39595	-1.68601	8.84835	0.00293353	0.0185547	11	34	29	FALSE	TRUE
Klhl1	chr14	96105265	96519034	-	4048	1.40437	-0.875345	15.9221	6.6e-05	0.000719894	20	62	35	FALSE	FALSE
Xkr6	chr14	63606530	63820410	+	2537	1.50232	-1.87437	8.75063	0.00309496	0.0194348	9	30	35	FALSE	TRUE
Lrrc16b	chr14	55491093	55508264	+	4598	1.57088	-1.97866	8.73924	0.00311435	0.0195314	8	28	14	FALSE	FALSE
2610528A11Rik	chr14	37102140	37110101	-	756	1.83589	-0.859169	25.2918	4.93e-07	9.01e-06	16	67	21	FALSE	FALSE
4930455B14Rik	chr14	8666390	8673378	+	1097	1.85968	-1.94321	11.8568	0.000574497	0.00472861	7	30	10	FALSE	FALSE
Oit1	chr14	8348948	8378763	-	1251	1.97614	0.692992	79.7854	4.17e-19	3.49e-17	45	207	99	FALSE	FALSE
Slc35f4	chr14	49298520	49525837	-	1881	1.99436	-2.54548	8.36012	0.00383545	0.0232421	4	19	11	FALSE	TRUE
C1qtnf9	chr14	60768134	60780869	+	1903	2.39598	-2.59999	10.526	0.00117706	0.00870795	3	19	11	FALSE	FALSE
Adam2	chr14	66027329	66077733	-	2551	3.02796	-2.6001	14.3065	0.000155325	0.0015191	2	20	5	FALSE	FALSE
Cpb2	chr14	75242287	75283553	+	1475	3.31317	-1.87506	27.5806	1.51e-07	3.1e-06	3	36	11	FALSE	TRUE
Hoxc6	chr15	103009562	103011881	+	1592	-2.67166	-2.71372	12.9707	0.000316397	0.00282204	17	3	21	TRUE	TRUE
Apol9a	chr15	77403789	77411080	-	1573	-2.19415	-0.757052	40.647	1.82e-10	6.05e-09	71	18	106	FALSE	TRUE
Apol9b	chr15	77729072	77736382	+	1595	-2.01194	-1.97634	14.7988	0.000119613	0.00121357	28	8	42	FALSE	FALSE
Sdc2	chr15	32920723	33034721	+	3313	-1.70804	5.62271	489.545	1.79e-108	4.37e-105	5527	1974	9576	FALSE	FALSE
Adamts12	chr15	11064790	11346867	+	6234	-1.56945	0.558312	54.8447	1.3e-13	6.5e-12	163	64	293	TRUE	TRUE
C1qtnf3	chr15	10952332	10980162	+	2569	-1.38694	0.0531329	31.7419	1.76e-08	4.22e-07	110	49	299	TRUE	TRUE
Apol7a	chr15	77388217	77399110	-	2392	-1.314	-1.71351	8.49019	0.00357067	0.0218874	30	14	43	TRUE	TRUE
Krt84	chr15	101525026	101532820	-	2570	-1.17023	-0.774065	13.2971	0.000265819	0.00242494	58	30	43	FALSE	FALSE
Slurp1	chr15	74726644	74728026	-	525	-1.16181	-0.451669	16.3369	5.3e-05	0.000592865	73	38	106	FALSE	FALSE
Rspo2	chr15	43020795	43170818	-	3340	-1.04145	3.74134	124.86	5.46e-29	9.66e-27	1323	750	3015	FALSE	TRUE
Amigo2	chr15	97244074	97247287	-	3214	1.01331	0.855543	27.5614	1.52e-07	3.12e-06	84	198	105	FALSE	FALSE
Abra	chr15	41865293	41869720	-	1762	1.1259	-1.21345	8.45821	0.00363398	0.0222141	18	46	47	FALSE	FALSE
Oc90	chr15	65876053	65912287	-	1799	1.16404	-0.533582	14.4088	0.000147111	0.00145096	29	76	56	TRUE	TRUE
Bin2	chr15	100641082	100669500	-	1978	1.16475	0.819287	34.8392	3.58e-09	9.78e-08	76	199	104	FALSE	TRUE
Mov10l1	chr15	88982994	89055152	+	4052	1.19144	2.87174	110.548	7.43e-26	1.11e-23	317	845	617	FALSE	TRUE
Fam83f	chr15	80671847	80700425	+	2993	1.2111	-1.49338	7.90519	0.00492931	0.0284583	14	38	24	FALSE	FALSE
Aard	chr15	52040107	52045722	+	1348	1.26026	4.00022	188.682	6.17e-43	2.25e-40	675	1887	938	TRUE	TRUE
Galnt6	chr15	100689915	100729376	-	5769	1.27169	1.8525	74.8313	5.13e-18	3.95e-16	149	420	179	FALSE	TRUE
Cdh12	chr15	21111452	21589533	+	5639	1.28485	-1.44286	9.11402	0.00253657	0.0164806	14	40	31	FALSE	TRUE
Nfam1	chr15	82996736	83033397	-	4298	1.31332	-1.62828	8.28783	0.00399116	0.0240425	12	35	13	TRUE	TRUE
Wnt7b	chr15	85535437	85581821	-	4415	1.31332	-1.62828	8.28783	0.00399116	0.0240425	12	35	51	TRUE	TRUE
C7	chr15	4988762	5063773	-	2709	1.69681	-2.25606	8.06693	0.00450805	0.0264642	6	23	13	FALSE	FALSE
Ly6i	chr15	74979812	74983430	-	878	1.83509	-2.6564	6.71159	0.0095788	0.0490229	4	17	16	TRUE	TRUE
Csf2rb	chr15	78325990	78351001	+	4765	1.85968	-1.94321	11.8568	0.000574497	0.00472861	7	30	3	FALSE	TRUE
Osr2	chr15	35296112	35303305	+	1710	1.90678	-1.90849	12.6617	0.000373223	0.00326684	7	31	31	FALSE	TRUE
Ly6k	chr15	74796874	74799968	-	773	1.96136	-0.144022	45.7537	1.34e-11	5.26e-10	25	114	100	FALSE	FALSE
Fyb	chr15	6579847	6665608	+	4997	2.14995	-2.7767	7.80133	0.00522077	0.0299147	3	16	5	FALSE	TRUE
Hhla1	chr15	65922443	65976804	-	2262	2.15354	-1.54644	19.9247	8.06e-06	0.000110504	8	42	30	FALSE	TRUE
Tg	chr15	66670770	66850720	+	8436	2.2367	-1.3244	24.7293	6.6e-07	1.18e-05	9	50	11	FALSE	TRUE
Mir6959	chr15	89305658	89305732	-	75	3.09673	-3.30012	8.23545	0.004108	0.0245671	1	11	1	TRUE	TRUE
Ccdc184	chr15	98167806	98170134	+	2329	5.72777	-3.84054	8.64287	0.00328343	0.0203773	0	7	15	FALSE	FALSE
Elfn2	chr15	78670007	78718113	-	4861	5.917	-3.71506	9.87397	0.00167633	0.0116932	0	8	7	FALSE	TRUE
Sidt1	chr16	44240180	44332838	-	4265	-5.7281	-3.97728	9.25764	0.00234515	0.0153999	6	0	1	TRUE	TRUE
Mir1945	chr16	11254368	11254445	-	78	-5.4705	-4.12935	7.71777	0.00546799	0.0309751	5	0	6	FALSE	FALSE
Rtp1	chr16	23429133	23433960	+	3120	-5.4705	-4.12935	7.71777	0.00546799	0.0309751	5	0	1	FALSE	FALSE
Rtp4	chr16	23609919	23614222	+	1573	-2.70401	1.15251	190.763	2.17e-43	8.14e-41	291	52	307	TRUE	TRUE
Mx2	chr16	97536081	97560901	+	2424	-2.55069	-0.260913	71.5501	2.7e-17	1.95e-15	106	21	136	FALSE	FALSE
Mx1	chr16	97447035	97462906	-	2975	-1.93756	-1.39073	21.301	3.93e-06	5.81e-05	43	13	47	TRUE	TRUE
Abi3bp	chr16	56477846	56690135	+	4742	-1.18423	4.18332	182.643	1.28e-41	4.48e-39	1854	952	3431	FALSE	TRUE
Myh11	chr16	14194527	14291408	-	6632	-1.01042	1.08983	33.4713	7.23e-09	1.88e-07	209	121	408	TRUE	TRUE
2900011O08Rik	chr16	13986637	14101494	+	2355	1.05088	2.93125	89.8496	2.57e-21	2.57e-19	354	856	624	TRUE	TRUE
Tmprss7	chr16	45656317	45693658	-	2585	1.11235	-1.46779	6.89995	0.00861982	0.0449125	15	38	21	FALSE	TRUE
Cfap44	chr16	44394799	44482428	+	6583	1.17621	-1.25652	8.88262	0.00287898	0.0182617	17	45	41	FALSE	TRUE
Tmem191c	chr16	17276300	17278661	+	1408	1.17701	1.05187	40.9428	1.57e-10	5.28e-09	89	235	140	FALSE	FALSE
Gp5	chr16	30307685	30310781	-	2199	1.2216	-1.39394	8.62358	0.00331839	0.0205588	15	41	30	FALSE	FALSE
Muc13	chr16	33794037	33819927	+	2969	1.26306	-1.27861	9.94107	0.00161631	0.0113621	16	45	34	FALSE	FALSE
Cyyr1	chr16	85456244	85550373	-	2034	1.27877	-1.54586	8.39078	0.00377129	0.0229215	13	37	22	FALSE	TRUE
Impg2	chr16	56204313	56273753	+	6912	1.43853	-1.07257	14.466	0.000142715	0.00141332	17	54	38	TRUE	TRUE
Slc51a	chr16	32475578	32487879	-	1544	1.51123	0.018414	33.1288	8.63e-09	2.19e-07	36	120	33	FALSE	FALSE
Klhl6	chr16	19946492	19983049	-	2405	2.46947	-2.54559	11.4633	0.000709829	0.00565841	3	20	3	FALSE	TRUE
Casr	chr16	36493696	36562134	-	4534	4.83444	-1.90919	37.5278	9.01e-10	2.7e-08	1	37	10	FALSE	TRUE
Drd3	chr16	43762242	43822839	+	1341	6.23415	-3.49278	12.3335	0.000444907	0.00379765	0	10	2	FALSE	TRUE
G6bos	chr17	35064437	35065596	+	1160	-5.7281	-3.97728	9.25764	0.00234515	0.0153999	6	0	1	FALSE	FALSE
Abca17	chr17	24264279	24347252	-	5202	-3.06117	-3.5987	7.30059	0.0068932	0.0373009	8	1	0	FALSE	TRUE
Dlk2	chr17	46297483	46303271	+	1566	-1.71812	-2.34452	8.57516	0.0034078	0.0210315	20	7	51	FALSE	FALSE
Myom1	chr17	71019557	71126856	+	5613	-1.31699	0.945508	50.6043	1.13e-12	5.07e-11	203	95	280	TRUE	TRUE
Gtf2a1l	chr17	88668660	88715150	+	1619	-1.18463	-1.18958	10.1887	0.00141302	0.0101194	43	22	22	TRUE	TRUE
Ptchd4	chr17	42315947	42507741	+	6890	-1.09749	0.829807	33.5039	7.11e-09	1.85e-07	178	97	297	FALSE	FALSE
Msln	chr17	25748613	25754327	-	2115	-1.04757	2.76451	86.4775	1.41e-20	1.33e-18	675	381	994	TRUE	TRUE
Psmb8	chr17	34198195	34201454	+	1223	-1.02598	-1.16899	7.8695	0.00502756	0.0289707	42	24	80	FALSE	FALSE
Dynlt1b	chr17	6430112	6436295	+	770	1.00348	-0.507117	11.1679	0.000832253	0.00644198	32	75	69	FALSE	FALSE
Ggnbp1	chr17	27018035	27036378	+	1784	1.08446	0.541757	25.6887	4.01e-07	7.52e-06	65	161	105	FALSE	TRUE
Prss22	chr17	23993534	23998100	-	1324	1.08521	-0.686723	11.4159	0.000728166	0.00576794	27	67	79	FALSE	FALSE
D17Ertd648e	chr17	11863070	11883189	-	565	1.09027	2.38554	74.564	5.87e-18	4.51e-16	237	589	294	FALSE	FALSE
2300002M23Rik	chr17	35567485	35568945	+	1248	1.10056	2.97366	99.7897	1.69e-23	2.02e-21	356	891	300	FALSE	FALSE
1700010I14Rik	chr17	8988333	9008319	+	1878	1.12918	-1.37003	7.60677	0.00581496	0.0326603	16	41	39	TRUE	TRUE
Acsbg2	chr17	56843104	56874447	-	2608	1.19539	-0.560311	14.8471	0.00011659	0.00118537	28	75	43	FALSE	TRUE
Dpcr1	chr17	35635755	35643695	-	2608	1.21679	-1.15132	10.1742	0.00142422	0.0101907	18	49	32	FALSE	FALSE
Myo1f	chr17	33555707	33607764	+	3833	1.24336	2.11716	82.7905	9.12e-20	8.14e-18	182	503	252	TRUE	TRUE
H2-Eb1	chr17	34305867	34316674	+	1669	1.25591	2.70443	112.824	2.36e-26	3.65e-24	273	761	426	FALSE	TRUE
Apobec2	chr17	48419231	48432728	-	1218	1.28671	2.93077	130.684	2.9e-30	5.63e-28	315	897	371	FALSE	TRUE
Gpsm3	chr17	34589806	34591754	+	1343	1.31332	-1.62828	8.28783	0.00399116	0.0240425	12	35	21	FALSE	FALSE
Fbxl16	chr17	25809085	25821265	+	3499	1.32562	-1.235	11.175	0.000829069	0.00642345	16	47	28	FALSE	FALSE
Ager	chr17	34597850	34600937	+	1699	1.45363	-1.90826	8.06215	0.00451995	0.0265022	9	29	16	TRUE	TRUE
Dazl	chr17	50279393	50293620	-	2964	1.55543	4.5966	328.9	1.67e-73	1.7e-70	881	3022	1070	FALSE	FALSE
Crisp1	chr17	40293758	40319207	-	1416	1.66996	-1.90838	10.2053	0.00140034	0.0100402	8	30	16	FALSE	FALSE
Rn45s	chr17	39842997	39848829	+	5833	1.89702	14.2095	758.586	5.45e-167	4.44e-163	583027	2533951	1525879	FALSE	FALSE
Prickle4	chr17	47688474	47694736	-	1392	3.33505	-3.13031	10.3708	0.00128021	0.00933533	1	13	11	FALSE	FALSE
Lrg1	chr17	56119678	56121946	-	1353	3.56102	-2.17174	23.8424	1.05e-06	1.77e-05	2	29	20	FALSE	FALSE
Olfr91	chr17	37092934	37093872	-	939	5.5099	-3.97799	7.41088	0.00648306	0.0355622	0	6	5	FALSE	FALSE
Dynap	chr18	70240429	70244584	-	1227	-3.16632	-2.34405	21.7162	3.16e-06	4.79e-05	24	3	15	FALSE	FALSE
Iigp1	chr18	60376029	60392629	+	3123	-3.15496	0.605665	167.608	2.46e-38	7.34e-36	207	27	260	FALSE	TRUE
Mir6979	chr18	37854605	37854660	-	56	-2.46722	-3.29907	7.08645	0.00776689	0.0412427	10	2	4	TRUE	TRUE
Arsi	chr18	60912240	60917768	+	1722	-1.76061	-0.197401	41.1804	1.39e-10	4.71e-09	99	34	218	TRUE	TRUE
Lipg	chr18	74939322	74961263	-	3787	-1.41668	1.27515	70.3753	4.9e-17	3.44e-15	261	114	314	FALSE	FALSE
Tslp	chr18	32815383	32819799	+	1333	-1.39134	2.15719	110.342	8.25e-26	1.21e-23	479	213	448	FALSE	FALSE
Pcdhb7	chr18	37341702	37345207	+	3506	-1.34468	-1.51691	10.2164	0.00139201	0.00999243	35	16	61	FALSE	FALSE
Ticam2	chr18	46558231	46574533	-	3264	-1.33784	-1.44022	10.6938	0.00107495	0.00805504	37	17	18	FALSE	FALSE
Tnfaip8	chr18	49979427	50093229	+	3568	-1.23859	3.50412	160.071	1.09e-36	2.93e-34	1175	581	1274	TRUE	TRUE
Lox	chr18	52516060	52529867	-	4934	-1.10074	6.75131	239.204	5.87e-54	2.98e-51	10711	5828	22974	FALSE	TRUE
Atp8b1	chr18	64528979	64661000	-	6440	-1.05555	2.67565	84.3123	4.22e-20	3.85e-18	636	357	1203	FALSE	TRUE
Fgf1	chr18	38838673	38918699	-	3909	1.09776	0.484274	25.3301	4.83e-07	8.86e-06	62	155	99	TRUE	TRUE
Gm6225	chr18	3336416	3366863	+	1700	1.10974	0.072322	19.8006	8.6e-06	0.000116812	46	116	81	TRUE	TRUE
Ccbe1	chr18	66056856	66291838	-	5742	1.16766	0.172652	23.2008	1.46e-06	2.41e-05	48	126	81	FALSE	TRUE
Sall3	chr18	80966374	80986578	-	6888	1.17239	2.10519	73.8953	8.24e-18	6.21e-16	187	492	307	FALSE	FALSE
Sh3rf2	chr18	42053710	42158695	+	4784	1.20103	0.281533	26.206	3.07e-07	5.94e-06	51	137	136	TRUE	TRUE
Lama3	chr18	12334024	12583012	+	10342	1.22163	3.74361	163.611	1.84e-37	5.22e-35	575	1565	818	TRUE	TRUE
Gm19784	chr18	66924762	66949961	-	1379	1.22478	-1.07234	10.8833	0.00097037	0.00737548	19	52	40	FALSE	TRUE
Arap3	chr18	37972623	37998969	-	5499	1.63306	-2.3004	7.3157	0.00683546	0.0370295	6	22	6	FALSE	TRUE
Pde6a	chr18	61220499	61289718	+	4198	2.05764	-2.84078	6.92818	0.00848478	0.0443603	3	15	7	FALSE	TRUE
Cidea	chr18	67343564	67367794	+	1164	2.14415	0.474924	78.7906	6.91e-19	5.68e-17	35	181	104	TRUE	TRUE
Hdhd1a	chr18	50567656	50568699	-	1044	2.51752	-2.97829	8.30545	0.00395264	0.0238516	2	14	4	FALSE	FALSE
Slc27a6	chr18	58556240	58612869	+	2598	2.70844	-2.8409	10.2572	0.00136156	0.00980768	2	16	10	FALSE	FALSE
Pcdha10	chr18	37005320	37187657	+	5242	5.5099	-3.97799	7.41088	0.00648306	0.0355622	0	6	12	FALSE	TRUE
4930471G03Rik	chr18	36106203	36109954	+	669	5.72777	-3.84054	8.64287	0.00328343	0.0203773	0	7	0	FALSE	FALSE
Ifit1	chr19	34640889	34650009	+	2638	-3.21706	3.21509	700.2	2.7e-154	1.32e-150	1260	158	1274	TRUE	TRUE
Ifit3	chr19	34583529	34588982	+	1998	-2.88693	3.0437	561.693	3.6e-124	9.77e-121	1091	172	1179	FALSE	TRUE
Ifit3b	chr19	34607957	34613401	+	2013	-2.75251	1.7018	268.646	2.24e-60	1.24e-57	428	74	569	FALSE	TRUE
Cfap58	chr19	47937712	48035379	+	3345	-2.46722	-3.29907	7.08645	0.00776689	0.0412427	10	2	13	TRUE	TRUE
Ifit1bl1	chr19	34592888	34601968	-	2375	-2.20037	-0.412665	51.6092	6.77e-13	3.11e-11	91	23	82	FALSE	TRUE
Acta2	chr19	34240336	34255373	-	2572	-1.51526	4.8747	343.699	9.99e-77	1.22e-73	3192	1303	6031	TRUE	TRUE
Insl6	chr19	29321354	29325318	-	660	-1.12908	-1.57059	7.09092	0.00774753	0.0412206	32	17	44	FALSE	FALSE
Ifit2	chr19	34550694	34576534	+	3949	-1.01623	3.81648	122.052	2.25e-28	3.81e-26	1385	799	1258	TRUE	TRUE
Gstp2	chr19	4040288	4042221	-	752	1.00987	2.98168	85.2129	2.68e-20	2.46e-18	374	879	449	FALSE	FALSE
Crtac1	chr19	42283037	42431783	-	2616	1.039	2.43196	69.7379	6.77e-17	4.7e-15	251	602	317	TRUE	TRUE
Tex40	chr19	6922426	6925380	-	781	1.07546	1.84132	54.7093	1.4e-13	6.94e-12	163	401	191	FALSE	FALSE
Gm7102	chr19	61174686	61176309	-	1624	1.11773	5.09685	198.371	4.73e-45	1.9e-42	1557	3943	1866	FALSE	FALSE
Ms4a10	chr19	10962295	10974670	-	1009	1.12544	0.228287	22.4921	2.11e-06	3.34e-05	51	130	81	TRUE	TRUE
Pgm5	chr19	24678261	24861842	-	7981	1.14829	1.58104	53.3994	2.72e-13	1.3e-11	131	339	206	FALSE	TRUE
Tdrd1	chr19	56826209	56870012	+	5443	1.38405	0.0365657	28.7718	8.14e-08	1.76e-06	39	119	84	TRUE	TRUE
Olfr1426	chr19	12087610	12091847	-	1673	1.40324	-1.94297	7.38914	0.00656187	0.0359589	9	28	5	FALSE	FALSE
Ms4a4d	chr19	11536849	11558466	+	1464	1.57088	-1.97866	8.73924	0.00311435	0.0195314	8	28	19	FALSE	FALSE
Sec31b	chr19	44516957	44545848	-	3923	1.80688	-1.809	12.5015	0.000406632	0.0035102	8	33	19	TRUE	TRUE
Olfr1428	chr19	12108600	12109544	-	945	2.31854	-2.65652	9.60218	0.00194346	0.0132315	3	18	1	FALSE	FALSE
Olfr76	chr19	12119721	12120674	-	954	2.31854	-2.65652	9.60218	0.00194346	0.0132315	3	18	6	FALSE	FALSE
Olfr1427	chr19	12098702	12099637	-	936	2.39598	-2.59999	10.526	0.00117706	0.00870795	3	19	3	FALSE	FALSE
Trpd52l3	chr19	30003790	30006020	+	2231	2.41166	-3.05224	7.35402	0.00669131	0.036467	2	13	4	FALSE	FALSE
Olfr1425	chr19	12073695	12074630	-	936	2.7309	-2.3465	15.3237	9.06e-05	0.000952591	3	24	3	FALSE	FALSE
Tbx10	chr19	3992752	3999512	+	1778	5.917	-3.71506	9.87397	0.00167633	0.0116932	0	8	0	TRUE	TRUE
Ptgds	chr2	25466712	25469749	-	805	-5.4705	-4.12935	7.71777	0.00546799	0.0309751	5	0	1	TRUE	TRUE
4631405J19Rik	chr2	93029348	93033445	+	1231	-2.94794	-2.97689	11.9795	0.000537891	0.00446797	14	2	16	FALSE	FALSE
Olfml2a	chr2	38931980	38960585	+	2409	-2.40164	-0.595124	52.2262	4.95e-13	2.3e-11	82	18	188	FALSE	TRUE
Entpd2	chr2	25395874	25401323	+	1937	-2.11913	-2.49131	10.8797	0.000972214	0.0073872	19	5	8	FALSE	FALSE
Dlx1as	chr2	71530638	71537891	-	2793	-1.62218	-1.03061	20.2371	6.84e-06	9.51e-05	53	20	77	TRUE	TRUE
Ncs1	chr2	31245923	31295471	+	4035	-1.48779	3.382	215.185	1.02e-48	4.35e-46	1137	473	1536	FALSE	TRUE
Helz2	chr2	181227615	181242027	-	10109	-1.46639	2.28954	129.83	4.46e-30	8.58e-28	533	225	861	FALSE	TRUE
Ifih1	chr2	62595793	62646255	-	5519	-1.4309	1.41728	77.797	1.14e-18	9.3e-17	289	125	386	FALSE	TRUE
Rem1	chr2	152627008	152635191	+	1603	-1.42459	-1.46526	11.7852	0.000597047	0.00489278	37	16	40	FALSE	FALSE
AA467197	chr2	122637887	122641076	+	640	-1.40895	0.377831	40.2732	2.21e-10	7.2e-09	139	61	141	FALSE	FALSE
Gpr176	chr2	118277098	118373419	-	3911	-1.1611	1.85766	67.3501	2.27e-16	1.51e-14	370	193	723	FALSE	TRUE
Gatm	chr2	122594473	122611277	-	2357	-1.14287	0.104753	22.8927	1.71e-06	2.78e-05	108	57	109	FALSE	FALSE
Crb2	chr2	37776249	37799103	+	6372	1.00185	0.274584	18.6981	1.53e-05	0.000195385	56	131	111	TRUE	TRUE
Erv3	chr2	131853678	131859747	-	3378	1.00185	0.274584	18.6981	1.53e-05	0.000195385	56	131	73	FALSE	FALSE
Ryr3	chr2	112631382	113030331	-	15408	1.02059	2.66922	75.55	3.56e-18	2.79e-16	299	708	417	FALSE	TRUE
Emilin3	chr2	160906438	160912339	-	3558	1.03676	0.347943	20.8902	4.86e-06	7.03e-05	58	139	85	TRUE	TRUE
Gata3	chr2	9857078	9878600	-	3215	1.04233	-1.34651	6.67872	0.00975705	0.0496617	17	41	33	FALSE	TRUE
Kcnip3	chr2	127456498	127522094	-	3568	1.04912	-0.520234	12.019	0.00052661	0.0043892	31	75	42	TRUE	TRUE
Fam217b	chr2	178414534	178422161	+	2264	1.09478	-1.09154	8.75701	0.00308414	0.0193818	20	50	28	TRUE	TRUE
Lrp2	chr2	69424335	69586067	-	15467	1.11642	4.27368	163.093	2.39e-37	6.7e-35	877	2219	1115	FALSE	TRUE
Bmp7	chr2	172868012	172940321	-	3670	1.14819	0.375968	25.6627	4.07e-07	7.6e-06	56	145	104	TRUE	TRUE
Bpifb5	chr2	154223742	154240902	+	1637	1.30345	-1.87425	6.82785	0.00897474	0.046484	10	29	16	TRUE	TRUE
Fer1l4	chr2	156019140	156052947	-	6105	1.30884	-1.74602	7.5592	0.00597045	0.0333636	11	32	22	FALSE	TRUE
Dbhos	chr2	27144898	27162703	-	4020	1.32318	3.30516	160.979	6.91e-37	1.88e-34	402	1174	637	FALSE	TRUE
Sycp2	chr2	178345296	178407658	-	5687	1.40781	0.660606	44.313	2.8e-11	1.04e-09	60	186	108	FALSE	TRUE
Sla2	chr2	156872922	156887078	-	2508	1.4645	-2.05256	7.33326	0.00676902	0.0367838	8	26	18	FALSE	TRUE
Card9	chr2	26352312	26359547	-	1611	1.46887	-1.51956	10.9095	0.000956718	0.00728986	12	39	21	TRUE	TRUE
Cdh4	chr2	179442478	179899375	+	6343	1.49309	1.64699	88.7497	4.48e-21	4.39e-19	115	378	191	FALSE	TRUE
Slc32a1	chr2	158610758	158615747	+	2805	1.75403	-2.44237	7.38042	0.00659378	0.0360561	5	20	12	FALSE	FALSE
Mir7003	chr2	163068090	163068155	+	66	1.75403	-2.44237	7.38042	0.00659378	0.0360561	5	20	11	TRUE	TRUE
BC016548	chr2	103377645	103389044	-	1170	1.75786	-2.21304	8.83528	0.00295463	0.0186591	6	24	5	FALSE	FALSE
Pde11a	chr2	75991132	76338653	-	2848	1.81643	-2.17127	9.61943	0.0019253	0.0131347	6	25	17	FALSE	TRUE
Snph	chr2	151590549	151632593	-	4750	1.99436	-2.54548	8.36012	0.00383545	0.0232421	4	19	23	TRUE	TRUE
Vsx1	chr2	150680702	150689137	-	3568	2.07818	-1.97889	13.7397	0.000209964	0.00197136	6	30	14	TRUE	TRUE
Slpi	chr2	164354070	164356507	-	876	2.10759	-0.408563	42.7984	6.07e-11	2.16e-09	19	96	29	FALSE	FALSE
Gdf5	chr2	155941025	155945364	-	2315	2.7952	-2.77682	11.2534	0.000794752	0.006199	2	17	10	FALSE	FALSE
Spi1	chr2	91096797	91115756	+	1333	3.09673	-3.30012	8.23545	0.004108	0.0245671	1	11	11	FALSE	TRUE
A930018P22Rik	chr2	104122769	104124746	+	819	5.5099	-3.97799	7.41088	0.00648306	0.0355622	0	6	0	TRUE	TRUE
Zfp663	chr2	165351297	165362119	-	3311	5.5099	-3.97799	7.41088	0.00648306	0.0355622	0	6	0	FALSE	TRUE
Olfr365	chr2	37201243	37202181	+	939	5.72777	-3.84054	8.64287	0.00328343	0.0203773	0	7	7	FALSE	FALSE
Olfr366	chr2	37219491	37220420	+	930	5.72777	-3.84054	8.64287	0.00328343	0.0203773	0	7	1	FALSE	FALSE
Olfr1316	chr2	112129871	112130815	-	945	6.08427	-3.59964	11.1042	0.000861338	0.00663138	0	9	4	FALSE	FALSE
Cst7	chr2	150570415	150578944	+	986	6.08427	-3.59964	11.1042	0.000861338	0.00663138	0	9	4	FALSE	FALSE
Sohlh1	chr2	25842997	25847248	-	1287	6.23415	-3.49278	12.3335	0.000444907	0.00379765	0	10	4	FALSE	FALSE
Defb25	chr2	152622356	152623053	-	293	6.99177	-2.90819	20.9137	4.8e-06	6.95e-05	0	17	9	FALSE	FALSE
Ifi44	chr3	151730923	151749959	-	2908	-3.30691	2.28643	468.595	6.48e-104	1.32e-100	671	79	970	FALSE	FALSE
Mir7008	chr3	31038966	31039028	+	63	-3.22881	-3.49172	8.61517	0.00333375	0.0206319	9	1	0	TRUE	TRUE
Gbp3	chr3	142560052	142573212	+	2972	-2.7967	0.744459	155.983	8.54e-36	2.15e-33	221	37	290	FALSE	FALSE
Gbp7	chr3	142530336	142550151	+	5622	-2.50899	0.158468	92.0524	8.44e-22	8.73e-20	142	29	165	FALSE	FALSE
Ifi44l	chr3	151758737	151762891	-	1286	-2.28763	-2.977	8.31072	0.00394117	0.0238059	13	3	10	FALSE	FALSE
Postn	chr3	54361107	54391041	+	3295	-2.00597	5.80219	672.42	2.97e-148	1.21e-144	6547	1902	11277	TRUE	TRUE
Mir92b	chr3	89227116	89227198	-	83	-1.78042	-2.71395	6.82523	0.0089879	0.0465226	15	5	12	TRUE	TRUE
Sis	chr3	72888560	72966866	-	5887	-1.77659	-0.921993	25.5755	4.25e-07	7.91e-06	59	20	13	FALSE	TRUE
Gstm3	chr3	107963696	107969174	-	1202	-1.75094	-1.7436	13.8986	0.000192944	0.00183556	32	11	5	FALSE	FALSE
Adgrl4	chr3	151437882	151545081	+	4106	-1.70298	-2.54396	7.23176	0.00716249	0.0385276	17	6	15	FALSE	TRUE
Gbp2	chr3	142620663	142638008	+	2455	-1.62955	1.29529	91.6027	1.06e-21	1.08e-19	276	104	373	FALSE	FALSE
Col11a1	chr3	114030540	114220326	+	7275	-1.47339	4.79407	320.675	1.03e-71	9.7e-69	2996	1259	5918	FALSE	TRUE
Aadac	chr3	60031788	60040157	+	1294	-1.41229	-2.08924	7.3397	0.00674479	0.0366848	23	10	9	FALSE	FALSE
Arsj	chr3	126363852	126440374	+	3690	-1.32426	3.26225	165.746	6.28e-38	1.81e-35	1013	472	1689	FALSE	TRUE
Bche	chr3	73635809	73708415	-	6209	-1.26116	2.92679	131.928	1.55e-30	3.11e-28	793	386	276	FALSE	FALSE
S100a7a	chr3	90654302	90658130	+	741	-1.22949	0.809486	40.9918	1.53e-10	5.16e-09	181	90	203	TRUE	TRUE
Unc5c	chr3	141465564	141834924	+	9355	-1.14459	4.27755	175.637	4.35e-40	1.43e-37	1961	1035	3441	TRUE	TRUE
Pkia	chr3	7366604	7445365	+	3682	-1.08098	1.68049	53.4179	2.7e-13	1.29e-11	321	177	239	FALSE	TRUE
Ndst3	chr3	123526166	123690852	-	5838	-1.023	-0.366567	13.5842	0.000228102	0.00212128	75	43	136	FALSE	FALSE
Gnb4	chr3	32583528	32616535	-	2751	-1.01815	4.21101	137.755	8.25e-32	1.75e-29	1819	1048	2645	FALSE	TRUE
Gm4349	chr3	95427349	95431085	+	1119	1.04544	1.12513	34.4074	4.47e-09	1.2e-07	100	241	85	FALSE	TRUE
Plekho1	chr3	95988836	95995839	-	1362	1.11111	1.34457	43.8554	3.54e-11	1.3e-09	113	285	264	FALSE	TRUE
St6galnac3	chr3	153202509	153725133	-	3885	1.14796	1.1535	41.583	1.13e-10	3.89e-09	97	251	103	FALSE	TRUE
9830132P13Rik	chr3	127916171	127955220	+	4188	1.17862	-1.03436	10.4282	0.00124108	0.00910436	20	53	16	FALSE	FALSE
4930579F01Rik	chr3	138164135	138186713	-	1715	1.1861	-1.41814	8.03606	0.00458552	0.026806	15	40	20	FALSE	TRUE
Bglap3	chr3	88368616	88372741	-	1268	1.23187	0.188568	25.8283	3.73e-07	7.06e-06	47	129	45	FALSE	FALSE
Kcnd3	chr3	105452330	105674002	+	7226	1.26323	-1.777	6.93689	0.00844358	0.0441732	11	31	40	FALSE	TRUE
Maml3	chr3	51687613	52105006	-	6512	1.26671	-0.560422	16.4773	4.92e-05	0.000553583	27	76	56	FALSE	TRUE
Tdpoz4	chr3	93796398	93797510	+	1113	1.35305	-1.7157	8.19663	0.00419682	0.0249977	11	33	13	FALSE	FALSE
6330410L21Rik	chr3	129753758	129763882	+	3869	1.42415	4.77735	292.401	1.49e-65	9.58e-63	1070	3351	1840	FALSE	TRUE
Chrnb2	chr3	89753448	89764632	-	5384	1.4414	0.114243	32.5076	1.19e-08	2.93e-07	40	127	72	TRUE	TRUE
Sertm1	chr3	54897069	54915887	-	3085	1.51867	-2.01513	8.02822	0.00460542	0.0268871	8	27	9	TRUE	TRUE
Hcn3	chr3	89146775	89160157	-	3262	1.61213	-0.0274748	35.8838	2.09e-09	5.94e-08	33	118	56	TRUE	TRUE
Ralyl	chr3	13471655	14182287	+	2680	1.64421	-1.09211	17.9256	2.3e-05	0.000279508	15	55	14	FALSE	TRUE
Sycp1	chr3	102818499	102936100	-	3437	2.0023	3.4216	347.428	1.54e-77	1.98e-74	303	1417	784	FALSE	TRUE
S100a8	chr3	90669071	90670034	+	392	2.18719	0.800429	99.8281	1.66e-23	1.99e-21	43	229	56	FALSE	FALSE
Tm4sf4	chr3	57425410	57441675	+	1398	2.70844	-2.8409	10.2572	0.00136156	0.00980768	2	16	4	FALSE	FALSE
Kcnmb2	chr3	31902703	32200180	+	2919	5.72777	-3.84054	8.64287	0.00328343	0.0203773	0	7	6	TRUE	TRUE
Mos	chr4	3870658	3872105	-	1448	-5.7281	-3.97728	9.25764	0.00234515	0.0153999	6	0	4	FALSE	FALSE
Gm12866	chr4	119054790	119069111	-	1671	-5.4705	-4.12935	7.71777	0.00546799	0.0309751	5	0	0	TRUE	TRUE
Isg15	chr4	156199424	156200818	-	756	-3.11959	2.37036	454.249	8.58e-101	1.5e-97	701	94	960	TRUE	TRUE
Ppap2b	chr4	105157347	105232767	+	3162	-1.30535	6.88069	335.544	5.96e-75	6.62e-72	12233	5776	27253	FALSE	FALSE
Penk	chr4	4133536	4138445	-	1412	-1.23943	7.20582	309.74	2.49e-69	2.03e-66	15112	7469	29410	TRUE	TRUE
AW011738	chr4	156203284	156206028	+	2745	-1.17609	-1.46549	8.26025	0.00405225	0.0243264	35	18	69	TRUE	TRUE
Cyp2j9	chr4	96568429	96591485	-	1944	-1.13916	-1.41573	8.0602	0.00452482	0.026518	36	19	26	FALSE	FALSE
5730409E04Rik	chr4	126609854	126614371	+	2855	-1.09298	3.06711	106.72	5.13e-25	7.15e-23	841	460	1522	FALSE	TRUE
8430436N08Rik	chr4	7560688	7573801	+	1077	-1.03297	-0.56966	12.0662	0.000513429	0.00428933	65	37	116	FALSE	FALSE
Pappa	chr4	65124174	65357509	+	11027	-1.00094	2.93914	85.4832	2.34e-20	2.17e-18	753	439	1479	FALSE	TRUE
Myom3	chr4	135759715	135815567	+	5578	1.04709	0.355055	21.3747	3.78e-06	5.61e-05	58	140	86	TRUE	TRUE
Aqp3	chr4	41092724	41098183	-	1763	1.06192	4.29222	149.096	2.73e-34	6.48e-32	912	2222	1575	FALSE	TRUE
Akna	chr4	63367123	63403445	-	5481	1.09239	1.12906	37.4082	9.58e-10	2.86e-08	98	244	122	FALSE	TRUE
Col9a2	chr4	121039566	121055325	+	2746	1.12709	3.10772	110.456	7.79e-26	1.15e-23	386	984	665	TRUE	TRUE
Dmrtb1	chr4	107676290	107684162	-	1795	1.14658	-0.92619	10.6976	0.00107275	0.00804472	22	57	58	FALSE	TRUE
Whrn	chr4	63414910	63495991	-	4406	1.27166	-1.6568	7.66504	0.0056301	0.0317871	12	34	29	TRUE	TRUE
Pou3f2	chr4	22482095	22488366	-	6272	1.28333	-0.961503	12.7879	0.000348865	0.00307661	20	57	40	TRUE	TRUE
Ubxn10	chr4	138709837	138738438	-	4576	1.29995	0.0456129	25.9025	3.59e-07	6.84e-06	41	118	89	FALSE	TRUE
Pramef17	chr4	143991127	143994369	-	1745	1.30558	0.180363	28.5102	9.32e-08	1.98e-06	45	130	39	FALSE	FALSE
Pramel1	chr4	143394441	143399819	+	2440	1.44903	-0.236703	26.0003	3.41e-07	6.53e-06	31	99	26	TRUE	TRUE
Pde4b	chr4	102254742	102607262	+	6034	1.47983	0.56529	45.52	1.51e-11	5.85e-10	54	176	98	FALSE	TRUE
Cited4	chr4	120666563	120667820	+	1258	1.56024	-1.34697	13.6952	0.000215	0.00201092	13	45	50	FALSE	FALSE
Gm13119	chr4	144357964	144364419	+	2072	1.6367	-0.395873	28.7644	8.17e-08	1.76e-06	25	91	28	FALSE	FALSE
B020004J07Rik	chr4	101834969	101844022	-	1975	1.72379	-1.71593	12.3945	0.000430603	0.00369233	9	35	17	FALSE	FALSE
Cntfr	chr4	41657498	41697091	-	2267	1.75403	-2.44237	7.38042	0.00659378	0.0360561	5	20	20	FALSE	FALSE
Mup5	chr4	61831319	61835180	-	872	1.75403	-2.44237	7.38042	0.00659378	0.0360561	5	20	17	FALSE	FALSE
Hpca	chr4	129111570	129121925	-	1835	1.75728	-0.360509	33.152	8.52e-09	2.17e-07	24	95	82	TRUE	TRUE
Kank4	chr4	98754892	98817537	-	4801	1.81468	2.06872	156.076	8.15e-36	2.07e-33	130	534	210	TRUE	TRUE
1700003M02Rik	chr4	34711332	34730206	-	1716	2.25744	0.0957405	66.4807	3.53e-16	2.29e-14	25	140	50	FALSE	FALSE
Gm12794	chr4	101940407	101943183	+	1452	2.75205	0.201507	93.8849	3.34e-22	3.61e-20	20	158	54	FALSE	FALSE
Ambp	chr4	63143279	63154142	-	1233	3.09673	-3.30012	8.23545	0.004108	0.0245671	1	11	11	FALSE	FALSE
Guca2a	chr4	119637732	119639465	+	560	3.33505	-3.13031	10.3708	0.00128021	0.00933533	1	13	3	TRUE	TRUE
Sgip1	chr4	102760135	102972682	+	5589	5.5099	-3.97799	7.41088	0.00648306	0.0355622	0	6	4	FALSE	TRUE
4930563F08Rik	chr5	131880269	131883768	+	515	-5.7281	-3.97728	9.25764	0.00234515	0.0153999	6	0	3	FALSE	TRUE
Oasl2	chr5	114896934	114912245	+	3136	-2.45518	-0.0941969	75.5437	3.57e-18	2.79e-16	118	25	144	FALSE	TRUE
Gc	chr5	89417511	89457898	-	1812	-2.39363	-2.90655	9.44252	0.00212012	0.0141866	14	3	7	TRUE	TRUE
Sds	chr5	120476547	120483905	+	1164	-1.99417	-2.83949	7.46651	0.00628574	0.034816	14	4	14	TRUE	TRUE
Cxcl3	chr5	90786101	90788093	+	1018	-1.95013	-1.18878	24.8491	6.2e-07	1.11e-05	50	15	98	FALSE	FALSE
Dmp1	chr5	104202617	104214102	+	2760	-1.63811	1.77958	121.456	3.04e-28	5.08e-26	387	145	517	FALSE	FALSE
Oasl1	chr5	114923240	114937911	+	2124	-1.38271	-1.87228	8.29946	0.00396568	0.0239244	27	12	19	TRUE	TRUE
Cnpy4	chr5	138187535	138193894	+	1781	-1.28589	4.74899	245.857	2.08e-55	1.08e-52	2798	1339	3628	FALSE	FALSE
Btc	chr5	91357261	91402994	-	2876	-1.18079	-1.32096	9.22735	0.00238426	0.015627	39	20	43	FALSE	TRUE
Spon2	chr5	33213518	33218238	-	2237	-1.14723	4.27373	176.231	3.22e-40	1.08e-37	1957	1031	3601	FALSE	FALSE
Hopx	chr5	77086986	77115123	-	1510	-1.14246	2.05346	72.4129	1.75e-17	1.28e-15	422	223	814	FALSE	FALSE
Cxcl15	chr5	90794534	90803067	+	2127	-1.13497	-0.0296516	20.697	5.38e-06	7.69e-05	98	52	162	FALSE	FALSE
Medag	chr5	149411806	149431703	+	2876	-1.00243	4.02595	126.806	2.05e-29	3.68e-27	1595	929	2957	FALSE	FALSE
Fam222a	chr5	114568251	114613218	+	2693	1.07932	-1.17162	8.06341	0.00451681	0.0264902	19	47	29	FALSE	TRUE
Lgi2	chr5	52537864	52566280	-	1927	1.11039	1.70876	53.9452	2.06e-13	9.99e-12	146	368	143	FALSE	TRUE
Cpz	chr5	35502218	35525626	-	2173	1.15684	-1.19244	9.01941	0.00267128	0.0171808	18	47	39	TRUE	TRUE
Ccdc158	chr5	92608295	92675127	-	3636	1.20381	-0.825691	12.5299	0.000400488	0.00346725	23	62	44	TRUE	TRUE
AA792892	chr5	94377340	94384334	+	1212	1.20381	-0.825691	12.5299	0.000400488	0.00346725	23	62	29	FALSE	FALSE
Drc1	chr5	30341663	30366708	+	2266	1.25786	-0.979374	12.1848	0.000481793	0.00406983	20	56	50	FALSE	FALSE
Wscd2	chr5	113550420	113589725	+	3811	1.26905	-1.19255	10.6565	0.00109687	0.0082042	17	48	40	TRUE	TRUE
Gm20605	chr5	137629123	137642896	+	4513	1.26905	-1.19255	10.6565	0.00109687	0.0082042	17	48	27	FALSE	FALSE
Abcb9	chr5	124061857	124095798	-	3334	1.39924	-1.80877	8.1201	0.00437772	0.0258357	10	31	59	TRUE	TRUE
Tmem132b	chr5	125532418	125792583	+	7964	1.45759	-0.143143	27.9618	1.24e-07	2.58e-06	33	106	72	FALSE	TRUE
Wdr95	chr5	149528679	149611894	+	2482	1.54457	-0.0366551	33.1633	8.47e-09	2.16e-07	34	116	43	TRUE	TRUE
Cdx2	chr5	147300900	147307249	-	2145	1.81643	-2.17127	9.61943	0.0019253	0.0131347	6	25	24	TRUE	TRUE
5031410I06Rik	chr5	26098668	26105314	-	2947	1.83509	-2.6564	6.71159	0.0095788	0.0490229	4	17	8	FALSE	FALSE
Kpna7	chr5	144983744	145009636	-	2248	1.92081	-0.292203	40.0788	2.44e-10	7.93e-09	23	102	64	FALSE	TRUE
1110006O24Rik	chr5	115631049	115631816	-	768	1.99436	-2.54548	8.36012	0.00383545	0.0232421	4	19	21	TRUE	TRUE
Grifin	chr5	140563189	140565067	-	539	2.14995	-2.7767	7.80133	0.00522077	0.0299147	3	16	7	TRUE	TRUE
Speer4cos	chr5	15680710	15714596	+	1083	2.23671	-2.71536	8.69336	0.00319371	0.019937	3	17	14	FALSE	TRUE
Rxfp2	chr5	150018675	150082186	+	3431	2.41166	-3.05224	7.35402	0.00669131	0.036467	2	13	8	TRUE	TRUE
Mir6240	chr5	114851948	114852064	+	117	2.42645	2.52389	311.932	8.28e-70	7.23e-67	126	791	461	FALSE	FALSE
Oas1h	chr5	120861422	120873505	+	1701	2.51752	-2.97829	8.30545	0.00395264	0.0238516	2	14	4	FALSE	TRUE
Vmn2r18	chr5	151561661	151586924	-	2385	2.5394	-2.49318	12.4128	0.000426395	0.0036601	3	21	9	FALSE	TRUE
Oas1f	chr5	120847367	120857986	+	1480	2.6061	-2.4426	13.3734	0.000255224	0.00234404	3	22	6	FALSE	FALSE
Gm10471	chr5	26082172	26089264	-	3342	2.66984	-2.39375	14.3439	0.000152269	0.0014946	3	23	10	FALSE	FALSE
Speer8-ps1	chr5	14945294	14978541	+	1121	2.82941	-1.90884	22.3175	2.31e-06	3.63e-05	4	34	3	FALSE	FALSE
Csn3	chr5	87925633	87932264	+	1597	5.5099	-3.97799	7.41088	0.00648306	0.0355622	0	6	5	FALSE	FALSE
A430089I19Rik	chr5	5185	94955288	-	7392	5.5099	-3.97799	7.41088	0.00648306	0.0355622	0	6	1	FALSE	FALSE
Mir3471-1	chr5	23813938	24129968	-	104	5.917	-3.71506	9.87397	0.00167633	0.0116932	0	8	7	FALSE	FALSE
Usp18	chr6	121245906	121270917	+	1771	-4.13438	1.20514	325.835	7.76e-73	7.58e-70	333	22	297	TRUE	TRUE
1810020O05Rik	chr6	87675593	87690847	-	1047	-2.60323	-3.21154	8.2734	0.00402301	0.0241926	11	2	7	FALSE	TRUE
Cav3	chr6	112459505	112472872	+	1157	-1.81901	-0.329898	39.8714	2.71e-10	8.75e-09	91	30	165	FALSE	FALSE
Fam180a	chr6	35312746	35326141	-	1528	-1.68708	-0.624156	28.6976	8.46e-08	1.81e-06	72	26	78	FALSE	FALSE
D6Wsu163e	chr6	126939966	126975704	+	2238	-1.55301	3.94444	282.474	2.17e-63	1.36e-60	1695	674	1292	FALSE	TRUE
Col1a2	chr6	4505697	4541543	+	5143	-1.34417	4.99513	281.375	3.77e-63	2.3e-60	3355	1542	5908	FALSE	TRUE
Ptn	chr6	36715663	36811361	-	2021	-1.26095	3.54924	168.247	1.79e-38	5.39e-36	1218	593	2641	FALSE	TRUE
Cxcl12	chr6	117168535	117181368	+	7161	-1.23415	4.8785	233.747	9.08e-53	4.44e-50	3026	1501	7304	TRUE	TRUE
Aqp1	chr6	55336299	55348555	+	2760	-1.21473	5.07096	235.51	3.75e-53	1.87e-50	3441	1730	6703	FALSE	FALSE
Cftr	chr6	18170687	18322769	+	6304	-1.17143	-0.209245	19.5141	9.99e-06	0.00013355	87	45	91	FALSE	FALSE
Cav1	chr6	17306335	17341328	+	2767	-1.14239	7.89635	272.619	3.05e-61	1.73e-58	23873	12620	33807	TRUE	TRUE
Loxl3	chr6	83034224	83052564	+	4049	-1.12629	5.75524	226.768	3.02e-51	1.37e-48	5412	2893	10653	FALSE	FALSE
C1ra	chr6	124512621	124523440	+	2762	-1.12319	2.32196	80.2884	3.24e-19	2.75e-17	506	271	1090	FALSE	TRUE
Foxp2	chr6	14901349	15441977	+	7072	-1.08826	0.635791	29.2523	6.35e-08	1.4e-06	155	85	271	TRUE	TRUE
Cped1	chr6	21985910	22255606	+	4898	-1.02183	4.51351	149.973	1.76e-34	4.25e-32	2243	1289	4224	TRUE	TRUE
Herc6	chr6	57580992	57665136	+	5279	-1.02024	2.31717	66.6775	3.2e-16	2.09e-14	492	283	208	FALSE	TRUE
Lrtm2	chr6	119315133	119330766	-	3679	1.00497	-0.961163	8.19247	0.00420646	0.0250241	23	54	23	FALSE	TRUE
Fam13a	chr6	58933536	59024502	-	4293	1.04138	-0.481455	12.1722	0.000485061	0.00409177	32	77	70	TRUE	TRUE
Creb5	chr6	53573374	53695832	+	2873	1.06571	-1.11112	8.22062	0.0041417	0.0247116	20	49	29	TRUE	TRUE
Slc6a1	chr6	114282635	114317525	+	4295	1.10099	1.31209	42.3085	7.8e-11	2.72e-09	111	278	182	FALSE	TRUE
Mgll	chr6	88724412	88828360	+	4628	1.10172	0.82981	31.6691	1.83e-08	4.36e-07	79	198	172	TRUE	TRUE
Stk31	chr6	49395604	49469502	+	3238	1.10848	4.51774	171.708	3.13e-39	1.01e-36	1044	2627	1178	FALSE	TRUE
Grip2	chr6	91761510	91807393	-	5142	1.10961	-1.1512	8.60625	0.00335011	0.0207279	19	48	40	FALSE	TRUE
St8sia1	chr6	142821541	142964452	-	8995	1.14882	2.3268	79.7718	4.2e-19	3.5e-17	221	572	264	FALSE	TRUE
Stra8	chr6	34920960	34939342	+	1455	1.15661	-0.858378	11.3929	0.000737258	0.00581893	23	60	32	TRUE	TRUE
Smyd1	chr6	71213940	71262281	-	3361	1.1569	1.41408	49.1838	2.33e-12	1e-10	116	302	184	TRUE	TRUE
Ttll3	chr6	113389260	113414571	+	3960	1.15821	1.18974	43.1897	4.97e-11	1.78e-09	99	258	132	FALSE	TRUE
Gpnmb	chr6	49036518	49058182	+	3798	1.1905	4.44572	192.902	7.39e-44	2.87e-41	954	2541	1706	FALSE	FALSE
Plxnd1	chr6	115954811	115995005	-	6907	1.2369	2.04024	78.748	7.06e-19	5.78e-17	173	476	465	FALSE	TRUE
4921507P07Rik	chr6	50573304	50596590	-	2334	1.35381	-1.60032	8.92435	0.00281394	0.0179236	12	36	22	FALSE	TRUE
Rassf4	chr6	116633008	116673836	-	6344	1.35465	0.974617	50.3049	1.32e-12	5.87e-11	77	230	75	TRUE	TRUE
4930511A08Rik	chr6	94132923	94237442	-	392	1.35548	-1.30104	11.0906	0.000867666	0.00667379	15	45	15	FALSE	TRUE
4930425L21Rik	chr6	135658913	135683391	+	871	1.39086	-1.46802	10.2967	0.00133268	0.00964308	13	40	17	FALSE	FALSE
C130060K24Rik	chr6	65381294	65458150	+	2953	1.47793	-0.892281	17.1959	3.37e-05	0.00039662	19	62	25	FALSE	TRUE
Halr1	chr6	52102949	52113684	+	556	1.74346	-0.314425	33.7582	6.24e-09	1.64e-07	25	98	68	TRUE	TRUE
Cml2	chr6	85865422	85869137	-	3280	2.02779	-1.34731	20.9783	4.65e-06	6.75e-05	10	48	18	FALSE	FALSE
Vax2	chr6	83711264	83738304	+	1233	2.04698	-1.62874	17.3751	3.07e-05	0.000364613	8	39	26	TRUE	TRUE
Fam71f2	chr6	29281141	29290676	+	1176	2.31854	-2.65652	9.60218	0.00194346	0.0132315	3	18	8	TRUE	TRUE
5430402O13Rik	chr6	50566643	50594865	+	1007	2.33098	-0.859621	36.4466	1.57e-09	4.54e-08	12	71	25	FALSE	TRUE
BC035044	chr6	128848044	128891124	-	2742	2.41166	-3.05224	7.35402	0.00669131	0.036467	2	13	8	FALSE	FALSE
Prmt8	chr6	127689009	127769159	-	2413	2.60149	-0.238357	65.0206	7.41e-16	4.68e-14	16	114	61	TRUE	TRUE
Atp2b2	chr6	113745668	114042080	-	7218	3.34796	-2.34661	19.5512	9.79e-06	0.000131273	2	25	4	FALSE	TRUE
Gys2	chr6	142422613	142473109	-	2657	6.08427	-3.59964	11.1042	0.000861338	0.00663138	0	9	0	FALSE	TRUE
2310002F09Rik	chr7	43745466	43755936	-	2554	-6.30396	-3.59858	13.8699	0.00019591	0.00185943	9	0	5	TRUE	TRUE
Nlrp2	chr7	5298547	5351035	-	3404	-5.7281	-3.97728	9.25764	0.00234515	0.0153999	6	0	3	FALSE	FALSE
Fam24a	chr7	131334622	131336716	+	371	-5.7281	-3.97728	9.25764	0.00234515	0.0153999	6	0	1	FALSE	FALSE
B130024G19Rik	chr7	70365383	70411146	+	1812	-2.20118	-2.01281	16.649	4.5e-05	0.000510357	28	7	32	TRUE	TRUE
Trim34b	chr7	104329471	104336617	+	1535	-1.97386	-1.71305	17.4093	3.01e-05	0.000358462	34	10	22	FALSE	FALSE
Csrp3	chr7	48830398	48848051	-	973	-1.64456	-2.39188	7.65848	0.00565061	0.0318913	19	7	9	FALSE	TRUE
Vrk3	chr7	44748629	44777514	+	1752	-1.49593	3.22909	204.891	1.79e-46	7.28e-44	1025	424	864	FALSE	TRUE
Abcc8	chr7	46104523	46180033	-	4952	-1.48538	-1.80657	9.92293	0.00163233	0.0114575	29	12	13	FALSE	FALSE
Irf7	chr7	141263183	141266424	-	1859	-1.38216	-0.166862	27.2962	1.75e-07	3.54e-06	94	42	103	FALSE	FALSE
Fxyd1	chr7	31051678	31055656	-	712	-1.3291	-0.922561	15.2168	9.58e-05	0.00100198	54	25	88	FALSE	FALSE
Prss23	chr7	89507785	89517586	-	3226	-1.31688	5.19454	280.903	4.77e-63	2.82e-60	3828	1793	7148	FALSE	TRUE
Folh1	chr7	86718976	86775864	-	3047	-1.28168	-1.128	12.3265	0.000446572	0.0038092	46	22	15	TRUE	TRUE
Prkcdbp	chr7	105480616	105482197	-	1026	-1.09741	3.80536	140.958	1.64e-32	3.55e-30	1401	764	2972	FALSE	FALSE
Mill2	chr7	18839966	18858653	+	1120	-1.01039	-1.06938	8.19571	0.00419895	0.0250043	45	26	75	TRUE	TRUE
Trim21	chr7	102557920	102565482	-	2790	-1.00958	1.78839	49.7212	1.77e-12	7.78e-11	340	197	329	FALSE	FALSE
Saa3	chr7	46711998	46715676	-	531	1.01331	0.855543	27.5614	1.52e-07	3.12e-06	84	198	112	TRUE	TRUE
6430531B16Rik	chr7	139972303	139978755	-	1161	1.06356	-0.701469	10.8896	0.000967059	0.00735718	27	66	44	FALSE	FALSE
Shank1	chr7	44310264	44358353	+	7596	1.10781	-0.891828	10.2895	0.00133792	0.00966951	23	58	60	FALSE	TRUE
Anpep	chr7	79821803	79842352	-	3423	1.13927	-1.13108	9.16006	0.00247355	0.0161385	19	49	42	TRUE	TRUE
Ceacam2	chr7	25516042	25540004	-	3827	1.13951	-0.371237	15.4727	8.37e-05	0.000889915	33	85	56	FALSE	FALSE
Sec1	chr7	45677686	45694402	-	2470	1.16891	-0.268779	17.3627	3.09e-05	0.000366819	35	92	74	FALSE	TRUE
Mag	chr7	30899183	30914832	-	2427	1.17108	-0.481678	15.0906	0.00010247	0.00106079	30	79	40	TRUE	TRUE
Ntrk3	chr7	78192114	78577838	-	5170	1.19057	0.354628	27.0389	1.99e-07	3.99e-06	54	144	122	FALSE	TRUE
Cyp2f2	chr7	27119955	27133660	+	1820	1.19947	2.46837	92.65	6.24e-22	6.57e-20	238	638	714	TRUE	TRUE
Lmtk3	chr7	45783947	45804142	+	5029	1.21074	-0.762357	13.2269	0.000275963	0.00250665	24	65	38	FALSE	TRUE
Nell1	chr7	49975350	50863289	+	2812	1.21708	-0.701694	13.9219	0.000190568	0.00181579	25	68	39	FALSE	TRUE
Aurkc	chr7	6995385	7003091	+	1438	1.54754	2.76484	168.673	1.44e-38	4.4e-36	245	836	209	TRUE	TRUE
Itgad	chr7	128173946	128205503	+	3964	1.59459	-0.173914	31.9577	1.58e-08	3.82e-07	30	106	55	FALSE	FALSE
Capn12	chr7	28881656	28893585	+	2828	1.63306	-2.3004	7.3157	0.00683546	0.0370295	6	22	12	FALSE	TRUE
Agbl1	chr7	76229887	77124698	+	3369	1.63306	-2.3004	7.3157	0.00683546	0.0370295	6	22	10	FALSE	TRUE
Gm4971	chr7	73685492	73686563	-	1072	1.67968	0.521059	54.9209	1.25e-13	6.27e-12	47	176	75	FALSE	FALSE
Nkpd1	chr7	19518731	19525050	+	2753	2.13778	-2.44249	10.0787	0.00149994	0.0106375	4	21	17	FALSE	FALSE
Prr19	chr7	25301359	25304133	+	1293	2.26823	-2.34638	11.8549	0.000575094	0.00473193	4	23	15	FALSE	FALSE
Usp17le	chr7	104768049	104777470	-	1885	2.35197	-0.733	40.3094	2.17e-10	7.08e-09	13	78	19	FALSE	FALSE
Ipw	chr7	59619158	59678878	-	734	2.38281	3.38442	451.172	4.01e-100	6.53e-97	237	1443	1217	FALSE	FALSE
Usp17lb	chr7	104840312	104842504	-	1407	2.41971	-0.575373	46.7841	7.93e-12	3.2e-10	14	88	38	FALSE	FALSE
Zscan4c	chr7	11005745	11010547	+	2276	2.55057	1.40124	180.135	4.53e-41	1.54e-38	53	363	82	FALSE	FALSE
Snrpn	chr7	59982502	60140219	-	2380	2.61614	-2.90796	9.27388	0.00232444	0.0153502	2	15	5	FALSE	TRUE
Zscan4a	chr7	10794241	10799065	-	2257	2.64327	0.767848	128.224	1e-29	1.88e-27	32	234	45	FALSE	FALSE
Zscan4d	chr7	11161643	11166148	-	1992	2.67189	0.918876	143.026	5.8e-33	1.29e-30	35	261	70	FALSE	FALSE
Tex101	chr7	24668012	24672050	-	1054	2.6969	0.899578	143.082	5.64e-33	1.26e-30	34	258	161	FALSE	FALSE
Zscan4f	chr7	11397915	11402318	+	1829	2.86239	0.610392	128.749	7.7e-30	1.46e-27	25	213	40	FALSE	FALSE
Gm10619	chr7	73808222	73816503	-	2696	2.96097	-3.39318	7.18805	0.00733906	0.0392525	1	10	4	FALSE	FALSE
4933427G17Rik	chr7	120982509	121014787	+	1883	2.96097	-3.39318	7.18805	0.00733906	0.0392525	1	10	6	FALSE	FALSE
Prodh2	chr7	30493658	30513402	+	1817	3.33505	-3.13031	10.3708	0.00128021	0.00933533	1	13	2	FALSE	FALSE
Zscan4b	chr7	10900740	10905050	-	1754	3.54473	-0.20733	96.0988	1.09e-22	1.23e-20	9	124	27	FALSE	FALSE
Speer9-ps1	chr7	3128146	3144992	+	775	5.5099	-3.97799	7.41088	0.00648306	0.0355622	0	6	0	FALSE	TRUE
Gm21269	chr7	73825924	73836549	+	729	5.72777	-3.84054	8.64287	0.00328343	0.0203773	0	7	4	FALSE	FALSE
Defb2	chr8	21839926	21843481	+	304	-5.4705	-4.12935	7.71777	0.00546799	0.0309751	5	0	3	FALSE	FALSE
Comp	chr8	70373548	70382066	+	2426	-2.73968	3.36391	595.429	1.65e-131	5.04e-128	1340	234	3547	FALSE	TRUE
Il15	chr8	82331624	82402586	-	1285	-2.17118	-1.56978	22.5509	2.05e-06	3.25e-05	39	10	26	TRUE	TRUE
4933416M07Rik	chr8	27142910	27149706	+	1520	-1.87284	-2.655	7.79888	0.00522786	0.0299483	16	5	9	TRUE	TRUE
Calb2	chr8	110142538	110168206	-	1431	-1.53538	0.778796	60.4717	7.46e-15	4.2e-13	189	76	97	FALSE	TRUE
Bean1	chr8	104170513	104219097	+	3391	-1.36814	-1.34388	11.9373	0.000550224	0.00455801	40	18	85	FALSE	TRUE
Mlkl	chr8	111311800	111337903	-	1702	-1.088	1.83906	58.9481	1.62e-14	8.86e-13	359	197	572	FALSE	TRUE
Maf	chr8	115703253	115706894	-	3642	-1.06702	1.4992	47.1007	6.74e-12	2.74e-10	282	157	507	FALSE	FALSE
Crlf1	chr8	70493156	70504081	+	1646	-1.04633	4.12941	141.925	1.01e-32	2.2e-30	1731	978	3416	FALSE	FALSE
Lrrc8e	chr8	4226827	4237470	+	3878	-1.01413	1.11562	34.2273	4.9e-09	1.31e-07	213	123	277	FALSE	FALSE
Adgrg1	chr8	94977109	95014208	+	3864	1.02061	-0.371015	12.636	0.000378379	0.00330368	35	83	63	TRUE	TRUE
Nr3c2	chr8	76902508	77243639	+	4087	1.04419	2.06791	58.4829	2.05e-14	1.11e-12	194	467	214	FALSE	TRUE
Pbx4	chr8	69832704	69872292	+	1347	1.0508	-0.762132	10.2143	0.00139357	0.0100007	26	63	33	TRUE	TRUE
Pgbd5	chr8	124369049	124433936	-	2824	1.08233	0.723682	28.6961	8.47e-08	1.81e-06	74	183	128	TRUE	TRUE
Got1l1	chr8	27197459	27202547	-	1356	1.14174	3.48482	131.413	2.01e-30	3.96e-28	499	1285	545	TRUE	TRUE
Adad2	chr8	119612747	119616926	+	1928	1.20679	0.0458304	22.6684	1.93e-06	3.08e-05	43	116	150	FALSE	FALSE
Adam5	chr8	24727093	24824369	-	3130	1.20782	-1.23488	9.46316	0.0020964	0.0140533	17	46	36	FALSE	FALSE
Hapln4	chr8	70083529	70090862	+	3576	1.27651	-0.40734	18.5365	1.67e-05	0.000210145	30	85	68	FALSE	FALSE
Clec4g	chr8	3716071	3720651	-	1235	1.28485	-1.44286	9.11402	0.00253657	0.0164806	14	40	15	FALSE	FALSE
Slc38a8	chr8	119479603	119501698	-	2622	1.35103	-1.97855	6.73265	0.0094664	0.0486039	9	27	18	TRUE	TRUE
Map10	chr8	125669818	125673365	+	3548	1.38965	2.5067	123.268	1.22e-28	2.11e-26	222	679	338	FALSE	FALSE
Cd209f	chr8	4102793	4105764	-	1109	1.4376	-1.65691	9.51359	0.00203956	0.0137591	11	35	13	TRUE	TRUE
Car7	chr8	104534700	104550343	+	2154	1.44234	-0.716931	18.6122	1.6e-05	0.000202484	22	70	25	FALSE	TRUE
Atp4b	chr8	13386209	13396778	-	1327	1.47529	0.273297	37.5445	8.94e-10	2.68e-08	44	143	72	FALSE	FALSE
Cilp2	chr8	69880366	69887392	-	4022	1.52615	-0.371903	25.963	3.48e-07	6.65e-06	27	91	91	FALSE	TRUE
Pcnxl2	chr8	125751508	125898317	-	7236	1.60468	-0.420021	27.3717	1.68e-07	3.42e-06	25	89	29	FALSE	FALSE
Tnfsf13b	chr8	10006633	10035999	+	1698	1.63306	-2.3004	7.3157	0.00683546	0.0370295	6	22	20	FALSE	FALSE
Vat1l	chr8	114205640	114374070	+	3655	1.65253	-0.560982	26.1281	3.2e-07	6.16e-06	22	81	59	FALSE	TRUE
Cd209e	chr8	3847973	3854286	-	1771	1.65636	-0.0368735	37.3228	1e-09	2.98e-08	32	118	43	FALSE	FALSE
Cd209c	chr8	3940222	3946863	-	1550	1.81602	4.98674	476.059	1.54e-105	3.42e-102	1007	4138	2207	FALSE	FALSE
Trim75	chr8	64981651	64987644	-	2504	1.83509	-2.6564	6.71159	0.0095788	0.0490229	4	17	6	TRUE	TRUE
Kcng4	chr8	119623854	119635680	-	3806	2.05764	-2.84078	6.92818	0.00848478	0.0443603	3	15	5	FALSE	FALSE
Chrna6	chr8	27403212	27413944	-	2906	2.14995	-2.7767	7.80133	0.00522077	0.0299147	3	16	3	TRUE	TRUE
Dpep3	chr8	105973520	105979419	-	1681	2.60091	-2.09144	17.4445	2.96e-05	0.000352395	4	29	6	FALSE	FALSE
Hsd17b2	chr8	117701946	117759029	+	1280	3.71859	-2.84101	14.7535	0.000122521	0.00123947	1	17	3	TRUE	TRUE
Gm6213	chr8	39297980	39368268	+	638	5.5099	-3.97799	7.41088	0.00648306	0.0355622	0	6	3	TRUE	TRUE
Cyp4f18	chr8	71988482	72009626	-	1702	5.5099	-3.97799	7.41088	0.00648306	0.0355622	0	6	2	FALSE	TRUE
Ces2d-ps	chr8	104867424	104874082	+	1963	5.72777	-3.84054	8.64287	0.00328343	0.0203773	0	7	0	FALSE	FALSE
Ces2f	chr8	104947356	104955962	+	1823	5.72777	-3.84054	8.64287	0.00328343	0.0203773	0	7	3	FALSE	FALSE
Myzap	chr9	71504347	71592360	-	2283	-1.78713	3.38714	299.644	3.94e-67	2.91e-64	1204	407	1848	TRUE	TRUE
Tgfbr2	chr9	116087695	116175363	-	4788	-1.39738	5.60066	335.423	6.33e-75	6.72e-72	5147	2280	9017	TRUE	TRUE
Hexa	chr9	59539667	59565105	+	1865	-1.38754	4.95284	296.244	2.17e-66	1.47e-63	3287	1466	5899	TRUE	TRUE
Col12a1	chr9	79598987	79718722	-	11719	-1.33683	7.44911	362.802	6.91e-81	9.38e-78	18239	8426	36759	FALSE	TRUE
Tcta	chr9	108302958	108305951	-	1629	-1.31071	2.43829	113.557	1.63e-26	2.58e-24	572	269	921	TRUE	TRUE
Slco2a1	chr9	103008489	103087849	+	4033	-1.2544	3.27385	150.431	1.4e-34	3.41e-32	1006	492	1931	FALSE	TRUE
Slc9a9	chr9	94669892	95230452	+	3492	-1.19575	-0.712538	14.4446	0.000144341	0.00142596	61	31	110	FALSE	TRUE
Cnn1	chr9	22099253	22109221	+	1987	-1.09045	1.26564	42.9333	5.66e-11	2.03e-09	241	132	493	TRUE	TRUE
Uba7	chr9	107975567	107984056	+	3162	-1.07591	0.411758	24.8649	6.15e-07	1.11e-05	132	73	217	FALSE	TRUE
Acsbg1	chr9	54604997	54661885	-	2775	1.04426	-0.204027	14.7454	0.000123048	0.00124326	39	94	46	FALSE	FALSE
Aldh1a2	chr9	71215789	71296243	+	2264	1.06069	-0.809396	10.0585	0.00151648	0.0107438	25	61	31	FALSE	FALSE
Ccr4	chr9	114490316	114496544	-	2787	1.21074	-0.762357	13.2269	0.000275963	0.00250665	24	65	62	FALSE	FALSE
Topaz1	chr9	122747346	122802074	+	4969	1.28449	-0.269	20.5741	5.74e-06	8.13e-05	33	94	40	FALSE	FALSE
Mmp1b	chr9	7367670	7388026	-	1997	1.3559	-1.21367	11.8071	0.000590052	0.00484049	16	48	17	FALSE	FALSE
Prss50	chr9	110857967	110864628	+	1455	1.39607	-0.574142	19.3919	1.06e-05	0.000141452	25	77	67	TRUE	TRUE
Fut4	chr9	14748459	14752122	-	3664	1.44485	-1.77711	8.789	0.00303053	0.0190891	10	32	17	FALSE	FALSE
Kbtbd13	chr9	65388684	65391652	-	2969	1.53195	-1.71582	10.1681	0.00142895	0.0102215	10	34	11	FALSE	FALSE
Robo4	chr9	37401897	37414023	+	3860	1.53663	0.73305	53.995	2.01e-13	9.8e-12	59	200	90	TRUE	TRUE
Trank1	chr9	111311739	111395775	+	10520	1.60121	0.682805	56.1319	6.78e-14	3.47e-12	55	195	119	FALSE	TRUE
Hcn4	chr9	58823512	58860955	+	3798	1.63306	-2.3004	7.3157	0.00683546	0.0370295	6	22	11	FALSE	FALSE
Camp	chr9	109847377	109849456	-	599	1.7606	-2.01525	10.2832	0.00134248	0.00969958	7	28	25	FALSE	FALSE
Myrip	chr9	120304073	120474834	+	4762	1.76267	-1.84137	11.7242	0.000616921	0.00503201	8	32	11	FALSE	TRUE
Ubtfl1	chr9	18404418	18411502	+	2639	1.80688	-1.809	12.5015	0.000406632	0.0035102	8	33	17	FALSE	FALSE
Prss44	chr9	110813994	110817999	+	1838	1.95238	-1.8746	13.4776	0.000241432	0.00222912	7	32	12	FALSE	FALSE
Rtp3	chr9	110984943	110989713	-	2455	1.97034	2.21418	192.861	7.55e-44	2.88e-41	132	604	190	TRUE	TRUE
Hepacam	chr9	37367606	37386571	+	3088	2.12164	-1.74648	16.8387	4.07e-05	0.000467227	7	36	22	FALSE	TRUE
Clstn2	chr9	97444395	98033167	-	4351	2.13778	-2.44249	10.0787	0.00149994	0.0106375	4	21	17	TRUE	TRUE
Mmp27	chr9	7571458	7581393	+	1656	2.14995	-2.7767	7.80133	0.00522077	0.0299147	3	16	4	FALSE	TRUE
Mmp12	chr9	7347374	7360461	+	3607	2.17088	-1.90861	15.4651	8.4e-05	0.000892354	6	32	8	FALSE	FALSE
Hephl1	chr9	15051841	15112108	-	5261	2.17088	-1.90861	15.4651	8.4e-05	0.000892354	6	32	8	FALSE	TRUE
Scn4b	chr9	45139042	45154061	+	4244	2.38288	-1.97901	16.8131	4.12e-05	0.000472017	5	31	17	TRUE	TRUE
Fbxw16	chr9	109432318	109449140	-	1511	2.41166	-3.05224	7.35402	0.00669131	0.036467	2	13	3	FALSE	FALSE
Gadl1	chr9	115909455	116076176	+	3652	3.2208	-3.21271	9.29716	0.00229509	0.0151893	1	12	11	FALSE	TRUE
Scn11a	chr9	119753765	119825456	-	5835	3.33505	-3.13031	10.3708	0.00128021	0.00933533	1	13	5	FALSE	TRUE
C2cd4b	chr9	67759437	67760933	+	1330	3.44091	-3.05236	11.4547	0.000713151	0.00567292	1	14	14	FALSE	FALSE
Mir6236	chr9	110281287	110281409	+	123	4.07259	7.2428	2450.43	0	0	1229	24133	1136	FALSE	FALSE
Lars2	chr9	123366940	123462664	+	3881	4.41263	11.4839	3272.81	0	0	18671	464039	40743	FALSE	TRUE
Olfr881	chr9	37992492	37993439	+	948	5.917	-3.71506	9.87397	0.00167633	0.0116932	0	8	0	FALSE	FALSE
Olfr976	chr9	39954257	39957069	-	2813	5.917	-3.71506	9.87397	0.00167633	0.0116932	0	8	11	FALSE	FALSE
Grm2	chr9	106644534	106656109	-	3323	6.08427	-3.59964	11.1042	0.000861338	0.00663138	0	9	17	FALSE	FALSE
Ccrl2	chr9	111054834	111057518	-	2249	6.08427	-3.59964	11.1042	0.000861338	0.00663138	0	9	6	FALSE	FALSE
Cck	chr9	121489824	121495694	-	854	6.23415	-3.49278	12.3335	0.000444907	0.00379765	0	10	7	FALSE	FALSE
Gldnos	chr9	54268580	54301570	-	839	6.81271	-3.05247	18.4666	1.73e-05	0.000217207	0	15	7	FALSE	FALSE
Sh2d1a	chrX	42502608	42522075	+	819	-5.7281	-3.97728	9.25764	0.00234515	0.0153999	6	0	2	FALSE	TRUE
Tnmd	chrX	133851008	133865578	+	1326	-2.84193	-3.05095	10.7237	0.00105774	0.00795779	13	2	37	FALSE	FALSE
Agtr2	chrX	21484624	21488833	+	2872	-2.07038	5.78366	709.552	2.5e-156	1.53e-152	6522	1812	11163	FALSE	FALSE
Fam46d	chrX	107792590	107872911	+	3162	-1.9597	-2.01293	13.7878	0.000204662	0.0019305	27	8	8	FALSE	FALSE
Ndp	chrX	16885521	16911774	-	1939	-1.88633	-1.14755	24.1948	8.71e-07	1.5e-05	51	16	77	FALSE	TRUE
Zcchc5	chrX	106837082	106840643	-	2947	-1.79907	-1.21002	21.3628	3.8e-06	5.64e-05	48	16	138	FALSE	FALSE
Srpx	chrX	10037977	10117661	-	2456	-1.50421	-0.463657	26.1037	3.24e-07	6.22e-06	78	32	144	FALSE	TRUE
Chrdl1	chrX	143285674	143394262	-	6771	-1.44002	-0.905109	17.8378	2.41e-05	0.00029111	56	24	67	FALSE	FALSE
Srpx2	chrX	133908425	133932446	+	2923	-1.37156	1.64748	81.9514	1.39e-19	1.23e-17	335	151	547	FALSE	FALSE
Col4a5	chrX	141475419	141689235	+	6491	-1.25631	5.24198	258.966	2.88e-58	1.53e-55	3906	1908	7407	FALSE	TRUE
Rhox10	chrX	38066475	38071688	+	760	-1.0485	1.19454	38.2187	6.32e-10	1.93e-08	227	128	91	FALSE	FALSE
Fmr1os	chrX	68667514	68678399	-	2743	-1.00525	-0.923015	8.98736	0.00271853	0.0174296	50	29	28	FALSE	FALSE
Cited1	chrX	102247378	102252181	-	1519	1.00562	0.251781	18.5536	1.65e-05	0.00020838	55	129	75	TRUE	TRUE
Bcorl1	chrX	48341358	48406728	+	6125	1.00774	2.03546	53.7969	2.22e-13	1.07e-11	193	453	250	FALSE	TRUE
Gm5635	chrX	9063090	9063822	+	733	1.01872	0.383368	20.6861	5.41e-06	7.72e-05	60	142	114	FALSE	FALSE
B630019K06Rik	chrX	8892353	8894964	+	2612	1.08121	-1.03425	8.91009	0.00283599	0.0180359	21	52	64	FALSE	FALSE
Atp2b3	chrX	73503086	73573270	+	6748	1.08702	-0.49434	13.0586	0.000301901	0.00270658	31	77	35	FALSE	TRUE
Gm6377	chrX	109196756	109200445	+	2801	1.1497	-1.44275	7.46131	0.00630391	0.0349	15	39	17	FALSE	FALSE
Grpr	chrX	163513904	163549736	-	2582	1.18919	-0.469017	15.6504	7.62e-05	0.000818639	30	80	41	FALSE	FALSE
Nxf2	chrX	134944526	134964754	-	2464	1.32066	1.4301	63.0893	1.98e-15	1.19e-13	108	315	275	FALSE	TRUE
Ube2dnl2	chrX	114907582	114908510	+	743	1.32562	-1.235	11.175	0.000829069	0.00642345	16	47	18	FALSE	FALSE
Gm14458	chrX	8985940	8986672	-	733	1.33142	-0.997583	13.3118	0.000263747	0.00240874	19	56	34	FALSE	FALSE
Zfp92	chrX	73411103	73426987	+	5749	1.35103	-1.97855	6.73265	0.0094664	0.0486039	9	27	16	FALSE	TRUE
Esx1	chrX	137115397	137120326	-	1600	1.73881	-0.495344	29.7332	4.96e-08	1.11e-06	22	86	39	FALSE	FALSE
A730046J19Rik	chrX	144153695	144166274	+	4707	1.9791	-2.05279	12.0555	0.000516411	0.00431154	6	28	5	FALSE	FALSE
Taf7l	chrX	134460116	134476490	-	1935	2.24019	3.19199	378.09	3.24e-84	4.95e-81	225	1241	1275	FALSE	TRUE
S100g	chrX	162961992	162964599	-	480	2.31854	-2.65652	9.60218	0.00194346	0.0132315	3	18	1	FALSE	FALSE
4932411N23Rik	chrX	126812462	126834004	-	3634	2.61614	-2.90796	9.27388	0.00232444	0.0153502	2	15	3	FALSE	FALSE
4930402K13Rik	chrX	9104562	9106342	+	1781	2.7952	-2.77682	11.2534	0.000794752	0.006199	2	17	2	FALSE	FALSE
Gabre	chrX	72257432	72274721	-	2791	2.96097	-3.39318	7.18805	0.00733906	0.0392525	1	10	7	FALSE	FALSE
Ppp1r2-ps7	chrX	22461596	22463543	+	1948	5.72777	-3.84054	8.64287	0.00328343	0.0203773	0	7	4	FALSE	FALSE
