# Supplementary material for: Nucleoporin 153 links nuclear pore complex to chromatin architecture by mediating CTCF and cohesin binding
Source: Nat Commun. 2020 May 25;11:2606. doi: 10.1038/s41467-020-16394-3 (PMC7248104; doi:10.1038/s41467-020-16394-3)
Supplement: Supplementary file 10 — Supplementary Data 7 [file 41467_2020_16394_MOESM10_ESM.xlsx]

## Sheet: Supplementary Data 7
Kadota et al., Supplementary Data 7.
A. Gene ontology (GO) terms that associate with the biological function of the upregulated genes in NUP153 KD mouse ES cells in comparison to control ES cells.
Category	Term	Count	%	P-Value	Genes	List Total	Pop Hits	Pop Total	Fold Enrichment	Bonferroni	Benjamini	FDR
GOTERM_BP_DIRECT	GO:0030154~cell differentiation	32	6.89655	1.73989e-05	107970, 12591, 243961, 338352, 328845, 12817, 20728, 12705, 76856, 70772, 14766, 13164, 227631, 237029, 16790, 56184, 83456, 14164, 14180, 67077, 21944, 20899, 74469, 13386, 83561, 70956, 12162, 18213, 16869, 74144, 107587, 98558	316	780	18082	2.34755	0.0257439	0.0257439	0.0289026
GOTERM_BP_DIRECT	GO:0051321~meiotic cell cycle	9	1.93966	0.000253587	320558, 83561, 70956, 83456, 20871, 98558, 20957, 71854, 20899	316	95	18082	5.42099	0.316258	0.173113	0.420476
GOTERM_BP_DIRECT	GO:0007275~multicellular organism development	34	7.32759	0.000548949	107970, 12591, 24113, 328845, 12817, 320522, 12705, 76856, 70772, 14766, 13164, 227631, 15408, 67784, 22422, 16790, 56184, 18511, 546118, 83456, 14164, 14180, 21944, 74469, 320924, 83561, 114889, 12162, 110648, 18213, 16869, 74144, 98558, 13869	316	1029	18082	1.8907	0.560932	0.239947	0.908126
GOTERM_BP_DIRECT	GO:0008284~positive regulation of cell proliferation	22	4.74138	0.000568123	433779, 331195, 12804, 20449, 12591, 14164, 18992, 14180, 19378, 332923, 13490, 12796, 545662, 626943, 216021, 83491, 12424, 18213, 107587, 13869, 12374, 22422	316	542	18082	2.32264	0.573379	0.191815	0.939706
GOTERM_BP_DIRECT	GO:0007140~male meiosis	5	1.07759	0.00132983	320558, 83456, 98558, 71854, 67077	316	28	18082	10.2181	0.863951	0.328974	2.18659
GOTERM_BP_DIRECT	GO:0007283~spermatogenesis	17	3.66379	0.002179	107970, 83456, 20871, 238055, 328845, 20899, 27222, 67077, 74469, 70956, 76856, 83561, 70772, 13164, 20957, 98558, 227631	316	407	18082	2.39009	0.961989	0.420147	3.55926
GOTERM_BP_DIRECT	GO:0034765~regulation of ion transmembrane transport	9	1.93966	0.0025429	12292, 76856, 330953, 56461, 24046, 56543, 15168, 399548, 66733	316	135	18082	3.81477	0.977999	0.420295	4.14193
GOTERM_BP_DIRECT	GO:0006955~immune response	13	2.80172	0.0030455	23880, 243262, 17231, 109828, 96875, 246729, 12773, 24099, 20302, 15466, 21944, 20568, 14969	316	272	18082	2.73485	0.989665	0.435335	4.94127
GOTERM_BP_DIRECT	GO:0001676~long-chain fatty acid metabolic process	4	0.862069	0.00351919	26897, 72054, 225579, 94180	316	18	18082	12.7159	0.994931	0.444104	5.68888
GOTERM_BP_DIRECT	GO:0001654~eye development	5	1.07759	0.00504029	12162, 12968, 12966, 12967, 14180	316	40	18082	7.15269	0.999487	0.531139	8.05239
GOTERM_BP_DIRECT	GO:0007155~cell adhesion	18	3.87931	0.00511306	237979, 12561, 330790, 381924, 64085, 16414, 17136, 12817, 12523, 105827, 11495, 14766, 93695, 72927, 226041, 215654, 11945, 16774	316	485	18082	2.12369	0.99954	0.502698	8.16406
GOTERM_BP_DIRECT	GO:0071300~cellular response to retinoic acid	6	1.2931	0.00547004	18213, 102635415, 19378, 215378, 22422, 20899	316	65	18082	5.28199	0.999731	0.495998	8.71
GOTERM_BP_DIRECT	GO:0006814~sodium ion transport	8	1.72414	0.0060523	76856, 330953, 234788, 24046, 15168, 399548, 27222, 11945	316	124	18082	3.69171	0.999888	0.503414	9.59392
GOTERM_BP_DIRECT	GO:0030317~sperm motility	6	1.2931	0.0066187	107970, 76856, 238055, 76486, 27222, 74469	316	68	18082	5.04896	0.999952	0.508862	10.446
GOTERM_BP_DIRECT	GO:0006813~potassium ion transport	8	1.72414	0.00687656	72413, 330953, 56461, 56543, 15168, 66733, 27222, 11945	316	127	18082	3.60451	0.999968	0.498209	10.8315
GOTERM_BP_DIRECT	GO:0006811~ion transport	20	4.31034	0.00701618	12292, 14813, 56461, 15168, 24046, 20192, 27222, 11440, 244698, 76856, 246788, 11941, 11444, 72413, 330953, 234788, 56543, 399548, 66733, 11945	316	584	18082	1.95964	0.999974	0.482965	11.0395
GOTERM_BP_DIRECT	GO:0010833~telomere maintenance via telomere lengthening	3	0.646552	0.00790294	245109, 665902, 545913	316	8	18082	21.4581	0.999993	0.503227	12.3502
GOTERM_BP_DIRECT	GO:0009566~fertilization	5	1.07759	0.0103448	320558, 238055, 98558, 20899, 27222	316	49	18082	5.83893	1	0.57936	15.8664
GOTERM_BP_DIRECT	GO:0010628~positive regulation of gene expression	15	3.23276	0.0104796	73750, 14180, 238055, 19378, 14462, 11596, 14025, 216021, 12705, 17844, 18213, 107587, 12374, 20302, 22422	316	399	18082	2.15118	1	0.564452	16.0566
GOTERM_BP_DIRECT	GO:0006816~calcium ion transport	8	1.72414	0.0118604	12292, 76856, 246788, 11941, 11444, 12374, 20192, 20302	316	141	18082	3.24661	1	0.591086	17.9816
GOTERM_BP_DIRECT	GO:0090102~cochlea development	4	0.862069	0.0136886	11941, 18213, 14462, 109205	316	29	18082	7.89262	1	0.626132	20.4666
GOTERM_BP_DIRECT	GO:0050927~positive regulation of positive chemotaxis	3	0.646552	0.0177921	18213, 12773, 12374	316	12	18082	14.3054	1	0.705713	25.7891
GOTERM_BP_DIRECT	GO:0001823~mesonephros development	3	0.646552	0.0177921	16869, 14462, 107587	316	12	18082	14.3054	1	0.705713	25.7891
GOTERM_BP_DIRECT	GO:0071805~potassium ion transmembrane transport	6	1.2931	0.0205308	72413, 330953, 56461, 56543, 15168, 66733	316	90	18082	3.81477	1	0.741278	29.1532
GOTERM_BP_DIRECT	GO:0008542~visual learning	5	1.07759	0.0240955	11444, 11495, 195208, 13490, 15466	316	63	18082	4.54139	1	0.782029	33.3173
GOTERM_BP_DIRECT	GO:0045786~negative regulation of cell cycle	4	0.862069	0.024473	12162, 83456, 14462, 215378	316	36	18082	6.35795	1	0.773646	33.7446
GOTERM_BP_DIRECT	GO:0001525~angiogenesis	10	2.15517	0.0246629	320924, 14766, 14164, 74144, 14180, 15408, 67784, 22422, 21944, 16790	316	239	18082	2.39421	1	0.76301	33.9585
GOTERM_BP_DIRECT	GO:0014059~regulation of dopamine secretion	3	0.646552	0.0273519	11440, 11444, 13490	316	15	18082	11.4443	1	0.785553	36.9193
GOTERM_BP_DIRECT	GO:0007601~visual perception	7	1.50862	0.0290801	114889, 224224, 11444, 225600, 12966, 12967, 24113	316	133	18082	3.01166	1	0.794007	38.7559
GOTERM_BP_DIRECT	GO:0006874~cellular calcium ion homeostasis	6	1.2931	0.0306254	11941, 320707, 12374, 20192, 13490, 20302	316	100	18082	3.43329	1	0.799664	40.3553
GOTERM_BP_DIRECT	GO:0051930~regulation of sensory perception of pain	4	0.862069	0.0343028	23945, 12424, 24046, 20302	316	41	18082	5.58259	1	0.825195	44.0052
GOTERM_BP_DIRECT	GO:0006001~fructose catabolic process	2	0.431034	0.0345387	14121, 14120	316	2	18082	57.2215	1	0.817251	44.2321
GOTERM_BP_DIRECT	GO:0005986~sucrose biosynthetic process	2	0.431034	0.0345387	14121, 14120	316	2	18082	57.2215	1	0.817251	44.2321
GOTERM_BP_DIRECT	GO:0014002~astrocyte development	3	0.646552	0.0346299	18992, 20201, 11596	316	17	18082	10.0979	1	0.808132	44.3195
GOTERM_BP_DIRECT	GO:0043046~DNA methylation involved in gamete generation	3	0.646552	0.0385188	83561, 83456, 98558	316	18	18082	9.53692	1	0.832081	47.9311
GOTERM_BP_DIRECT	GO:0007626~locomotory behavior	6	1.2931	0.0406128	110648, 11941, 11444, 13490, 93688, 109205	316	108	18082	3.17897	1	0.839253	49.7835
GOTERM_BP_DIRECT	GO:0050679~positive regulation of epithelial cell proliferation	5	1.07759	0.0436486	14164, 14180, 107587, 13869, 216021	316	76	18082	3.76457	1	0.852132	52.3593
GOTERM_BP_DIRECT	GO:0006883~cellular sodium ion homeostasis	3	0.646552	0.046762	109828, 110784, 27222	316	20	18082	8.58323	1	0.863866	54.8716
GOTERM_BP_DIRECT	GO:0006508~proteolysis	17	3.66379	0.0491153	242939, 208171, 244071, 60594, 70835, 11499, 73336, 83996, 17231, 11495, 235631, 216797, 56373, 13599, 71854, 17381, 16790	316	582	18082	1.67142	1	0.870018	56.6872
GOTERM_BP_DIRECT	GO:0045596~negative regulation of cell differentiation	6	1.2931	0.0492598	433779, 331195, 83491, 332923, 545662, 626943	316	114	18082	3.01166	1	0.863668	56.7965
GOTERM_BP_DIRECT	GO:0006486~protein glycosylation	6	1.2931	0.0523651	20449, 20447, 207839, 108760, 14345, 56546	316	116	18082	2.95973	1	0.873475	59.0821
GOTERM_BP_DIRECT	GO:0048646~anatomical structure formation involved in morphogenesis	3	0.646552	0.0649317	12162, 16869, 14462	316	24	18082	7.15269	1	0.919211	67.2214
GOTERM_BP_DIRECT	GO:0009880~embryonic pattern specification	3	0.646552	0.0649317	12162, 16869, 13869	316	24	18082	7.15269	1	0.919211	67.2214
GOTERM_BP_DIRECT	GO:0030324~lung development	6	1.2931	0.0659035	320924, 14164, 14180, 19378, 22422, 239435	316	124	18082	2.76878	1	0.917302	67.7828
GOTERM_BP_DIRECT	GO:0007156~homophilic cell adhesion via plasma membrane adhesion molecules	7	1.50862	0.0660307	105827, 237979, 12561, 64085, 26367, 215654, 12943	316	163	18082	2.45737	1	0.912671	67.8556
GOTERM_BP_DIRECT	GO:0070588~calcium ion transmembrane transport	5	1.07759	0.0677136	12292, 76856, 246788, 11941, 20192	316	88	18082	3.25122	1	0.913209	68.8045
GOTERM_BP_DIRECT	GO:0035799~ureter maturation	2	0.431034	0.0678882	19378, 14462	316	4	18082	28.6108	1	0.908835	68.9014
GOTERM_BP_DIRECT	GO:0072676~lymphocyte migration	2	0.431034	0.0678882	14462, 57765	316	4	18082	28.6108	1	0.908835	68.9014
GOTERM_BP_DIRECT	GO:0050907~detection of chemical stimulus involved in sensory perception	8	1.72414	0.0696466	236509, 258737, 258155, 258656, 258674, 258673, 258805, 258924	316	206	18082	2.22219	1	0.909712	69.8619
GOTERM_BP_DIRECT	GO:0030182~neuron differentiation	6	1.2931	0.0714392	110648, 11941, 241727, 18992, 19378, 14462	316	127	18082	2.70338	1	0.910662	70.8123
GOTERM_BP_DIRECT	GO:0050768~negative regulation of neurogenesis	3	0.646552	0.0747619	12162, 21648, 22422	316	26	18082	6.60248	1	0.916112	72.4999
GOTERM_BP_DIRECT	GO:0045893~positive regulation of transcription, DNA-templated	16	3.44828	0.0791411	80720, 12591, 14164, 14180, 56222, 20375, 14462, 12705, 12162, 223513, 16869, 107587, 13869, 227631, 57765, 231991	316	576	18082	1.58949	1	0.923831	74.5843
GOTERM_BP_DIRECT	GO:0042476~odontogenesis	3	0.646552	0.0798437	11828, 18511, 107587	316	27	18082	6.35795	1	0.921574	74.9045
GOTERM_BP_DIRECT	GO:0006351~transcription, DNA-templated	42	9.05172	0.0801576	80720, 12683, 12591, 18992, 56222, 56296, 24113, 109575, 14025, 545913, 320522, 20728, 665780, 320376, 12705, 109032, 22754, 227631, 15408, 57765, 100182, 56184, 18511, 56461, 20375, 12180, 14462, 20899, 327992, 216021, 74469, 114889, 110648, 223513, 16869, 20689, 110784, 27274, 13869, 245109, 665902, 231991	316	1885	18082	1.27496	1	0.918318	75.0463
GOTERM_BP_DIRECT	GO:0060033~anatomical structure regression	2	0.431034	0.0841298	20375, 22422	316	5	18082	22.8886	1	0.924453	76.7776
GOTERM_BP_DIRECT	GO:0072178~nephric duct morphogenesis	2	0.431034	0.0841298	16869, 14462	316	5	18082	22.8886	1	0.924453	76.7776
GOTERM_BP_DIRECT	GO:0021871~forebrain regionalization	2	0.431034	0.0841298	16869, 22422	316	5	18082	22.8886	1	0.924453	76.7776
GOTERM_BP_DIRECT	GO:0086010~membrane depolarization during action potential	3	0.646552	0.0850293	12292, 76856, 24046	316	28	18082	6.13088	1	0.922823	77.1536
GOTERM_BP_DIRECT	GO:0006357~regulation of transcription from RNA polymerase II promoter	12	2.58621	0.0884792	12705, 80720, 12591, 18992, 56222, 20375, 13984, 14462, 24113, 245109, 237029, 74469	316	397	18082	1.72962	1	0.927209	78.5434
GOTERM_BP_DIRECT	GO:0042391~regulation of membrane potential	5	1.07759	0.0894258	11444, 14813, 330953, 15168, 27222	316	97	18082	2.94956	1	0.925762	78.9106
GOTERM_BP_DIRECT	GO:0034587~piRNA metabolic process	3	0.646552	0.0903138	83561, 83456, 98558	316	29	18082	5.91947	1	0.92421	79.2497
GOTERM_BP_DIRECT	GO:0007129~synapsis	3	0.646552	0.0956922	98558, 20957, 20899	316	30	18082	5.72215	1	0.932286	81.1965
GOTERM_BP_DIRECT	GO:0050729~positive regulation of inflammatory response	4	0.862069	0.0971524	106512, 20201, 20302, 11596	316	63	18082	3.63311	1	0.931964	81.6947
GOTERM_BP_DIRECT	GO:0030326~embryonic limb morphogenesis	4	0.862069	0.0971524	12162, 14563, 14180, 19378	316	63	18082	3.63311	1	0.931964	81.6947
B. Gene ontology (GO) terms that associate with the biological function of the downregulated genes in NUP153 KD mouse ES cells in comparison to control ES cells.
Category	Term	Count	%	P-Value	Genes	List Total	Pop Hits	Pop Total	Fold Enrichment	Bonferroni	Benjamini	FDR
GOTERM_BP_DIRECT	GO:0051607~defense response to virus	16	6.77966	5.02113e-10	100689, 15957, 100038882, 667370, 225471, 80861, 15959, 667373, 15958, 20847, 17857, 17858, 231655, 58185, 71586, 23962	200	167	18082	8.66204	5.62868e-07	5.62868e-07	8.0487e-07
GOTERM_BP_DIRECT	GO:0009615~response to virus	12	5.08475	2.00502e-09	15957, 17260, 11475, 17857, 17858, 231655, 71586, 58185, 23962, 15959, 80861, 15958	200	84	18082	12.9157	2.24763e-06	1.12381e-06	3.21398e-06
GOTERM_BP_DIRECT	GO:0002376~immune system process	21	8.89831	9.18944e-09	20400, 50909, 100689, 67138, 15944, 15957, 16913, 225471, 80861, 15959, 15958, 17857, 17858, 670558, 231655, 58185, 71586, 60440, 16666, 23962, 54123	200	383	18082	4.95721	1.03013e-05	3.43378e-06	1.47304e-05
GOTERM_BP_DIRECT	GO:0035458~cellular response to interferon-beta	9	3.81356	1.30844e-08	14469, 15951, 15957, 15944, 60440, 226695, 15959, 16145, 55932	200	41	18082	19.8461	1.46675e-05	3.66688e-06	2.09738e-05
GOTERM_BP_DIRECT	GO:0045087~innate immune response	20	8.47458	9.77994e-08	20400, 50909, 100689, 67138, 15944, 15957, 225471, 80861, 15959, 15958, 17857, 17858, 231655, 58185, 71586, 60440, 16666, 23962, 20821, 54123	200	400	18082	4.5205	0.000109627	2.19264e-05	0.000156769
GOTERM_BP_DIRECT	GO:0035457~cellular response to interferon-alpha	5	2.11864	6.57546e-06	15951, 15957, 667370, 15959, 15958	200	12	18082	37.6708	0.00734402	0.00122777	0.0105397
GOTERM_BP_DIRECT	GO:0030199~collagen fibril organization	6	2.54237	6.5215e-05	12843, 14264, 12825, 16948, 12814, 17022	200	39	18082	13.9092	0.0705	0.0103897	0.104486
GOTERM_BP_DIRECT	GO:0001503~ossification	7	2.9661	0.000671736	13406, 20855, 19242, 83554, 58185, 83453, 12814	200	96	18082	6.5924	0.529175	0.0898617	1.07135
GOTERM_BP_DIRECT	GO:0030198~extracellular matrix organization	7	2.9661	0.00164209	50706, 13406, 241327, 320712, 57764, 23876, 12845	200	114	18082	5.55149	0.841548	0.185108	2.59999
GOTERM_BP_DIRECT	GO:0048251~elastic fiber assembly	3	1.27119	0.00244042	17880, 16948, 23876	200	7	18082	38.7471	0.935369	0.239596	3.84099
GOTERM_BP_DIRECT	GO:0044406~adhesion of symbiont to host	3	1.27119	0.00412332	14469, 229900, 55932	200	9	18082	30.1367	0.990263	0.343657	6.40863
GOTERM_BP_DIRECT	GO:0042832~defense response to protozoan	4	1.69492	0.00428301	14469, 229900, 60440, 55932	200	30	18082	12.0547	0.991865	0.330326	6.64891
GOTERM_BP_DIRECT	GO:0071560~cellular response to transforming growth factor beta stimulus	5	2.11864	0.00455409	50706, 17260, 12389, 22409, 18619	200	61	18082	7.41066	0.994005	0.325376	7.05546
GOTERM_BP_DIRECT	GO:0009612~response to mechanical stimulus	5	2.11864	0.00511062	50706, 21813, 12389, 12825, 20315	200	63	18082	7.1754	0.996797	0.336525	7.88491
GOTERM_BP_DIRECT	GO:0071305~cellular response to vitamin D	3	1.27119	0.00511694	19242, 16168, 18619	200	10	18082	27.123	0.99682	0.318451	7.89429
GOTERM_BP_DIRECT	GO:0045071~negative regulation of viral genome replication	4	1.69492	0.0051489	100038882, 17858, 231655, 58185	200	32	18082	11.3012	0.996932	0.303493	7.94172
GOTERM_BP_DIRECT	GO:0010811~positive regulation of cell-substrate adhesion	4	1.69492	0.0109986	13406, 320712, 19242, 13612	200	42	18082	8.61048	0.999996	0.517745	16.2456
GOTERM_BP_DIRECT	GO:0030324~lung development	6	2.54237	0.0120466	21813, 114142, 12638, 19242, 83554, 16948	200	124	18082	4.37468	0.999999	0.52989	17.6568
GOTERM_BP_DIRECT	GO:0071320~cellular response to cAMP	4	1.69492	0.0176167	11826, 20855, 12638, 18619	200	50	18082	7.2328	1	0.649589	24.7915
GOTERM_BP_DIRECT	GO:0050830~defense response to Gram-positive bacterium	5	2.11864	0.0194436	14469, 229900, 106869, 17105, 55932	200	93	18082	4.86075	1	0.667311	27.0024
GOTERM_BP_DIRECT	GO:0042060~wound healing	5	2.11864	0.020138	11826, 21813, 12389, 12825, 16948	200	94	18082	4.80904	1	0.662421	27.8266
GOTERM_BP_DIRECT	GO:0051867~general adaptation syndrome, behavioral process	2	0.847458	0.0218903	12921, 18619	200	2	18082	90.41	1	0.676256	29.8681
GOTERM_BP_DIRECT	GO:0048285~organelle fission	2	0.847458	0.0218903	17857, 17858	200	2	18082	90.41	1	0.676256	29.8681
GOTERM_BP_DIRECT	GO:0051458~corticotropin secretion	2	0.847458	0.0218903	12921, 11826	200	2	18082	90.41	1	0.676256	29.8681
GOTERM_BP_DIRECT	GO:0007519~skeletal muscle tissue development	4	1.69492	0.0260258	114142, 17260, 12389, 17286	200	58	18082	6.23517	1	0.723425	34.4731
GOTERM_BP_DIRECT	GO:0035634~response to stilbenoid	3	1.27119	0.0306237	319554, 24110, 15959	200	25	18082	10.8492	1	0.766072	39.2596
GOTERM_BP_DIRECT	GO:0006955~immune response	8	3.38983	0.0310974	330122, 20309, 231655, 23962, 18605, 16168, 20315, 15061	200	272	18082	2.65912	1	0.757451	39.7337
GOTERM_BP_DIRECT	GO:0006869~lipid transport	5	2.11864	0.0343076	381072, 223672, 54670, 71898, 75761	200	111	18082	4.07252	1	0.778017	42.8559
GOTERM_BP_DIRECT	GO:0070373~negative regulation of ERK1 and ERK2 cascade	4	1.69492	0.0362306	19279, 12389, 21859, 101568	200	66	18082	5.47939	1	0.783933	44.6529
GOTERM_BP_DIRECT	GO:0031214~biomineral tissue development	3	1.27119	0.0402787	13406, 66695, 18605	200	29	18082	9.35276	1	0.807173	48.264
GOTERM_BP_DIRECT	GO:0009314~response to radiation	3	1.27119	0.0428498	12825, 20315, 18619	200	30	18082	9.041	1	0.816015	50.4415
GOTERM_BP_DIRECT	GO:0043415~positive regulation of skeletal muscle tissue regeneration	2	0.847458	0.0433038	21813, 74318	200	4	18082	45.205	1	0.808755	50.8171
GOTERM_BP_DIRECT	GO:0035995~detection of muscle stretch	2	0.847458	0.0433038	13009, 12391	200	4	18082	45.205	1	0.808755	50.8171
GOTERM_BP_DIRECT	GO:0001568~blood vessel development	4	1.69492	0.0435049	12843, 17260, 12825, 16948	200	71	18082	5.09352	1	0.7998	50.9825
GOTERM_BP_DIRECT	GO:0007584~response to nutrient	4	1.69492	0.0466035	12038, 21813, 16891, 67092	200	73	18082	4.95397	1	0.8121	53.4669
GOTERM_BP_DIRECT	GO:0042157~lipoprotein metabolic process	3	1.27119	0.0481693	223672, 71898, 75761	200	32	18082	8.47594	1	0.81307	54.6769
GOTERM_BP_DIRECT	GO:0071310~cellular response to organic substance	3	1.27119	0.0509145	20927, 13654, 21859	200	33	18082	8.21909	1	0.821457	56.7275
GOTERM_BP_DIRECT	GO:0032020~ISG15-protein conjugation	2	0.847458	0.053835	100038882, 74153	200	5	18082	36.164	1	0.830076	58.8133
GOTERM_BP_DIRECT	GO:0070836~caveola assembly	2	0.847458	0.053835	12389, 12391	200	5	18082	36.164	1	0.830076	58.8133
GOTERM_BP_DIRECT	GO:2000987~positive regulation of behavioral fear response	2	0.847458	0.053835	17260, 18619	200	5	18082	36.164	1	0.830076	58.8133
GOTERM_BP_DIRECT	GO:0030282~bone mineralization	3	1.27119	0.0565681	66695, 239405, 19242	200	35	18082	7.74943	1	0.836877	60.6795
GOTERM_BP_DIRECT	GO:0071773~cellular response to BMP stimulus	3	1.27119	0.0565681	64103, 67888, 239337	200	35	18082	7.74943	1	0.836877	60.6795
GOTERM_BP_DIRECT	GO:0051480~regulation of cytosolic calcium ion concentration	3	1.27119	0.0565681	12389, 12308, 56188	200	35	18082	7.74943	1	0.836877	60.6795
GOTERM_BP_DIRECT	GO:0001666~response to hypoxia	6	2.54237	0.0614935	12921, 50706, 21813, 12389, 20315, 18619	200	192	18082	2.82531	1	0.853808	63.8441
GOTERM_BP_DIRECT	GO:0051924~regulation of calcium ion transport	3	1.27119	0.0624291	12294, 12391, 20315	200	37	18082	7.33054	1	0.850679	64.4176
GOTERM_BP_DIRECT	GO:0014033~neural crest cell differentiation	2	0.847458	0.0642508	17260, 22409	200	6	18082	30.1367	1	0.851742	65.5098
GOTERM_BP_DIRECT	GO:0070206~protein trimerization	2	0.847458	0.0642508	81799, 20821	200	6	18082	30.1367	1	0.851742	65.5098
GOTERM_BP_DIRECT	GO:0019941~modification-dependent protein catabolic process	2	0.847458	0.0642508	100038882, 74153	200	6	18082	30.1367	1	0.851742	65.5098
GOTERM_BP_DIRECT	GO:0002088~lens development in camera-type eye	3	1.27119	0.0684859	239250, 21813, 17132	200	39	18082	6.95462	1	0.863059	67.9287
GOTERM_BP_DIRECT	GO:0034340~response to type I interferon	2	0.847458	0.0745525	100038882, 17858	200	7	18082	25.8314	1	0.879771	71.1178
GOTERM_BP_DIRECT	GO:0048167~regulation of synaptic plasticity	3	1.27119	0.0779137	12921, 17260, 14799	200	42	18082	6.45786	1	0.885254	72.7541
GOTERM_BP_DIRECT	GO:0046426~negative regulation of JAK-STAT cascade	3	1.27119	0.0811422	66695, 12389, 216028	200	43	18082	6.30767	1	0.889873	74.2437
GOTERM_BP_DIRECT	GO:0071222~cellular response to lipopolysaccharide	6	2.54237	0.0814955	330122, 14469, 100689, 17260, 225471, 22169	200	209	18082	2.5955	1	0.88534	74.402
GOTERM_BP_DIRECT	GO:0006954~inflammatory response	8	3.38983	0.0864619	330122, 20309, 16666, 225471, 16168, 11609, 20315, 381493	200	344	18082	2.10256	1	0.894887	76.5328
GOTERM_BP_DIRECT	GO:0006469~negative regulation of protein kinase activity	4	1.69492	0.0873539	66695, 216028, 12391, 18767	200	95	18082	3.80674	1	0.892208	76.8974
GOTERM_BP_DIRECT	GO:0007155~cell adhesion	10	4.23729	0.0877005	50706, 100689, 18772, 219257, 13612, 56047, 68792, 12816, 23876, 12845	200	485	18082	1.86412	1	0.887996	77.0376
GOTERM_BP_DIRECT	GO:0030514~negative regulation of BMP signaling pathway	3	1.27119	0.0910673	66042, 83554, 83453	200	46	18082	5.8963	1	0.892467	78.359
GOTERM_BP_DIRECT	GO:0051926~negative regulation of calcium ion transport	2	0.847458	0.0948187	20855, 12391	200	9	18082	20.0911	1	0.89762	79.7471
GOTERM_BP_DIRECT	GO:0051001~negative regulation of nitric-oxide synthase activity	2	0.847458	0.0948187	12389, 12391	200	9	18082	20.0911	1	0.89762	79.7471
GOTERM_BP_DIRECT	GO:1901380~negative regulation of potassium ion transmembrane transport	2	0.847458	0.0948187	12389, 12391	200	9	18082	20.0911	1	0.89762	79.7471
GOTERM_BP_DIRECT	GO:0003417~growth plate cartilage development	2	0.847458	0.0948187	21813, 12845	200	9	18082	20.0911	1	0.89762	79.7471
C. Gene ontology (GO) terms that associate with the biological function of the differentially regulated genes that associate with CTCF-positive Group I TSS.
Category	Term	Count	%	P-Value	Genes	List Total	Pop Hits	Pop Total	Fold Enrichment	Bonferroni	Benjamini	FDR
GOTERM_BP_DIRECT	GO:0030335~positive regulation of cell migration	12	3.10881	0.000895807	105732, 19229, 18806, 26564, 232748, 21825, 80982, 108151, 74488, 384783, 20315, 22411	316	203	18082	3.38255	0.782454	0.782454	1.50046
GOTERM_BP_DIRECT	GO:0010748~negative regulation of plasma membrane long-chain fatty acid transport	3	0.777202	0.00177356	21825, 11651, 384783	316	4	18082	42.9161	0.951261	0.779232	2.95013
GOTERM_BP_DIRECT	GO:0007155~cell adhesion	19	4.92228	0.00220219	19229, 22295, 11658, 11820, 16400, 246707, 93701, 19273, 320844, 330222, 18795, 19274, 21825, 11489, 241226, 207683, 29817, 21960, 13078	316	485	18082	2.24167	0.976535	0.713711	3.65071
GOTERM_BP_DIRECT	GO:0030154~cell differentiation	26	6.73575	0.0025851	16840, 94187, 170676, 20358, 108151, 15377, 286940, 13641, 101869, 20899, 19273, 227325, 19015, 17873, 83984, 107250, 26564, 18211, 241226, 51789, 18121, 16450, 19419, 14043, 75388, 23882	316	780	18082	1.90738	0.98779	0.667589	4.27254
GOTERM_BP_DIRECT	GO:0016311~dephosphorylation	8	2.07254	0.00298405	19266, 19267, 19281, 50773, 20975, 19273, 19274, 219135	316	109	18082	4.19974	0.99382	0.638426	4.91641
GOTERM_BP_DIRECT	GO:0030198~extracellular matrix organization	8	2.07254	0.00382947	107250, 241327, 241226, 69542, 18034, 21960, 11820, 13717	316	114	18082	4.01555	0.998541	0.663238	6.2674
GOTERM_BP_DIRECT	GO:0060412~ventricular septum morphogenesis	5	1.29534	0.00418313	18121, 723905, 387135, 22411, 116701	316	38	18082	7.52915	0.999203	0.639128	6.82717
GOTERM_BP_DIRECT	GO:0006469~negative regulation of protein kinase activity	7	1.81347	0.00633596	17873, 12703, 237847, 11651, 74488, 18546, 23882	316	95	18082	4.21632	0.99998	0.741346	10.1674
GOTERM_BP_DIRECT	GO:0046330~positive regulation of JNK cascade	6	1.5544	0.00747226	17873, 19229, 19419, 22422, 18795, 23882	316	70	18082	4.9047	0.999997	0.757897	11.8847
GOTERM_BP_DIRECT	GO:0051968~positive regulation of synaptic transmission, glutamatergic	4	1.03627	0.00808214	19229, 26564, 18211, 21960	316	24	18082	9.53692	0.999999	0.748715	12.7937
GOTERM_BP_DIRECT	GO:0010976~positive regulation of neuron projection development	8	2.07254	0.0106221	15566, 19229, 18211, 80987, 64297, 11538, 16400, 18546	316	138	18082	3.31719	1	0.808395	16.4851
GOTERM_BP_DIRECT	GO:0008045~motor neuron axon guidance	4	1.03627	0.0124299	11658, 18121, 13654, 20315	316	28	18082	8.1745	1	0.830351	19.0224
GOTERM_BP_DIRECT	GO:0007275~multicellular organism development	29	7.51295	0.0133289	99543, 69890, 16840, 94187, 64451, 15377, 20358, 108151, 11651, 13641, 101869, 108909, 24117, 227325, 15402, 17873, 83984, 107250, 26564, 18211, 241226, 29871, 18121, 20679, 16450, 22422, 75388, 22411, 23882	316	1029	18082	1.61266	1	0.827403	20.2569
GOTERM_BP_DIRECT	GO:0003151~outflow tract morphogenesis	5	1.29534	0.0144346	21825, 18121, 16476, 22411, 20148	316	54	18082	5.29829	1	0.829262	21.751
GOTERM_BP_DIRECT	GO:0007613~memory	6	1.5544	0.0149492	15566, 241226, 15567, 18121, 16400, 18795	316	83	18082	4.1365	1	0.818961	22.4374
GOTERM_BP_DIRECT	GO:0060484~lung-associated mesenchyme development	3	0.777202	0.0149976	15402, 22422, 22411	316	11	18082	15.6059	1	0.799602	22.5017
GOTERM_BP_DIRECT	GO:0008285~negative regulation of cell proliferation	14	3.62694	0.0176045	19229, 53975, 15377, 54354, 21858, 319191, 19273, 116701, 26564, 18211, 209039, 16476, 214498, 13078	316	384	18082	2.0862	1	0.831062	25.89
GOTERM_BP_DIRECT	GO:0002031~G-protein coupled receptor internalization	3	0.777202	0.0177921	13429, 18806, 23894	316	12	18082	14.3054	1	0.816856	26.1283
GOTERM_BP_DIRECT	GO:0050885~neuromuscular process controlling balance	5	1.29534	0.0183514	21960, 14387, 11820, 170758, 14239	316	58	18082	4.93289	1	0.809704	26.8348
GOTERM_BP_DIRECT	GO:0009612~response to mechanical stimulus	5	1.29534	0.0240955	19229, 21825, 16476, 14282, 20315	316	63	18082	4.54139	1	0.874523	33.7311
GOTERM_BP_DIRECT	GO:0071300~cellular response to retinoic acid	5	1.29534	0.0266647	19229, 15567, 22422, 20899, 17829	316	65	18082	4.40166	1	0.888134	36.6135
GOTERM_BP_DIRECT	GO:0051965~positive regulation of synapse assembly	5	1.29534	0.0337821	18211, 11538, 12404, 75409, 320844	316	70	18082	4.08725	1	0.929959	43.9948
GOTERM_BP_DIRECT	GO:0046426~negative regulation of JAK-STAT cascade	4	1.03627	0.0387252	19266, 12703, 237847, 74488	316	43	18082	5.32293	1	0.946208	48.6368
GOTERM_BP_DIRECT	GO:0001501~skeletal system development	6	1.5544	0.0392687	15402, 26564, 18121, 16450, 67671, 116701	316	107	18082	3.20868	1	0.94163	49.1245
GOTERM_BP_DIRECT	GO:0007626~locomotory behavior	6	1.5544	0.0406128	22295, 64297, 14708, 14387, 11820, 15572	316	108	18082	3.17897	1	0.940551	50.312
GOTERM_BP_DIRECT	GO:0048706~embryonic skeletal system development	4	1.03627	0.0410399	22658, 15402, 18121, 22411	316	44	18082	5.20196	1	0.935637	50.6838
GOTERM_BP_DIRECT	GO:0030278~regulation of ossification	3	0.777202	0.042565	26417, 13654, 20148	316	19	18082	9.03498	1	0.935556	51.9903
GOTERM_BP_DIRECT	GO:0009749~response to glucose	5	1.29534	0.0472602	19015, 19229, 21825, 16548, 384783	316	78	18082	3.66805	1	0.947285	55.8111
GOTERM_BP_DIRECT	GO:0045444~fat cell differentiation	5	1.29534	0.0491264	12703, 228019, 13654, 57753, 18795	316	79	18082	3.62162	1	0.947996	57.2488
GOTERM_BP_DIRECT	GO:0035284~brain segmentation	2	0.518135	0.0513596	13654, 16658	316	3	18082	38.1477	1	0.949777	58.9113
GOTERM_BP_DIRECT	GO:0060291~long-term synaptic potentiation	4	1.03627	0.053625	15566, 19229, 21960, 171180	316	49	18082	4.67114	1	0.951494	60.5356
GOTERM_BP_DIRECT	GO:0043524~negative regulation of neuron apoptotic process	7	1.81347	0.0614856	19229, 18211, 13867, 12804, 16476, 11538, 18546	316	160	18082	2.50344	1	0.965786	65.7153
GOTERM_BP_DIRECT	GO:0007157~heterophilic cell-cell adhesion via plasma membrane cell adhesion molecules	4	1.03627	0.0619611	19266, 11658, 12404, 320844	316	52	18082	4.40166	1	0.963079	66.0071
GOTERM_BP_DIRECT	GO:0060425~lung morphogenesis	3	0.777202	0.0649317	26417, 18121, 22422	316	24	18082	7.15269	1	0.96529	67.7782
GOTERM_BP_DIRECT	GO:0009987~cellular process	3	0.777202	0.0649317	19015, 16476, 11820	316	24	18082	7.15269	1	0.96529	67.7782
GOTERM_BP_DIRECT	GO:0030509~BMP signaling pathway	5	1.29534	0.065491	26564, 26417, 18121, 22284, 269878	316	87	18082	3.28859	1	0.962888	68.1018
GOTERM_BP_DIRECT	GO:0007156~homophilic cell adhesion via plasma membrane adhesion molecules	7	1.81347	0.0660307	22295, 19281, 93888, 93701, 19274, 330222, 93711	316	163	18082	2.45737	1	0.960428	68.4111
GOTERM_BP_DIRECT	GO:1900020~positive regulation of protein kinase C activity	2	0.518135	0.0678882	26564, 80982	316	4	18082	28.6108	1	0.960597	69.4544
GOTERM_BP_DIRECT	GO:0060535~trachea cartilage morphogenesis	2	0.518135	0.0678882	15402, 22422	316	4	18082	28.6108	1	0.960597	69.4544
GOTERM_BP_DIRECT	GO:0005975~carbohydrate metabolic process	8	2.07254	0.0696466	140481, 102448, 16548, 14387, 11651, 17160, 381694, 14120	316	206	18082	2.22219	1	0.960576	70.412
GOTERM_BP_DIRECT	GO:0016310~phosphorylation	17	4.40415	0.070376	19229, 240505, 11651, 83984, 68556, 26564, 18211, 102448, 13867, 16548, 26417, 18647, 71481, 51789, 227733, 327655, 13143	316	612	18082	1.58949	1	0.95861	70.8009
GOTERM_BP_DIRECT	GO:0042493~response to drug	11	2.84974	0.0736097	19229, 18211, 21825, 15567, 16476, 103573, 16400, 21858, 14282, 22596, 19274	316	339	18082	1.85675	1	0.961356	72.4678
GOTERM_BP_DIRECT	GO:0030178~negative regulation of Wnt signaling pathway	4	1.03627	0.0739471	666048, 108909, 24117, 629378	316	56	18082	4.08725	1	0.958792	72.6365
GOTERM_BP_DIRECT	GO:0000387~spliceosomal snRNP assembly	3	0.777202	0.0747619	20643, 20641, 53975	316	26	18082	6.60248	1	0.957099	73.0398
GOTERM_BP_DIRECT	GO:0045727~positive regulation of translation	4	1.03627	0.0770932	19229, 21825, 26417, 13078	316	57	18082	4.01555	1	0.958227	74.1631
GOTERM_BP_DIRECT	GO:0006468~protein phosphorylation	16	4.14508	0.0791411	19229, 240505, 11651, 11820, 217410, 83984, 26564, 18211, 13867, 26417, 18647, 51789, 71481, 23894, 22411, 13143	316	576	18082	1.58949	1	0.958798	75.1134
GOTERM_BP_DIRECT	GO:0001701~in utero embryonic development	10	2.59067	0.0795348	22658, 18121, 20679, 16450, 22138, 723905, 387135, 22422, 22284, 17829	316	299	18082	1.91376	1	0.956481	75.2923
GOTERM_BP_DIRECT	GO:0016055~Wnt signaling pathway	8	2.07254	0.0799027	26564, 18647, 666048, 22422, 214498, 24117, 22411, 629378	316	213	18082	2.14917	1	0.954096	75.4583
GOTERM_BP_DIRECT	GO:0001558~regulation of cell growth	4	1.03627	0.0802973	107250, 16010, 29817, 214498	316	58	18082	3.94631	1	0.951742	75.6353
GOTERM_BP_DIRECT	GO:0007568~aging	7	1.81347	0.0826483	18211, 18034, 13665, 16476, 11651, 235623, 21858	316	173	18082	2.31532	1	0.953055	76.6649
GOTERM_BP_DIRECT	GO:1990266~neutrophil migration	2	0.518135	0.0841298	67767, 13143	316	5	18082	22.8886	1	0.95276	77.2925
GOTERM_BP_DIRECT	GO:0009115~xanthine catabolic process	2	0.518135	0.0841298	11761, 71724	316	5	18082	22.8886	1	0.95276	77.2925
GOTERM_BP_DIRECT	GO:0030241~skeletal muscle myosin thick filament assembly	2	0.518135	0.0841298	17880, 22138	316	5	18082	22.8886	1	0.95276	77.2925
GOTERM_BP_DIRECT	GO:0007605~sensory perception of sound	6	1.5544	0.0938338	22295, 260301, 13429, 80982, 16450, 67671	316	138	18082	2.48789	1	0.965057	81.0272
GOTERM_BP_DIRECT	GO:0006366~transcription from RNA polymerase II promoter	6	1.5544	0.0938338	69890, 245841, 16476, 13654, 14282, 23894	316	138	18082	2.48789	1	0.965057	81.0272
GOTERM_BP_DIRECT	GO:0006470~protein dephosphorylation	6	1.5544	0.0938338	19266, 19267, 19281, 71887, 19273, 19274	316	138	18082	2.48789	1	0.965057	81.0272
GOTERM_BP_DIRECT	GO:0001937~negative regulation of endothelial cell proliferation	3	0.777202	0.0956922	21825, 16840, 19274	316	30	18082	5.72215	1	0.965153	81.673
GOTERM_BP_DIRECT	GO:0009314~response to radiation	3	0.777202	0.0956922	18211, 16476, 20315	316	30	18082	5.72215	1	0.965153	81.673
GOTERM_BP_DIRECT	GO:0031175~neuron projection development	6	1.5544	0.0960295	19229, 18806, 11820, 170758, 22422, 19274	316	139	18082	2.46999	1	0.963281	81.788
GOTERM_BP_DIRECT	GO:0007169~transmembrane receptor protein tyrosine kinase signaling pathway	5	1.29534	0.0973232	26564, 18211, 13867, 19281, 51789	316	100	18082	2.86108	1	0.962675	82.2227
