# Supplementary material for: Nucleoporin 153 links nuclear pore complex to chromatin architecture by mediating CTCF and cohesin binding
Source: Nat Commun. 2020 May 25;11:2606. doi: 10.1038/s41467-020-16394-3 (PMC7248104; doi:10.1038/s41467-020-16394-3)
Supplement: Supplementary file 11 — Supplementary Data 8 [file 41467_2020_16394_MOESM11_ESM.xlsx]

## Sheet: Supplementary Data 8
Kadota et al., Supplementary Data 8.
A. List of CTCF-positive Group I TSS sites that associate with genes that show significant change in transcription in NUP153 KD-1 cells.
Chromosome #	Start	End	Width	Strand	Gene ID	Length	WT	NUP153 KD-1	NUP153 KD-2	NUP153+ at TSS	NUP153+ at TSS or Gene Body	NUP153 KD-1 Log FC	NUP153 KD-1 P-Value	NUP153 KD-1 FDR	NUP153 KD-2 Log FC	NUP153 KD-2 P-Value	NUP153 KD-1 FDR	Bivalent state	Control (FPKM)	EID	Score	Gene ID
chr3	127780428	127782427	2000	-	Alpk1	4795	221	169	452	FALSE	TRUE	-0.609361	0.000153166	0.00150219	0.934857	2.44159e-12	2.60332e-11	FALSE	0.662571	71481	0.29956	71481
chr14	60263305	60265304	2000	+	Mtmr6	3837	3684	2324	4200	FALSE	FALSE	-0.887358	8.82482e-31	1.80226e-28	0.0920697	0.214176	0.385807	FALSE	13.8025	219135	0.314109	219135
chr17	47694637	47696636	2000	-	Prickle4	1392	1	13	11	FALSE	FALSE	3.33505	0.00128021	0.00933533	3.21471	0.00263608	0.00824168	FALSE	0.0103274	381104	0.321928	381104
chr17	50190398	50192397	2000	-	Rftn1	2802	416	706	829	FALSE	TRUE	0.540226	1.04262e-06	1.77064e-05	0.897551	9.94511e-17	1.7858e-15	TRUE	2.13429	76438	0.321928	76438
chr14	79662071	79664070	2000	-	Lect1	1436	8	2	14	FALSE	FALSE	-2.1494	0.0281891	0.113109	0.701943	0.260895	0.427175	FALSE	0.0800874	16840	0.321928	16840
chrX	7681152	7683151	2000	-	Magix	2908	38	25	23	FALSE	TRUE	-0.82343	0.0265518	0.107909	-0.817906	0.0309696	0.0755856	FALSE	0.187853	54634	0.321928	54634
chr11	59375554	59377553	2000	-	Prss38	1239	17	41	19	TRUE	TRUE	1.04233	0.00975705	0.0496617	0.0629832	0.896185	1	FALSE	0.197245	216797	0.321928	216797
chr19	34548794	34550793	2000	+	Ifit2	3949	1385	799	1258	TRUE	TRUE	-1.01623	2.24863e-28	3.81345e-26	-0.235775	0.00679677	0.0195528	FALSE	5.04187	15958	0.321928	15958
chr2	127361386	127363385	2000	+	Adra2b	3936	14	33	18	FALSE	FALSE	1.00834	0.0235347	0.0988467	0.26345	0.607412	0.825235	TRUE	0.0511331	11552	0.321928	11552
chr17	27565628	27567627	2000	-	AI413582	637	495	404	717	TRUE	TRUE	-0.515662	1.07961e-05	0.000143134	0.437409	4.4174e-05	0.000187255	FALSE	11.1711	106672	0.328623	106672
chr14	77034872	77036871	2000	+	Ccdc122	1721	290	202	430	FALSE	FALSE	-0.744044	4.10716e-07	7.65656e-06	0.471073	0.000222886	0.000846253	FALSE	2.4224	108811	0.341037	108811
chr19	5118309	5120308	2000	-	Klc2	3054	215	370	373	FALSE	FALSE	0.560206	5.7074e-05	0.000633835	0.697485	5.00547e-07	2.78131e-06	FALSE	1.01204	16594	0.347923	16594
chr18	37483121	37485120	2000	+	Pcdhb17	3270	179	144	306	FALSE	FALSE	-0.536206	0.00205954	0.0138633	0.676164	6.08139e-06	2.91203e-05	FALSE	0.786926	93885;93888	0.356144	c("93885"
chr1	58111236	58113235	2000	+	Aox3	4360	64	122	115	FALSE	FALSE	0.706996	0.00192548	0.0131347	0.747346	0.00117964	0.00396367	FALSE	0.211019	71724	0.36257	71724
chr15	101054300	101056299	2000	-	Fignl2	4208	61	105	123	TRUE	TRUE	0.559897	0.0187845	0.0832403	0.913394	6.9217e-05	0.000285243	TRUE	0.208393	668225	0.36257	668225
chr8	85014432	85016431	2000	-	Best2	2211	4	16	11	TRUE	TRUE	1.74833	0.0149822	0.0694403	1.33631	0.0874459	0.184391	FALSE	0.0260076	212989	0.371969	212989
chr6	142964353	142966352	2000	-	St8sia1	8995	221	572	264	FALSE	TRUE	1.14882	4.20244e-19	3.50265e-17	0.159365	0.27903	0.450049	TRUE	0.353199	20449	0.375509	20449
chr6	52204488	52206487	2000	-	Hoxa5	1877	35	65	82	FALSE	FALSE	0.668588	0.0276083	0.111534	1.12853	8.4047e-05	0.000342085	TRUE	0.26806	15402	0.388565	15402
chr10	78043511	78045510	2000	-	Aire	2026	132	222	147	TRUE	TRUE	0.526902	0.00196529	0.0133614	0.0581824	0.753339	0.973247	FALSE	0.93662	11634	0.389947	11634
chr13	51844775	51846774	2000	+	Gadd45g	1080	518	385	1497	FALSE	FALSE	-0.650644	2.87461e-08	6.67944e-07	1.43379	4.52753e-49	1.09472e-46	TRUE	6.89501	23882	0.394279	23882
chr17	28230854	28232853	2000	+	Ppard	3218	95	180	166	FALSE	TRUE	0.698591	0.000261405	0.00239003	0.707429	0.000269956	0.00101005	FALSE	0.424391	19015	0.399607	19015
chr19	5726218	5728217	2000	-	Ehbp1l1	6442	2822	2141	5527	FALSE	TRUE	-0.621135	2.39307e-15	1.41847e-13	0.872707	1.50182e-31	1.12849e-29	FALSE	6.29745	114601	0.415037	114601
chr11	97700398	97702397	2000	-	Pcgf2	2836	244	457	200	TRUE	TRUE	0.682322	1.82453e-07	3.69154e-06	-0.383707	0.0118478	0.0320379	FALSE	1.23684	22658	0.415037	22658
chr8	35588921	35590920	2000	-	Gm16793	1728	8	2	9	FALSE	FALSE	-2.1494	0.0281891	0.113109	0.0718238	0.917532	1	TRUE	0.0665541	100504714	0.415037	100504714
chr8	105255054	105257053	2000	-	B3gnt9	2516	650	467	1425	FALSE	FALSE	-0.699591	1.68355e-10	5.62433e-09	1.03527	6.43533e-28	3.50797e-26	FALSE	3.71391	97440	0.415037	97440
chr10	94944479	94946478	2000	-	Plxnc1	7045	111	213	160	FALSE	TRUE	0.716973	5.86431e-05	0.0006489	0.430064	0.0228675	0.0574416	TRUE	0.226501	54712	0.415037	54712
chr11	70322419	70324418	2000	-	Alox12e	2309	89	219	88	TRUE	TRUE	1.07534	8.24578e-09	2.10638e-07	-0.113186	0.617371	0.836177	TRUE	0.554109	11685	0.415037	11685
chr19	45074239	45076238	2000	+	Kazald1	1380	628	455	1150	TRUE	TRUE	-0.68747	5.04214e-10	1.57059e-08	0.775638	1.43281e-15	2.23583e-14	TRUE	6.54198	107250	0.415037	107250
chr7	116038645	116040644	2000	-	Sox6	9362	163	134	262	TRUE	TRUE	-0.504945	0.00510206	0.0293654	0.587294	0.000184979	0.000711285	TRUE	0.250292	20679	0.415037	20679
chr11	88970738	88972737	2000	+	2210409E12Rik	377	166	625	281	TRUE	TRUE	1.68925	3.45392e-36	8.87876e-34	0.661957	1.80043e-05	8.09282e-05	FALSE	6.32988	72381	0.415037	72381
chr2	117342778	117344777	2000	-	Rasgrp1	5105	376	285	187	FALSE	FALSE	-0.622266	1.98659e-06	3.15645e-05	-1.10421	8.08e-15	1.16003e-13	TRUE	1.05882	19419	0.415037	19419
chr11	76996697	76998696	2000	+	Slc6a4	2747	9	24	23	TRUE	TRUE	1.182	0.0272602	0.110347	1.24544	0.0207924	0.0529922	TRUE	0.0470991	15567	0.438121	15567
chr5	149676357	149678356	2000	+	B3glct	4543	474	994	607	FALSE	FALSE	0.845469	2.94708e-16	1.92951e-14	0.259705	0.0187876	0.0484082	FALSE	1.49991	381694	0.438121	381694
chr9	21312234	21314233	2000	-	Ap1m2	1738	198	134	94	TRUE	TRUE	-0.785393	5.54848e-06	7.89423e-05	-1.17071	3.78641e-10	3.05578e-09	FALSE	1.63774	11768	0.438121	11768
chr6	47875655	47877654	2000	+	Zfp282	5221	855	1419	1366	FALSE	TRUE	0.508087	2.40446e-08	5.65151e-07	0.57885	2.36009e-10	1.95974e-09	TRUE	2.35419	101095	0.440573	101095
chr5	91515800	91517799	2000	+	Parm1	2085	56	109	96	FALSE	FALSE	0.736907	0.00224883	0.0149273	0.679396	0.00605855	0.0176243	TRUE	0.38611	231440	0.447459	231440
chr8	40924333	40926332	2000	+	Pdgfrl	1533	698	573	1155	FALSE	TRUE	-0.507325	1.33716e-06	2.22293e-05	0.629462	4.63121e-11	4.20442e-10	FALSE	6.54549	68797	0.447459	68797
chr2	33431225	33433224	2000	-	Zbtb34	6602	388	686	305	FALSE	TRUE	0.599272	9.86737e-08	2.09176e-06	-0.444129	0.000550923	0.00196238	FALSE	0.84486	241311	0.449803	241311
chr8	87472493	87474492	2000	-	Cbln1	2335	321	546	294	FALSE	FALSE	0.543431	6.48427e-06	9.06943e-05	-0.22371	0.0951252	0.197203	TRUE	1.97627	12404	0.462343	12404
chr5	129582314	129584313	2000	+	Mmp17	3489	170	312	178	FALSE	FALSE	0.652921	1.49946e-05	0.000191719	-0.0306791	0.855376	1	TRUE	0.700449	23948	0.469485	23948
chr12	85744639	85746638	2000	+	Mfsd7c	3435	190	314	277	FALSE	FALSE	0.501774	0.000649501	0.00524693	0.446599	0.00299622	0.00926564	TRUE	0.795162	217721	0.469485	217721
chr19	4477044	4479043	2000	-	Syt12	3277	87	146	135	FALSE	FALSE	0.523565	0.0102953	0.0517756	0.536207	0.00963899	0.0267038	TRUE	0.381656	171180	0.469485	171180
chr9	119355481	119357480	2000	+	Xylb	3978	79	135	105	FALSE	FALSE	0.549634	0.0096007	0.0490734	0.312991	0.162049	0.305426	FALSE	0.28549	102448	0.469485	102448
chr9	121640816	121642815	2000	+	Vipr1	4902	20	41	24	TRUE	TRUE	0.809321	0.0367174	0.138035	0.165049	0.706762	0.927541	TRUE	0.0586524	22354	0.469485	22354
chr6	117166635	117168634	2000	+	Cxcl12	7161	3026	1501	7304	TRUE	TRUE	-1.23415	9.0822e-53	4.43593e-50	1.1742	9.39935e-57	3.27917e-54	TRUE	6.07469	20315	0.479168	20315
chr1	192188877	192190876	2000	+	Kcnh1	7239	63	118	117	FALSE	TRUE	0.681635	0.00310137	0.0194701	0.79487	0.000559541	0.00199105	TRUE	0.12511	16510	0.479168	16510
chr1	159521869	159523868	2000	+	Tnr	5395	22	50	41	FALSE	TRUE	0.958024	0.00802183	0.0422747	0.797716	0.0345616	0.0833198	FALSE	0.0586219	21960	0.485427	21960
chr10	18545977	18547976	2000	-	Hebp2	1910	104	64	130	FALSE	FALSE	-0.921741	8.60373e-05	0.000910363	0.224643	0.262622	0.429714	FALSE	0.78276	56016	0.485427	56016
chr7	98833212	98835211	2000	+	Wnt11	3185	199	145	432	TRUE	TRUE	-0.678947	6.41014e-05	0.000701982	1.02078	1.06954e-13	1.35262e-12	TRUE	0.898199	22411	0.485427	22411
chr7	132576299	132578298	2000	-	Oat	2155	9596	7592	11924	TRUE	TRUE	-0.560679	1.55891e-15	9.51753e-14	0.216317	0.00185091	0.00599486	FALSE	64.0135	18242	0.485427	18242
chr10	80348349	80350348	2000	-	Adamtsl5	3559	150	101	262	TRUE	TRUE	-0.792528	4.88687e-05	0.000550391	0.707111	9.77103e-06	4.55466e-05	TRUE	0.605888	66548	0.490986	66548
chr1	58028069	58030068	2000	+	Aox1	4382	710	512	1194	TRUE	TRUE	-0.694264	7.1355e-11	2.51089e-09	0.652779	6.51421e-12	6.55474e-11	FALSE	2.32924	11761	0.4975	11761
chr16	14291309	14293308	2000	-	Myh11	6632	209	121	408	TRUE	TRUE	-1.01042	7.23218e-09	1.8789e-07	0.867646	2.6713e-10	2.20615e-09	FALSE	0.453034	17880	0.5025	17880
chr2	76982448	76984447	2000	-	Ttn	104320	4777	10474	7129	FALSE	TRUE	0.909886	4.66399e-37	1.27977e-34	0.480541	2.37746e-11	2.22793e-10	FALSE	0.658289	22138	0.514573	22138
chr10	128375224	128377223	2000	+	Ankrd52	6615	711	1174	849	TRUE	TRUE	0.500709	1.47034e-07	3.03527e-06	0.158846	0.108602	0.216786	FALSE	1.54514	237615	0.514573	237615
chr14	66280953	66282952	2000	-	Ptk2b	4034	383	298	494	FALSE	TRUE	-0.584549	6.21928e-06	8.759e-05	0.270045	0.0226071	0.0568987	FALSE	1.36487	19229	0.514573	19229
chr12	33147487	33149486	2000	-	F730043M19Rik	1551	40	77	38	TRUE	TRUE	0.72049	0.0108147	0.0539763	-0.170498	0.607993	0.825812	TRUE	0.370746	320046	0.521953	320046
chr8	23149486	23151485	2000	-	Gm15816	1697	0	4	1	TRUE	TRUE	4.94069	0.0261784	0.106764	3.1276	0.250653	0.413203	FALSE	0	101056408	0.527932	101056408
chr10	81604408	81606407	2000	+	BC025920	1890	31	58	27	TRUE	TRUE	0.679037	0.0343636	0.131042	-0.295076	0.441473	0.653011	FALSE	0.235792	268319	0.534336	268319
chr9	108806480	108808479	2000	+	Nckipsd	2870	142	258	254	FALSE	FALSE	0.638327	8.65415e-05	0.000915301	0.741401	5.25664e-06	2.53701e-05	FALSE	0.711271	80987	0.534336	80987
chr13	112991968	112993967	2000	+	Mcidas	2354	14	6	7	FALSE	FALSE	-1.42495	0.0320185	0.12382	-1.08305	0.0918343	0.191094	FALSE	0.0854969	622408	0.540568	622408
chr15	99053274	99055273	2000	+	Prph	1865	195	328	333	TRUE	TRUE	0.527227	0.000281522	0.0025482	0.674671	3.04284e-06	1.51373e-05	TRUE	1.50309	19132	0.540568	19132
chr3	142558152	142560151	2000	+	Gbp3	2972	221	37	290	FALSE	FALSE	-2.7967	8.53818e-36	2.1496e-33	0.294817	0.0414488	0.0969374	FALSE	1.06899	55932	0.540568	55932
chrX	137120227	137122226	2000	-	Esx1	1600	22	86	39	FALSE	FALSE	1.73881	4.95777e-08	1.1132e-06	0.725799	0.0573907	0.127889	TRUE	0.197666	13984	0.540568	13984
chr1	55363370	55365369	2000	-	Boll	1258	147	251	120	FALSE	TRUE	0.548779	0.000718743	0.00571368	-0.389458	0.0392592	0.0924184	TRUE	1.67983	75388	0.556393	75388
chr2	38930080	38932079	2000	+	Olfml2a	2409	82	18	188	FALSE	TRUE	-2.40164	4.94609e-13	2.30073e-11	1.09886	1.939e-08	1.2843e-07	FALSE	0.489334	241327	0.559427	241327
chr9	57262500	57264499	2000	-	1700017B05Rik	4934	617	1065	716	TRUE	TRUE	0.56469	9.39526e-09	2.36538e-07	0.117623	0.255562	0.420133	TRUE	1.79769	74211	0.563901	74211
chr8	11008331	11010330	2000	-	Irs2	4012	224	407	617	FALSE	TRUE	0.638531	2.54934e-06	3.95286e-05	1.36425	3.93446e-27	2.03999e-25	TRUE	0.802631	384783	0.563901	384783
chr19	6128116	6130115	2000	-	Snx15	1541	370	295	637	FALSE	TRUE	-0.549336	2.53249e-05	0.000305564	0.686546	2.0303e-09	1.50705e-08	FALSE	3.45166	69024	0.584963	69024
chr7	134224998	134226997	2000	-	Adam12	7675	132	108	213	FALSE	TRUE	-0.511703	0.00972252	0.0495273	0.592827	0.00054064	0.00192772	TRUE	0.247243	11489	0.584963	11489
chr12	111966878	111968877	2000	-	2010107E04Rik	365	9066	6746	6480	FALSE	FALSE	-0.649157	4.28739e-20	3.89228e-18	-0.581506	2.06179e-16	3.5334e-15	FALSE	357.069	70257	0.597902	70257
chr11	116626920	116628919	2000	-	Rhbdf2	3933	202	381	361	FALSE	TRUE	0.692388	7.96096e-07	1.39365e-05	0.740254	1.6412e-07	9.67877e-07	FALSE	0.73834	217344	0.612977	217344
chr10	60696391	60698390	2000	-	Cdh23	11255	38	70	77	FALSE	TRUE	0.65702	0.0246915	0.102672	0.919655	0.00127438	0.00425566	TRUE	0.0485363	22295	0.63743	22295
chr11	68430225	68432224	2000	+	Pik3r5	4363	89	153	103	FALSE	FALSE	0.558321	0.00546969	0.0309776	0.113575	0.60356	0.821419	FALSE	0.293247	320207	0.643856	320207
chr1	74360208	74362207	2000	+	Catip	2101	106	189	245	FALSE	FALSE	0.611046	0.000941592	0.00718806	1.11079	2.1076e-10	1.76206e-09	FALSE	0.725285	241112	0.646363	241112
chr16	17274400	17276399	2000	+	Tmem191c	1408	89	235	140	FALSE	FALSE	1.17701	1.56754e-10	5.28011e-09	0.55588	0.00655079	0.0189187	TRUE	0.908691	224019	0.646363	224019
chr11	75192093	75194092	2000	+	Rtn4rl1	3308	115	216	276	TRUE	TRUE	0.686116	0.000101478	0.00105288	1.16515	3.70699e-12	3.85391e-11	TRUE	0.49976	237847	0.667425	237847
chr8	95331851	95333850	2000	-	Zfp319	4107	87	153	192	TRUE	TRUE	0.591068	0.00343933	0.0212047	1.04394	5.5422e-08	3.47219e-07	TRUE	0.304525	79233	0.671946	79233
chr11	77491512	77493511	2000	+	Git1	3650	577	1103	775	TRUE	TRUE	0.711943	6.32661e-13	2.90964e-11	0.32852	0.0014842	0.00488617	FALSE	2.27254	216963	0.678072	216963
chr19	44545749	44547748	2000	-	Sec31b	3923	8	33	19	TRUE	TRUE	1.80688	0.000406632	0.0035102	1.13904	0.0496972	0.113014	TRUE	0.0293157	240667	0.678072	240667
chr7	143094543	143096542	2000	-	Trpm5	4383	16	34	19	FALSE	TRUE	0.860065	0.0443653	0.159303	0.14981	0.759765	0.980443	FALSE	0.052478	56843	0.678072	56843
chr13	62858271	62860270	2000	-	Fbp2	1294	58	298	90	FALSE	TRUE	2.13624	2.5254e-28	4.2533e-26	0.535896	0.0314504	0.0765371	FALSE	0.644351	14120;14121;16549	0.678072	c("14120"
chr2	152933109	152935108	2000	-	Foxs1	1311	204	132	354	FALSE	FALSE	-0.85011	8.10319e-07	1.41652e-05	0.697809	8.3043e-07	4.4778e-06	FALSE	2.23695	14239	0.678072	14239
chr4	114908799	114910798	2000	-	Foxd2	2619	4	15	16	FALSE	FALSE	1.65603	0.0232507	0.0981467	1.87164	0.00882644	0.0246738	TRUE	0.021956	17301	0.685127	17301
chr1	131245079	131247078	2000	-	Rassf5	3405	218	141	288	FALSE	TRUE	-0.850753	3.85007e-07	7.24997e-06	0.304545	0.0359329	0.0862171	TRUE	0.920382	54354	0.688056	54354
chr16	23222840	23224839	2000	+	St6gal1	4836	230	406	270	TRUE	TRUE	0.596867	9.9186e-06	0.000132845	0.134215	0.355973	0.548606	FALSE	0.683707	20440	0.691878	20440
chr6	113440617	113442616	2000	+	Jagn1	1260	4376	3034	3996	TRUE	TRUE	-0.751099	1.24829e-23	1.52422e-21	-0.228093	0.00197	0.00634855	FALSE	49.927	67767	0.703018	67767
chr12	112929396	112931395	2000	-	Jag2	4054	291	537	544	FALSE	TRUE	0.660959	7.87165e-08	1.7042e-06	0.805288	5.16308e-11	4.66646e-10	TRUE	1.0319	16450	0.710493	16450
chr19	36057261	36059260	2000	-	Htr7	3082	98	65	110	FALSE	FALSE	-0.813788	0.000600295	0.0049128	0.0695225	0.741603	0.960728	TRUE	0.457112	15566	0.710493	15566
chr2	121350914	121352913	2000	-	Ppip5k1	5531	346	573	386	TRUE	TRUE	0.504887	1.86059e-05	0.000231824	0.0607644	0.629066	0.849175	FALSE	0.899293	327655	0.710493	327655
chr2	173119426	173121425	2000	-	Ctcfl	3217	48	94	65	FALSE	FALSE	0.745494	0.00394653	0.0238265	0.3396	0.226294	0.394636	FALSE	0.214496	664799	0.719892	664799
chr12	11436550	11438549	2000	-	Vsnl1	1936	8	2	13	FALSE	TRUE	-2.1494	0.0281891	0.113109	0.596042	0.348284	0.538047	FALSE	0.0594037	26950	0.726982	26950
chr3	87795063	87797062	2000	-	Ntrk1	2588	39	81	56	TRUE	TRUE	0.829848	0.00316694	0.0198003	0.423772	0.165212	0.310597	TRUE	0.216635	18211	0.726982	18211
chr3	104779156	104781155	2000	+	Ppm1j	1720	39	76	33	TRUE	TRUE	0.738083	0.00967661	0.0493345	-0.336876	0.329914	0.516563	FALSE	0.32596	71887	0.726982	71887
chr8	110168107	110170106	2000	-	Calb2	1431	189	76	97	FALSE	TRUE	-1.53538	7.46443e-15	4.20021e-13	-1.05837	1.65232e-08	1.1046e-07	FALSE	1.89868	12308	0.730813	12308
chr4	116167499	116169498	2000	-	Tspan1	1971	42	75	43	TRUE	TRUE	0.612397	0.0293256	0.116867	-0.0629114	0.843703	1	FALSE	0.306331	66805	0.736966	66805
chr11	116131029	116133028	2000	-	Trim65	3050	4	16	25	FALSE	FALSE	1.74833	0.0149822	0.0694403	2.51133	8.96313e-05	0.00036318	TRUE	0.0188534	338364	0.736966	338364
chr12	15816686	15818685	2000	-	Trib2	4198	2399	1006	4376	TRUE	TRUE	-1.47641	7.38355e-67	5.30334e-64	0.770106	4.5652e-24	1.78665e-22	TRUE	8.21517	217410	0.736966	217410
chr6	124542260	124544259	2000	-	C1s1	2985	700	436	1051	FALSE	FALSE	-0.905553	1.37154e-16	9.27824e-15	0.489221	4.12814e-07	2.31595e-06	FALSE	3.37118	50908	0.748461	50908
chr7	19023440	19025439	2000	-	Foxa3	2039	63	45	37	FALSE	TRUE	-0.70649	0.0136182	0.0644389	-0.862605	0.00404304	0.012179	FALSE	0.444173	15377	0.748461	15377
chr3	90610994	90612993	2000	+	S100a6	719	61470	45836	79171	TRUE	TRUE	-0.646134	9.633e-22	9.88435e-20	0.268045	6.44505e-05	0.000266725	FALSE	1229.03	20200	0.768674	20200
chr15	85581722	85583721	2000	-	Wnt7b	4415	12	35	51	TRUE	TRUE	1.31332	0.00399116	0.0240425	1.97962	1.86191e-06	9.56856e-06	TRUE	0.0390732	22422	0.770518	22422
chr16	96465706	96467705	2000	+	Pcp4	641	3	0	0	FALSE	FALSE	-4.75506	0.031338	0.122037	-4.69125	0.0368148	0.0876564	FALSE	0.0672809	18546	0.777608	18546
chr4	114404824	114406823	2000	+	Trabd2b	6617	1217	903	2019	TRUE	TRUE	-0.653187	1.10011e-12	4.94765e-11	0.633217	7.03929e-14	9.08116e-13	TRUE	2.64398	666048	0.777608	666048
chr6	4745406	4747405	2000	+	Peg10	6666	6418	11882	6389	FALSE	TRUE	0.665839	3.32031e-21	3.29615e-19	-0.103575	0.146329	0.279989	FALSE	13.8409	170676	0.777608	170676
chrX	20920819	20922818	2000	-	Syn1	3213	161	292	151	FALSE	TRUE	0.635806	3.87432e-05	0.00044771	-0.189404	0.282642	0.454643	FALSE	0.720351	20964	0.793549	20964
chr5	129723175	129725174	2000	+	Gbas	2098	1669	1351	2046	FALSE	FALSE	-0.527646	5.27525e-10	1.63486e-08	0.196765	0.0161833	0.0423387	FALSE	11.4361	14467	0.804449	14467
chr2	134784264	134786263	2000	+	Plcb1	7116	729	542	1205	FALSE	TRUE	-0.65023	6.31731e-10	1.93299e-08	0.627914	3.18606e-11	2.94277e-10	TRUE	1.47272	18795	0.819428	18795
chr6	90810024	90812023	2000	-	Iqsec1	6812	773	1449	1156	FALSE	TRUE	0.683702	1.15488e-13	5.80317e-12	0.483493	2.9063e-07	1.66295e-06	TRUE	1.6313	232227	0.823122	232227
chr11	116335255	116337254	2000	-	Foxj1	2578	26	55	58	FALSE	FALSE	0.855326	0.0116906	0.0576179	1.05702	0.00155482	0.0051008	TRUE	0.144984	15223	0.830075	15223
chr11	120719568	120721567	2000	+	Rac3	1078	481	361	573	FALSE	FALSE	-0.63658	1.14329e-07	2.39658e-06	0.155418	0.162349	0.305825	FALSE	6.41439	17979;170758	0.842459	c("17979"
chr14	48444452	48446451	2000	+	Tmem260	5218	666	543	1185	FALSE	TRUE	-0.517196	1.20978e-06	2.03192e-05	0.734145	2.06142e-14	2.82186e-13	FALSE	1.83484	218989	0.874469	218989
chr3	87768854	87770853	2000	-	Pear1	4713	232	186	417	FALSE	TRUE	-0.541229	0.000533064	0.0044324	0.748575	2.31435e-08	1.51646e-07	TRUE	0.707651	73182	0.874469	73182
chr18	74440719	74442718	2000	+	Myo5b	6647	123	254	132	FALSE	TRUE	0.822848	1.02272e-06	1.73926e-05	0.00483121	0.979976	1	TRUE	0.266016	17919	0.903785	17919
chr6	42644942	42646941	2000	-	Tcaf2	4257	272	161	434	TRUE	TRUE	-0.978686	3.34625e-10	1.06683e-08	0.576834	7.74127e-06	3.65737e-05	FALSE	0.918531	232748	0.903785	232748
chr8	104338694	104340693	2000	+	Cmtm3	1616	977	763	2022	FALSE	FALSE	-0.579325	1.75174e-09	5.04472e-08	0.952223	5.176e-28	2.84692e-26	FALSE	8.69124	68119	0.903785	68119
chr10	67535969	67537968	2000	+	Egr2	2965	126	58	126	FALSE	FALSE	-1.34001	5.36356e-09	1.41911e-07	-0.0969475	0.616165	0.834806	TRUE	0.610906	13654	0.906891	13654
chr4	41696992	41698991	2000	-	Cntfr	2267	5	20	20	FALSE	FALSE	1.75403	0.00659378	0.0360561	1.87781	0.00345301	0.0105408	FALSE	0.0317064	12804	0.912537	12804
chr6	21984010	21986009	2000	+	Cped1	4898	2243	1289	4224	TRUE	TRUE	-1.02183	1.75721e-34	4.2488e-32	0.816103	1.6985e-26	8.37959e-25	FALSE	6.58323	214642	0.93587	214642
chr3	89160058	89162057	2000	-	Hcn3	3262	33	118	56	TRUE	TRUE	1.61213	2.09438e-09	5.94041e-08	0.66397	0.0367531	0.0876564	TRUE	0.145432	15168;330953	0.945552	c("15168"
chr9	43742676	43744675	2000	+	Pvrl1	5061	322	551	421	FALSE	FALSE	0.552094	4.40938e-06	6.43642e-05	0.289617	0.0210869	0.0536754	TRUE	0.914636	58235	0.949374	58235
chr4	131838179	131840178	2000	-	Ptpru	5504	101	178	149	FALSE	TRUE	0.594232	0.00167776	0.0116998	0.463439	0.0180579	0.0467054	TRUE	0.263798	19273	0.962525	19273
chr1	92908925	92910924	2000	+	Rnpepl1	3039	329	611	496	FALSE	TRUE	0.670163	1.30591e-08	3.19875e-07	0.495055	4.72423e-05	0.00019943	TRUE	1.5563	108657	1	108657
chr9	45935959	45937958	2000	-	Tagln	1586	679	466	1021	FALSE	FALSE	-0.765644	2.00102e-12	8.66435e-11	0.491382	4.51887e-07	2.52356e-06	FALSE	6.15454	21345	1	21345
chr6	34919060	34921059	2000	+	Stra8	1455	23	60	32	TRUE	TRUE	1.15661	0.000737258	0.00581893	0.37765	0.340187	0.528107	FALSE	0.227245	20899	1	20899
chr8	3720552	3722551	2000	-	Clec4g	1235	14	40	15	FALSE	FALSE	1.28485	0.00253657	0.0164806	0.0024707	0.99632	1	FALSE	0.162963	75863	1	75863
chr7	19749474	19751473	2000	-	Pvrl2	3444	1043	1849	1484	FALSE	FALSE	0.603218	3.48541e-12	1.46754e-10	0.411667	3.20151e-06	1.58976e-05	FALSE	4.35361	19294	1.03562	19294
chr5	134747155	134749154	2000	-	Eln	3781	83	60	272	TRUE	TRUE	-0.689653	0.00601845	0.0335639	1.61397	4.49061e-19	1.02779e-17	FALSE	0.315573	13717;68528	1.07039	c("13717"
chr14	55602085	55604084	2000	+	Irf9	2688	1147	814	1302	TRUE	TRUE	-0.717405	1.81767e-14	9.88624e-13	0.0858116	0.332581	0.520105	FALSE	6.13427	16391	1.08246	16391
chr10	128589402	128591401	2000	-	Erbb3	4020	2063	4174	2967	FALSE	TRUE	0.793919	7.61197e-25	1.03273e-22	0.427196	5.03221e-08	3.17221e-07	FALSE	7.37738	13867	1.10692	13867
chr17	35565585	35567584	2000	+	2300002M23Rik	1248	356	891	300	FALSE	FALSE	1.10056	1.6947e-23	2.01884e-21	-0.343827	0.00866791	0.0243002	FALSE	4.10076	69542	1.19265	69542
chr19	47729856	47731855	2000	+	Sfr1	1583	18486	14202	16859	FALSE	FALSE	-0.603068	1.67769e-18	1.33892e-16	-0.229956	0.000769016	0.00267029	FALSE	167.877	67788	1.19931	67788
chr1	183295160	183297159	2000	+	Aida	3293	3986	2695	4341	FALSE	TRUE	-0.78736	2.98562e-25	4.21456e-23	0.0260413	0.723907	0.940697	FALSE	17.401	108909	1.24101	108909
chr4	58986979	58988978	2000	-	Ptgr1	2104	1873	1517	2146	TRUE	TRUE	-0.526824	2.3771e-10	7.74016e-09	0.0992493	0.218775	0.391866	FALSE	12.7974	67103	1.26303	67103
chr16	38900445	38902444	2000	+	Igsf11	3412	53	96	76	FALSE	TRUE	0.633193	0.0117677	0.0578833	0.422129	0.110434	0.220041	TRUE	0.223304	207683	1.31034	207683
chr4	104911556	104913555	2000	+	1700024P16Rik	3258	13	31	13	FALSE	FALSE	1.02453	0.0259998	0.106764	-0.0961198	0.864771	1	FALSE	0.0573616	242594	1.35364	242594
chr15	78718014	78720013	2000	-	Elfn2	4861	0	8	7	FALSE	TRUE	5.917	0.00167633	0.0116932	5.78603	0.00239799	0.00756509	TRUE	0	207393	1.76553	207393
chr2	168010494	168012493	2000	-	Fam65c	2935	56	34	126	FALSE	FALSE	-0.939894	0.00279082	0.0177903	1.07125	4.25789e-06	2.08339e-05	FALSE	0.274289	69553	1.87447	69553
B. List of CTCF-positive Group II TSS sites that associate with genes that show significant change in transcription in NUP153 KD-1 cells.
Chromosome #	Start	End	Width	Strand	Gene ID	Length	WT	NUP153 KD-1	NUP153 KD-2	NUP153+ at TSS	NUP153+ at TSS or Gene Body	NUP153 KD-1 Log FC	NUP153 KD-1 P-Value	NUP153 KD-1 FDR	NUP153 KD-2 Log FC	NUP153 KD-2 P-Value	NUP153 KD-1 FDR	Bivalent state	Control (FPKM)	EID	Score	Gene ID
chr18	61649159	61651158	2000	-	Mir143	63	6	1	5	FALSE	FALSE	-2.65295	0.0291326	0.116191	-0.352029	0.680336	0.903944	FALSE	1.36911	387161	-1.80735	387161
chr4	121037666	121039665	2000	+	Col9a2	2746	386	984	665	TRUE	TRUE	1.12709	7.78519e-26	1.15226e-23	0.687539	1.14321e-09	8.74358e-09	TRUE	2.02076	12840	-1.39232	12840
chr3	36690068	36692067	2000	-	Trpc3	3694	7	23	13	FALSE	FALSE	1.47831	0.0101828	0.0513472	0.785625	0.231423	0.399236	TRUE	0.0272414	22065	-1.32193	22065
chr12	7975777	7977776	2000	+	Apob	13909	92	331	146	TRUE	TRUE	1.62317	1.96678e-21	1.97657e-19	0.568602	0.004688	0.0139566	FALSE	0.0950869	238055	-1.16993	238055
chr7	80387847	80389846	2000	-	Fes	2762	199	128	367	FALSE	FALSE	-0.858678	8.47268e-07	1.46746e-05	0.7856	2.75495e-08	1.79314e-07	TRUE	1.03576	14159	-1.16993	14159
chr11	94934370	94936369	2000	+	Col1a1	4698	2391	1915	4450	FALSE	TRUE	-0.542972	1.12496e-11	4.46709e-10	0.799117	8.36713e-26	3.8773e-24	FALSE	7.31636	12842	-1.16993	12842
chr11	100704172	100706171	2000	-	Dhx58	2412	141	75	175	FALSE	FALSE	-1.13206	8.43115e-08	1.80821e-06	0.214445	0.222754	0.394636	FALSE	0.84037	80861	-1.08746	80861
chr5	136883008	136885007	2000	-	Col26a1	2705	52	108	59	FALSE	TRUE	0.830314	0.000737845	0.00582006	0.084968	0.762859	0.98388	TRUE	0.276353	140709	-1	140709
chr7	31058035	31060034	2000	+	Lgi4	3444	27	14	67	FALSE	TRUE	-1.16261	0.0120128	0.0589561	1.2105	0.000155568	0.000604955	FALSE	0.112701	243914	-0.825971	243914
chr15	32242913	32244912	2000	+	Sema5a	10809	228	187	340	FALSE	TRUE	-0.508421	0.00117261	0.00868293	0.479241	0.000590011	0.00209094	TRUE	0.303234	20356	-0.765535	20356
chr9	58200997	58202996	2000	+	1600029O15Rik	1809	83	162	124	TRUE	TRUE	0.741271	0.000239625	0.00221327	0.481517	0.0239943	0.0599331	FALSE	0.659581	665268	-0.765535	665268
chr8	94876213	94878212	2000	-	Dok4	2604	341	279	559	FALSE	TRUE	-0.512032	0.000129861	0.00129813	0.615855	2.05755e-07	1.19951e-06	FALSE	1.88253	114255	-0.652077	114255
chr3	127837393	127839392	2000	-	Ap1ar	2390	3154	2258	3172	FALSE	TRUE	-0.704838	1.10782e-19	9.80218e-18	-0.0888301	0.241395	0.413141	FALSE	18.9711	211556	-0.584963	211556
chr2	119547528	119549527	2000	-	Exd1	3143	55	113	52	FALSE	TRUE	0.81478	0.000698015	0.00557795	-0.177549	0.534938	0.754213	FALSE	0.251563	241624	-0.584963	241624
chr5	122047726	122049725	2000	-	Cux2	5113	21	44	21	FALSE	TRUE	0.840884	0.0255415	0.105559	-0.0964697	0.829339	1	TRUE	0.0590435	13048	-0.584963	13048
chr11	95383022	95385021	2000	+	Slc35b1	1169	4303	2950	4377	FALSE	TRUE	-0.767334	1.77184e-24	2.28943e-22	-0.072442	0.323898	0.50897	FALSE	52.9158	73836;110172	-0.519374	c("73836"	"110172")
chr11	95587599	95589598	2000	-	Ngfr	3406	337	582	336	FALSE	TRUE	0.565377	1.73464e-06	2.80727e-05	-0.101293	0.434412	0.643776	TRUE	1.42237	18053	-0.514573	18053
chr7	4120629	4122628	2000	-	9430041J12Rik	2312	21	12	12	TRUE	TRUE	-1.0219	0.045443	0.162341	-0.897223	0.0794976	0.170117	FALSE	0.130575	77323	-0.514573	77323
chr8	125052295	125054294	2000	+	Disc1	2597	26	50	37	TRUE	TRUE	0.718175	0.0383641	0.142797	0.410312	0.269126	0.438477	TRUE	0.143923	244667	-0.459432	244667
chr6	17304435	17306434	2000	+	Cav1	2767	23873	12620	33807	TRUE	TRUE	-1.14239	3.04815e-61	1.73114e-58	0.404897	2.33367e-09	1.72125e-08	TRUE	124.03	12389	-0.440573	12389
chr2	9878501	9880500	2000	-	Gata3	3215	17	41	33	FALSE	TRUE	1.04233	0.00975705	0.0496617	0.85531	0.0432626	0.100745	TRUE	0.0760145	14462	-0.426265	14462
chr4	129121826	129123825	2000	-	Hpca	1835	24	95	82	TRUE	TRUE	1.75728	8.52293e-09	2.16811e-07	1.67057	1.05458e-07	6.38026e-07	TRUE	0.18802	15444	-0.415037	15444
chr11	115267144	115269143	2000	-	Grin2c	4895	6	25	16	FALSE	TRUE	1.81643	0.0019253	0.0131347	1.30084	0.0448665	0.103886	TRUE	0.0176209	14813	-0.415037	14813
chr4	152272462	152274461	2000	+	Gpr153	3777	692	494	1716	FALSE	FALSE	-0.708842	4.33195e-11	1.56727e-09	1.21302	1.24863e-39	1.77284e-37	TRUE	2.63383	100129	-0.392317	100129
chr4	3872006	3874005	2000	-	Mos	1448	6	0	4	FALSE	FALSE	-5.7281	0.00234515	0.0153999	-0.6649	0.460097	0.672299	FALSE	0.0595678	17451	-0.378512	17451
chr1	59480247	59482246	2000	+	Fzd7	4809	1283	1006	2947	FALSE	FALSE	-0.573561	1.90212e-10	6.29426e-09	1.10261	3.86805e-41	6.05523e-39	TRUE	3.83531	14369	-0.36257	14369
chr1	13373984	13375983	2000	-	Ncoa2	8514	1868	3301	2280	FALSE	TRUE	0.598645	2.58979e-14	1.3809e-12	0.190484	0.0177775	0.046068	FALSE	3.15407	17978	-0.36257	17978
chr7	120201889	120203888	2000	-	Crym	1256	115	253	212	TRUE	TRUE	0.914091	9.08789e-08	1.93492e-06	0.784751	9.06186e-06	4.24841e-05	FALSE	1.31625	12971	-0.36257	12971
chr6	86193351	86195350	2000	+	Tgfa	4229	428	316	683	TRUE	TRUE	-0.660194	1.42051e-07	2.93736e-06	0.577097	1.76217e-07	1.03572e-06	TRUE	1.45491	21802	-0.335603	21802
chr6	134980101	134982100	2000	+	Apold1	3284	29	66	29	FALSE	FALSE	0.960891	0.00241297	0.0157812	-0.0966273	0.800847	1	FALSE	0.126947	381823	-0.321928	381823
chr18	3334516	3336515	2000	+	Gm6225	1700	46	116	81	TRUE	TRUE	1.10974	8.59549e-06	0.000116812	0.71776	0.00775201	0.0219977	FALSE	0.388989	633947	-0.321928	633947
chr4	43955802	43957801	2000	+	Glipr2	2019	2538	1955	3459	TRUE	TRUE	-0.599223	4.88506e-14	2.54017e-12	0.349604	4.91986e-06	2.38389e-05	TRUE	18.0711	384009	-0.321928	384009
chr5	89457799	89459798	2000	-	Gc	1812	14	3	7	TRUE	TRUE	-2.39363	0.00212012	0.0141866	-1.08305	0.0918343	0.191094	FALSE	0.11107	14473	-0.321928	14473
chr8	104532800	104534799	2000	+	Car7	2154	22	70	25	FALSE	TRUE	1.44234	1.6019e-05	0.000202484	0.0869178	0.837753	1	TRUE	0.146827	12354	-0.311202	12354
chr13	117600420	117602419	2000	+	Hcn1	7911	132	78	216	FALSE	TRUE	-0.980498	3.98996e-06	5.8911e-05	0.612993	0.00033367	0.00122886	TRUE	0.239867	15165	-0.263034	15165
chr16	95700507	95702506	2000	+	Ets2	3556	538	942	580	FALSE	TRUE	0.585284	9.49153e-09	2.3798e-07	0.0114005	0.916713	1	FALSE	2.17495	23872	-0.263034	23872
chr13	69739798	69741797	2000	-	Ube2ql1	2682	4	18	4	FALSE	TRUE	1.91692	0.00608085	0.033827	-0.0941041	0.924381	1	TRUE	0.0214403	76980	-0.222392	76980
chr4	129135160	129137159	2000	+	Fndc5	2702	19	42	20	FALSE	TRUE	0.91754	0.018696	0.082921	-0.0228964	0.960645	1	TRUE	0.101087	384061	-0.222392	384061
chr9	114496445	114498444	2000	-	Ccr4	2787	24	65	62	FALSE	FALSE	1.21074	0.000275963	0.00250665	1.26795	0.000156007	0.000606375	FALSE	0.123795	12457;12773	-0.222392	c("12457"	"12773")
chr14	123658240	123660239	2000	+	Itgbl1	2357	755	458	1548	TRUE	TRUE	-0.943659	1.62978e-18	1.30495e-16	0.938703	1.51752e-24	6.21802e-23	FALSE	4.60486	223272	-0.222392	223272
chr10	79986700	79988699	2000	+	Cnn2	1782	4852	3543	8378	FALSE	FALSE	-0.676321	6.09328e-20	5.47074e-18	0.690969	5.48024e-22	1.67711e-20	TRUE	39.1419	12798	-0.201634	12798
chr1	73864367	73866366	2000	-	6030407O03Rik	1801	6	19	7	FALSE	TRUE	1.42294	0.0228391	0.0968155	0.122977	0.876204	1	FALSE	0.0478924	109198	-0.192645	109198
chr3	116423933	116425932	2000	-	Cdc14a	4485	300	520	526	FALSE	TRUE	0.570634	3.4947e-06	5.24872e-05	0.71283	6.09252e-09	4.26564e-08	TRUE	0.961585	229776	-0.192645	229776
chr17	7804875	7806874	2000	-	Fndc1	5846	14	32	18	FALSE	TRUE	0.964128	0.0315744	0.122607	0.26345	0.607412	0.825235	FALSE	0.0344269	68655	-0.137504	68655
chr19	10240649	10242648	2000	-	Myrf	5597	179	363	157	TRUE	TRUE	0.796882	3.97804e-08	9.10475e-07	-0.286025	0.0942349	0.195624	FALSE	0.459755	225908	-0.121991	225908
chr10	78040387	78042386	2000	+	Dnmt3l	2670	10090	16841	12647	TRUE	TRUE	0.516313	8.29415e-14	4.20231e-12	0.228823	0.00096672	0.00329725	FALSE	54.3261	54427	-0.115477	54427
chr10	116016463	116018462	2000	+	Ptprr	4031	10	2	9	FALSE	TRUE	-2.46722	0.00776689	0.0412427	-0.245806	0.708287	0.927541	TRUE	0.0356628	19279	-0.0780025	19279
chr6	34352264	34354263	2000	+	Akr1b8	1304	1573	2710	2292	TRUE	TRUE	0.562006	3.34052e-12	1.40896e-10	0.446015	4.60502e-08	2.91421e-07	FALSE	17.3412	14187	-0.0780025	14187
chr5	119668962	119670961	2000	+	Tbx3	4837	4286	7236	4740	FALSE	TRUE	0.532815	1.65878e-13	8.15074e-12	0.0482102	0.510134	0.73166	TRUE	12.7381	21386	-0.0740006	21386
chr10	93160885	93162884	2000	+	Mir1931	119	4	0	0	FALSE	FALSE	-5.15668	0.0129445	0.0620083	-5.09226	0.0159382	0.0417938	FALSE	0.483217	100316689	-0.0641303	100316689
chr6	52218474	52220473	2000	-	Hoxa7	1951	20	46	81	FALSE	FALSE	0.974818	0.00975534	0.0496617	1.91449	6.02914e-09	4.22975e-08	TRUE	0.147367	15404	-0.0544478	15404
chr6	47941275	47943274	2000	+	Zfp783	4415	141	273	260	TRUE	TRUE	0.730003	5.85239e-06	8.28049e-05	0.785254	1.30812e-06	6.85189e-06	FALSE	0.45911	232785	-0.0473057	232785
chr4	43440377	43442376	2000	+	Tesk1	3620	144	261	331	FALSE	FALSE	0.634836	8.67881e-05	0.000916322	1.10307	8.52291e-13	9.60489e-12	FALSE	0.571851	21754	-0.0473057	21754
chr1	119422149	119424148	2000	-	Inhbb	4255	273	600	541	FALSE	TRUE	0.913042	8.93389e-14	4.51707e-12	0.88939	8.1864e-13	9.25128e-12	FALSE	0.922342	16324	-0.0395284	16324
chr19	42431684	42433683	2000	-	Crtac1	2616	251	602	317	TRUE	TRUE	1.039	6.77324e-17	4.69913e-15	0.239646	0.0838121	0.178135	TRUE	1.37932	72832	-0.0339473	72832
chr17	8986433	8988432	2000	+	1700010I14Rik	1878	16	41	39	TRUE	TRUE	1.12918	0.00581496	0.0326603	1.18228	0.00418023	0.0125396	FALSE	0.122477	66931	0	66931
chr6	38876091	38878090	2000	-	Hipk2	4575	643	1093	665	FALSE	TRUE	0.542588	2.58161e-08	6.03307e-07	-0.0484988	0.640682	0.862037	TRUE	2.02045	15258	0	15258
chr11	3914565	3916564	2000	-	Slc35e4	3059	1595	1175	3781	FALSE	FALSE	-0.663568	1.80939e-14	9.8632e-13	1.14811	1.85237e-47	3.93362e-45	TRUE	7.49566	103710	0.040642	103710
chr3	95215557	95217556	2000	+	Gm16740	956	104	85	78	TRUE	TRUE	-0.513099	0.019833	0.0868774	-0.511368	0.0228366	0.0573817	FALSE	1.56388	100504029	0.0565835	100504029
chr4	137275735	137277734	2000	+	Wnt4	3823	83	138	113	TRUE	TRUE	0.510154	0.014556	0.0678643	0.347646	0.110341	0.21988	TRUE	0.312106	22417	0.0565835	22417
chr1	37719712	37721711	2000	-	2010300C02Rik	4361	25	58	68	TRUE	TRUE	0.988094	0.00349669	0.0215097	1.34235	3.61282e-05	0.000155288	TRUE	0.0824105	72097	0.0614005	72097
chr3	86002392	86004391	2000	-	Prss48	949	26	58	27	TRUE	TRUE	0.931765	0.00542722	0.0308685	-0.042396	0.915615	1	FALSE	0.393855	368202	0.0766213	368202
chr2	155945265	155947264	2000	-	Gdf5	2315	2	17	10	FALSE	FALSE	2.7952	0.000794752	0.006199	2.1588	0.0217337	0.0548816	FALSE	0.0124196	14563	0.0780025	14563
chr4	129958474	129960473	2000	+	1700003M07Rik	2315	142	237	157	FALSE	FALSE	0.51591	0.00180623	0.0124569	0.04779	0.79025	1	FALSE	0.881792	72225	0.0780025	72225
chr15	44787964	44789963	2000	-	Sybu	4148	50	34	73	FALSE	TRUE	-0.776751	0.0162177	0.0739149	0.447995	0.097843	0.2021	TRUE	0.173285	319613	0.0824622	319613
chr2	119271127	119273126	2000	-	Rhov	1657	207	358	293	TRUE	TRUE	0.567334	5.81253e-05	0.000643754	0.404021	0.00573361	0.0167549	FALSE	1.79588	228543	0.0824622	228543
chr7	43779154	43781153	2000	+	Klk10	1354	236	193	181	FALSE	FALSE	-0.512619	0.000911037	0.00697224	-0.47955	0.00220528	0.00701878	FALSE	2.50566	69540	0.0824622	69540
chr11	67965543	67967542	2000	-	Cfap52	2201	22	70	41	FALSE	TRUE	1.44234	1.6019e-05	0.000202484	0.797716	0.0345616	0.0833198	FALSE	0.143692	71860	0.0931094	71860
chr12	8311533	8313532	2000	+	Hs1bp3	2958	259	491	278	FALSE	FALSE	0.69979	4.29064e-08	9.75524e-07	0.00508674	0.971262	1	FALSE	1.25872	58240	0.0931094	58240
chr6	49317453	49319452	2000	+	Ccdc126	2271	695	1179	767	TRUE	TRUE	0.53967	1.61109e-08	3.90321e-07	0.0451622	0.653747	0.87557	FALSE	4.39943	57895	0.0931094	57895
chr15	58823328	58825327	2000	-	Tmem65	3644	3790	2827	4917	FALSE	FALSE	-0.645635	1.52161e-17	1.11925e-15	0.278529	0.00015235	0.000593389	FALSE	14.9517	74868	0.10188	74868
chr1	119053520	119055519	2000	-	Gli2	6708	328	719	415	TRUE	TRUE	0.909325	2.86155e-15	1.6839e-13	0.24229	0.0534365	0.120285	FALSE	0.702926	14633	0.10188	14633
chr5	142550999	142552998	2000	-	Radil	3769	84	149	120	FALSE	TRUE	0.60344	0.00322046	0.0200886	0.417009	0.0516366	0.116834	FALSE	0.320392	231858	0.115477	231858
chr13	34345083	34347082	2000	-	Slc22a23	6251	110	201	117	FALSE	TRUE	0.646412	0.0003528	0.00310141	-0.00802982	0.968389	1	TRUE	0.252972	73102	0.125531	73102
chr8	105979320	105981319	2000	-	Dpep3	1681	4	29	6	FALSE	FALSE	2.60091	2.95815e-05	0.000352395	0.475732	0.598	0.818701	FALSE	0.0342075	71854	0.125531	71854
chr2	25426774	25428773	2000	+	Abca2	8061	449	744	658	FALSE	FALSE	0.505744	3.06366e-06	4.67903e-05	0.454224	3.75848e-05	0.00016083	FALSE	0.80073	11305	0.137504	11305
chr11	4947965	4949964	2000	-	Nefh	3992	3008	5357	2670	FALSE	FALSE	0.609868	2.33784e-16	1.55143e-14	-0.268997	0.000465214	0.00167715	TRUE	10.8322	380684	0.137504	380684
chr9	66069632	66071631	2000	-	Snx22	2555	33	62	34	FALSE	FALSE	0.685163	0.0277188	0.111875	-0.0537744	0.88043	1	TRUE	0.185674	382083	0.152003	382083
chr18	66291739	66293738	2000	-	Ccbe1	5742	48	126	81	FALSE	TRUE	1.16766	1.45938e-06	2.40781e-05	0.656517	0.0138816	0.0369929	TRUE	0.120173	320924	0.152003	320924
chr9	67757537	67759536	2000	+	C2cd4b	1330	1	14	14	FALSE	FALSE	3.44091	0.000713151	0.00567292	3.55904	0.000405531	0.00147417	FALSE	0.0108088	75697	0.163499	75697
chr13	54766341	54768340	2000	-	Sncb	1196	5	18	18	FALSE	FALSE	1.6031	0.0154593	0.0712592	1.72683	0.00875217	0.0244999	TRUE	0.060099	104069	0.169925	104069
chr5	8891821	8893820	2000	+	Abcb4	4075	66	149	82	FALSE	FALSE	0.950824	1.15021e-05	0.000151507	0.215747	0.382002	0.580514	TRUE	0.232833	18670;18671	0.169925	c("18670"	"18671")
chr8	123515356	123517355	2000	-	Dbndd1	2637	111	198	144	FALSE	FALSE	0.611689	0.000730903	0.00578024	0.27819	0.150082	0.28605	TRUE	0.60512	72185	0.176878	72185
chr3	89280852	89282851	2000	-	Efna1	1642	129	98	161	FALSE	FALSE	-0.61856	0.00233394	0.0153795	0.222453	0.222947	0.394636	TRUE	1.12939	13636	0.182864	13636
chr9	110856067	110858066	2000	+	Prss50	1455	25	77	67	TRUE	TRUE	1.39607	1.06459e-05	0.000141452	1.32101	5.09366e-05	0.000214211	TRUE	0.247005	235631	0.184425	235631
chr16	17206235	17208234	2000	+	Rimbp3	5848	51	110	69	TRUE	TRUE	0.884705	0.000325601	0.00288935	0.338341	0.214987	0.386841	TRUE	0.125369	239731	0.192645	239731
chr13	53391789	53393788	2000	+	Gm2762	2339	10	25	25	FALSE	FALSE	1.09039	0.0348027	0.132428	1.215	0.0182485	0.0471633	FALSE	0.0614608	100040421	0.211504	100040421
chr5	144766892	144768891	2000	+	Trrap	12476	5599	9386	5923	TRUE	TRUE	0.522599	1.85707e-13	9.07028e-12	-0.0158844	0.824931	1	FALSE	6.45155	100683	0.211504	100683
chr17	24347153	24349152	2000	-	Abca17	5202	8	1	0	FALSE	TRUE	-3.06117	0.0068932	0.0373009	-6.07096	0.000659068	0.00231718	FALSE	0.0221079	381072	0.222392	381072
chr17	43799951	43801950	2000	+	Rcan2	3857	970	622	1767	FALSE	TRUE	-0.863663	3.00246e-18	2.36526e-16	0.768128	2.14646e-18	4.62655e-17	TRUE	3.61535	53901	0.222392	53901
chr6	18168787	18170786	2000	+	Cftr	6304	87	45	91	FALSE	FALSE	-1.17143	9.98573e-06	0.00013355	-0.0321474	0.886906	1	FALSE	0.198396	12638	0.222392	12638
chr18	64885856	64887855	2000	+	Nedd4l	8626	577	1012	623	TRUE	TRUE	0.587736	4.13281e-09	1.11625e-07	0.0136143	0.898432	1	FALSE	0.961601	83814	0.222392	83814
chr7	19458395	19460394	2000	-	Mark4	2259	67	112	95	TRUE	TRUE	0.517783	0.0242113	0.100977	0.406085	0.0877985	0.184391	TRUE	0.426371	232944	0.234465	232944
chrX	163549637	163551636	2000	-	Grpr	2582	30	80	41	FALSE	FALSE	1.18919	7.61953e-05	0.000818639	0.352359	0.314085	0.495495	FALSE	0.16703	14829	0.234465	14829
chr7	82865433	82867432	2000	+	Mex3b	3416	100	195	247	FALSE	TRUE	0.740073	6.93778e-05	0.000753346	1.20648	8.93672e-12	8.8501e-11	TRUE	0.420834	108797	0.243271	108797
chr11	100414720	100416719	2000	-	P3h4	1867	2243	1174	4612	FALSE	FALSE	-1.15664	7.70878e-43	2.76847e-40	0.942882	5.34563e-35	5.28525e-33	FALSE	17.2709	66180	0.245112	66180
chr1	134035615	134037614	2000	+	Fmod	2859	72	33	151	TRUE	TRUE	-1.3447	6.39506e-06	8.97002e-05	0.970252	4.34301e-06	2.12121e-05	FALSE	0.362032	14264	0.263034	14264
chr11	104130982	104132981	2000	+	Crhr1	2428	5	0	1	FALSE	FALSE	-5.4705	0.00546799	0.0309751	-2.27811	0.0746585	0.160751	TRUE	0.029604	12921	0.263034	12921
chr3	89227099	89229098	2000	-	Mir92b	83	15	5	12	TRUE	TRUE	-1.78042	0.0089879	0.0465226	-0.415093	0.454931	0.669269	FALSE	2.59802	100124470	0.263034	100124470
chr2	178407559	178409558	2000	-	Sycp2	5687	60	186	108	FALSE	TRUE	1.40781	2.79851e-11	1.03864e-09	0.749776	0.00157256	0.00515552	FALSE	0.151669	320558	0.263034	320558
chr6	108658729	108660728	2000	+	Bhlhe40	3113	1771	1290	3357	FALSE	TRUE	-0.67987	1.19869e-15	7.39219e-14	0.825522	1.34746e-25	6.09377e-24	TRUE	8.1784	20893	0.263034	20893
chr1	132139586	132141585	2000	-	Cdk18	3046	123	227	102	TRUE	TRUE	0.660803	0.000123778	0.00124867	-0.366723	0.0717798	0.155664	FALSE	0.580502	18557	0.263034	18557
chr17	28689888	28691887	2000	-	Slc26a8	3674	13	29	32	FALSE	TRUE	0.928743	0.0469575	0.166558	1.19499	0.00865236	0.024265	FALSE	0.0508666	224661	0.277534	224661
chr6	124510721	124512720	2000	+	C1ra	2762	506	271	1090	FALSE	TRUE	-1.12319	3.23568e-19	2.75326e-17	1.0099	1.68061e-23	6.13486e-22	FALSE	2.63364	50909	0.277534	50909
chr5	114566351	114568350	2000	+	Fam222a	2693	19	47	29	FALSE	TRUE	1.07932	0.00451681	0.0264902	0.51028	0.229528	0.397173	TRUE	0.101425	433940	0.283793	433940
chr7	102477803	102479802	2000	-	Olfr543	1130	5	17	11	FALSE	FALSE	1.52127	0.0233987	0.0985039	1.02287	0.167554	0.313719	FALSE	0.0636093	257947	0.283793	257947
chr11	96131886	96133885	2000	+	Ttll6	3206	48	124	75	TRUE	TRUE	1.1446	2.53761e-06	3.93967e-05	0.54567	0.044513	0.103214	FALSE	0.215232	237930	0.289507	237930
C. List of CTCF-positive Group I TSS sites that associate with genes that show significant change in transcription in NUP153 KD-2 cells.
Chromosome #	Start	End	Width	Strand	Gene ID	Length	WT	NUP153 KD-1	NUP153 KD-2	NUP153+ at TSS	NUP153+ at TSS or Gene Body	NUP153 KD-1 Log FC	NUP153 KD-1 P-Value	NUP153 KD-1 FDR	NUP153 KD-2 Log FC	NUP153 KD-2 P-Value	NUP153 KD-1 FDR	Bivalent state	Control (FPKM)	EID	Score	Gene ID
chr11	97986347	97988346	2000	-	Plxdc1	2905	68	69	44	TRUE	TRUE	-0.201306	0.429883	0.713804	-0.723405	0.010568	0.0289719	TRUE	0.336505	72324	0.293731	72324
chr17	47693307	47695306	2000	+	Frs3	2135	226	307	353	FALSE	FALSE	0.219078	0.124295	0.326291	0.546059	8.31144e-05	0.000338628	FALSE	1.52174	107971	0.295456	107971
chr3	127780428	127782427	2000	-	Alpk1	4795	221	169	452	FALSE	TRUE	-0.609361	0.000153166	0.00150219	0.934857	2.44159e-12	2.60332e-11	FALSE	0.662571	71481	0.29956	71481
chr18	38890556	38892555	2000	+	Gm5820	2187	46	43	75	TRUE	TRUE	-0.319135	0.306729	0.568721	0.606913	0.0269554	0.0666948	FALSE	0.302369	545253	0.29956	545253
chr16	10785437	10787436	2000	-	Socs1	1339	41	61	91	FALSE	FALSE	0.349578	0.238057	0.49566	1.051	9.80728e-05	0.00039509	TRUE	0.440182	12703	0.303392	12703
chr2	32353230	32355229	2000	-	Dnm1	4131	390	466	726	FALSE	TRUE	0.0341121	0.77486	1	0.799262	6.92873e-13	7.90685e-12	TRUE	1.35718	13429	0.308122	13429
chr12	33427724	33429723	2000	+	Twistnb	2324	6706	7662	4353	TRUE	TRUE	-0.0304646	0.667069	0.933392	-0.720469	2.71873e-23	9.70675e-22	FALSE	41.4817	28071	0.308122	28071
chr15	102101088	102103087	2000	+	Tns2	4707	287	295	498	TRUE	TRUE	-0.182991	0.181276	0.426039	0.697818	2.21737e-08	1.458e-07	FALSE	0.876529	209039	0.308122	209039
chr5	30919995	30921994	2000	+	Khk	1117	147	210	232	FALSE	FALSE	0.291632	0.0827284	0.248684	0.560883	0.000651438	0.00229266	FALSE	1.89188	16548	0.315502	16548
chr17	47694637	47696636	2000	-	Prickle4	1392	1	13	11	FALSE	FALSE	3.33505	0.00128021	0.00933533	3.21471	0.00263608	0.00824168	FALSE	0.0103274	381104	0.321928	381104
chr17	50190398	50192397	2000	-	Rftn1	2802	416	706	829	FALSE	TRUE	0.540226	1.04262e-06	1.77064e-05	0.897551	9.94511e-17	1.7858e-15	TRUE	2.13429	76438	0.321928	76438
chr10	43477240	43479239	2000	+	Bend3	6049	1968	2342	1424	FALSE	TRUE	0.0282755	0.723314	0.983533	-0.563782	1.3379e-11	1.29244e-10	FALSE	4.67703	331623	0.321928	331623
chrX	7681152	7683151	2000	-	Magix	2908	38	25	23	FALSE	TRUE	-0.82343	0.0265518	0.107909	-0.817906	0.0309696	0.0755856	FALSE	0.187853	54634	0.321928	54634
chr5	5380152	5382151	2000	-	Cdk14	4911	536	639	812	FALSE	TRUE	0.0308426	0.774277	1	0.502107	1.35569e-06	7.08936e-06	TRUE	1.569	18647	0.321928	18647
chr2	93822469	93824468	2000	-	Ext2	2871	2317	2983	3786	FALSE	TRUE	0.141765	0.0678649	0.216928	0.611347	1.62882e-15	2.52875e-14	FALSE	11.6017	14043	0.332575	14043
chr7	29248368	29250367	2000	-	2200002D01Rik	507	611	619	992	FALSE	FALSE	-0.203925	0.0540091	0.18257	0.602027	1.32064e-09	1.00284e-08	FALSE	17.3246	72275	0.337035	72275
chr2	168154414	168156413	2000	-	E130018N17Rik	1309	28	29	16	TRUE	TRUE	-0.171358	0.657536	0.92413	-0.899006	0.0434717	0.101165	FALSE	0.307501	77017	0.337035	77017
chr7	100932062	100934061	2000	-	Arhgef17	10250	991	1134	2077	TRUE	TRUE	-0.0282667	0.757318	1	0.970414	3.10074e-29	1.96174e-27	TRUE	1.38988	207212	0.337035	207212
chr5	124110438	124112437	2000	+	Ogfod2	1548	250	341	467	FALSE	FALSE	0.225014	0.100482	0.286768	0.804153	5.29017e-10	4.21505e-09	TRUE	2.32166	66627	0.341037	66627
chrX	94212552	94214551	2000	-	Eif2s3x	3587	75132	76011	53001	FALSE	TRUE	-0.205953	0.00212034	0.0141866	-0.60045	4.66174e-19	1.06496e-17	FALSE	301.108	26905	0.341037	26905
chr1	88277480	88279479	2000	-	Hjurp	8439	262	278	178	FALSE	FALSE	-0.137152	0.330454	0.598412	-0.654351	2.12819e-05	9.453e-05	FALSE	0.446313	381280	0.344648	381280
chr7	142440568	142442567	2000	+	Tnni2	667	5	9	16	FALSE	FALSE	0.613774	0.430966	0.713921	1.55819	0.0214793	0.0546003	FALSE	0.107764	21953	0.347923	21953
chr19	5118309	5120308	2000	-	Klc2	3054	215	370	373	FALSE	FALSE	0.560206	5.7074e-05	0.000633835	0.697485	5.00547e-07	2.78131e-06	FALSE	1.01204	16594	0.347923	16594
chr19	46302837	46304836	2000	+	Nfkb2	3292	633	801	1106	TRUE	TRUE	0.116843	0.249765	0.510676	0.707924	3.80901e-13	4.47425e-12	TRUE	2.76422	18034	0.353637	18034
chr6	115808644	115810643	2000	-	Rpl32	504	89878	107314	66524	TRUE	TRUE	0.0330646	0.621155	0.898003	-0.531136	2.63679e-15	3.99709e-14	FALSE	2563.61	19951	0.353637	19951
chr4	110351812	110353811	2000	-	Elavl4	4488	118	130	71	FALSE	TRUE	-0.0829255	0.670698	0.936752	-0.828793	0.000202353	0.000774554	FALSE	0.377971	15572	0.353637	15572
chr7	118995112	118997111	2000	-	Gprc5b	4525	397	506	612	FALSE	TRUE	0.127229	0.278106	0.528899	0.527215	3.5952e-06	1.7737e-05	TRUE	1.26125	64297	0.353637	64297
chr18	37483121	37485120	2000	+	Pcdhb17	3270	179	144	306	FALSE	FALSE	-0.536206	0.00205954	0.0138633	0.676164	6.08139e-06	2.91203e-05	FALSE	0.786926	93885;93888	0.356144	c("93885"	"93888")
chr7	27178784	27180783	2000	-	Rab4b	1170	733	768	1200	FALSE	FALSE	-0.155415	0.119845	0.318875	0.614023	8.4187e-11	7.4355e-10	FALSE	9.00631	19342	0.356144	19342
chr1	58111236	58113235	2000	+	Aox3	4360	64	122	115	FALSE	FALSE	0.706996	0.00192548	0.0131347	0.747346	0.00117964	0.00396367	FALSE	0.211019	71724	0.36257	71724
chr15	101054300	101056299	2000	-	Fignl2	4208	61	105	123	TRUE	TRUE	0.559897	0.0187845	0.0832403	0.913394	6.9217e-05	0.000285243	TRUE	0.208393	668225	0.36257	668225
chr2	25401150	25403149	2000	+	Npdc1	1506	409	418	1028	TRUE	TRUE	-0.191274	0.112188	0.310876	1.23238	1.47663e-31	1.11298e-29	FALSE	3.90416	18146	0.36257	18146
chr1	134960665	134962664	2000	+	Ube2t	1133	1871	1703	1104	FALSE	TRUE	-0.35844	1.32172e-05	0.00017133	-0.858037	1.96762e-23	7.15048e-22	FALSE	23.7396	67196	0.371969	67196
chr8	41417019	41419018	2000	-	Frg1	1088	4466	4983	3337	TRUE	TRUE	-0.0647007	0.374924	0.650886	-0.517458	3.51317e-12	3.6696e-11	FALSE	59.009	14300	0.371969	14300
chr4	122994031	122996030	2000	+	Mycl	3664	664	917	465	FALSE	TRUE	0.242966	0.0141691	0.0664661	-0.610858	2.28661e-08	1.4995e-07	FALSE	2.6052	16918	0.375509	16918
chr19	47464312	47466311	2000	-	Sh3pxd2a	10464	2714	2539	4430	FALSE	TRUE	-0.318879	3.98008e-05	0.000458046	0.60982	5.94347e-16	9.64422e-15	TRUE	3.72856	14218	0.375509	14218
chr9	110331388	110333387	2000	+	Scap	4288	1204	1714	1984	FALSE	TRUE	0.286773	0.000833062	0.0064462	0.623482	1.93248e-13	2.36438e-12	FALSE	4.03646	235623	0.378512	235623
chr9	86570088	86572087	2000	+	Rwdd2a	1383	219	291	165	TRUE	TRUE	0.187262	0.196237	0.451294	-0.505175	0.00183682	0.00595631	FALSE	2.27641	69519	0.378512	69519
chr11	99039360	99041359	2000	+	Igfbp4	2066	4140	5160	8798	FALSE	FALSE	0.095004	0.193549	0.447007	0.99048	1.04148e-42	1.75407e-40	TRUE	28.8071	16010	0.38109	16010
chr11	102088416	102090415	2000	-	Mpp2	4087	55	75	119	FALSE	TRUE	0.22429	0.394299	0.671303	1.01481	1.84266e-05	8.2583e-05	TRUE	0.193458	50997	0.383329	50997
chr18	61665439	61667438	2000	-	Mir143hg	1357	125	108	319	FALSE	FALSE	-0.433164	0.030622	0.12085	1.25378	4.86751e-15	7.14789e-14	FALSE	1.32422	328968	0.383329	328968
chr2	129180574	129182573	2000	-	AI847159	1006	19	16	7	FALSE	FALSE	-0.467306	0.339582	0.609999	-1.52037	0.0107657	0.0294477	FALSE	0.271509	100048701	0.383329	100048701
chr12	78860172	78862171	2000	+	Eif2s1	3152	35227	37599	24196	FALSE	TRUE	-0.128721	0.0563342	0.188148	-0.638954	5.0384e-21	1.4062e-19	FALSE	160.664	13665	0.383329	13665
chr5	77407946	77409945	2000	-	Igfbp7	1213	471	547	991	FALSE	TRUE	-0.00691825	0.950956	1	0.975932	3.92319e-21	1.10251e-19	TRUE	5.58199	29817	0.383329	29817
chr6	52204488	52206487	2000	-	Hoxa5	1877	35	65	82	FALSE	FALSE	0.668588	0.0276083	0.111534	1.12853	8.4047e-05	0.000342085	TRUE	0.26806	15402	0.388565	15402
chr5	115233951	115235950	2000	+	Pop5	989	3458	3556	2470	TRUE	TRUE	-0.18241	0.0149857	0.0694434	-0.582445	3.17612e-14	4.27114e-13	TRUE	50.264	117109	0.389947	117109
chr13	51844775	51846774	2000	+	Gadd45g	1080	518	385	1497	FALSE	FALSE	-0.650644	2.87461e-08	6.67944e-07	1.43379	4.52753e-49	1.09472e-46	TRUE	6.89501	23882	0.394279	23882
chr9	65579988	65581987	2000	-	Plekho2	5127	217	319	379	FALSE	FALSE	0.33297	0.0196434	0.0861858	0.707148	3.05624e-07	1.74466e-06	FALSE	0.60845	102595	0.395929	102595
chr9	66156326	66158325	2000	+	Dapk2	1769	156	144	76	FALSE	TRUE	-0.337929	0.0594683	0.195898	-1.13318	3.99986e-08	2.5524e-07	FALSE	1.26773	13143	0.395929	13143
chr19	10387190	10389189	2000	+	Syt7	6966	163	207	104	FALSE	TRUE	0.121942	0.459355	0.745078	-0.74461	9.36049e-05	0.000378277	TRUE	0.336382	54525	0.398549	54525
chr17	28230854	28232853	2000	+	Ppard	3218	95	180	166	FALSE	TRUE	0.698591	0.000261405	0.00239003	0.707429	0.000269956	0.00101005	FALSE	0.424391	19015	0.399607	19015
chr19	6304557	6306556	2000	+	Cdc42bpg	5994	2840	3323	5044	FALSE	TRUE	0.00386149	0.959534	1	0.731609	1.39884e-22	4.57924e-21	FALSE	6.81131	240505	0.415037	240505
chr11	76215713	76217712	2000	+	Dbil5	575	45	48	26	FALSE	FALSE	-0.129278	0.672709	0.93871	-0.885173	0.0122755	0.0330884	FALSE	1.12505	13168	0.415037	13168
chr19	5726218	5728217	2000	-	Ehbp1l1	6442	2822	2141	5527	FALSE	TRUE	-0.621135	2.39307e-15	1.41847e-13	0.872707	1.50182e-31	1.12849e-29	FALSE	6.29745	114601	0.415037	114601
chr11	95076712	95078711	2000	-	Itga3	5263	571	827	870	TRUE	TRUE	0.311606	0.00241526	0.015792	0.51039	5.572e-07	3.07303e-06	FALSE	1.55967	16400	0.415037	16400
chr2	160366966	160368965	2000	-	Mafb	3389	161	178	487	TRUE	TRUE	-0.0778598	0.647705	0.919281	1.49912	1.45768e-26	7.23536e-25	TRUE	0.682941	16658	0.415037	16658
chr8	4779435	4781434	2000	-	Shcbp1	2132	7906	9526	5068	FALSE	TRUE	0.0461882	0.510015	0.795801	-0.73856	6.9665e-25	2.96909e-23	FALSE	53.3087	20419	0.415037	20419
chr8	105255054	105257053	2000	-	B3gnt9	2516	650	467	1425	FALSE	FALSE	-0.699591	1.68355e-10	5.62433e-09	1.03527	6.43533e-28	3.50797e-26	FALSE	3.71391	97440	0.415037	97440
chr19	45074239	45076238	2000	+	Kazald1	1380	628	455	1150	TRUE	TRUE	-0.68747	5.04214e-10	1.57059e-08	0.775638	1.43281e-15	2.23583e-14	TRUE	6.54198	107250	0.415037	107250
chr7	116038645	116040644	2000	-	Sox6	9362	163	134	262	TRUE	TRUE	-0.504945	0.00510206	0.0293654	0.587294	0.000184979	0.000711285	TRUE	0.250292	20679	0.415037	20679
chr10	19015311	19017310	2000	-	Tnfaip3	4595	609	928	1011	TRUE	TRUE	0.384885	0.000122455	0.00123932	0.634123	1.55687e-10	1.3266e-09	FALSE	1.90529	21929	0.415037	21929
chr10	19907575	19909574	2000	-	Pex7	1894	2764	2694	2036	FALSE	TRUE	-0.25973	0.0007686	0.00602567	-0.538035	8.72271e-12	8.64168e-11	FALSE	20.9791	18634	0.415037	18634
chr10	81482610	81484609	2000	-	Celf5	4390	66	96	117	TRUE	TRUE	0.317337	0.183386	0.42893	0.727881	0.00140187	0.00464017	FALSE	0.216127	319586	0.415037	319586
chr11	88970738	88972737	2000	+	2210409E12Rik	377	166	625	281	TRUE	TRUE	1.68925	3.45392e-36	8.87876e-34	0.661957	1.80043e-05	8.09282e-05	FALSE	6.32988	72381	0.415037	72381
chr2	12301821	12303820	2000	-	Itga8	5782	743	825	1496	FALSE	TRUE	-0.0716904	0.467982	0.754761	0.912522	4.73992e-23	1.65836e-21	TRUE	1.84731	241226	0.415037	241226
chr2	117342778	117344777	2000	-	Rasgrp1	5105	376	285	187	FALSE	FALSE	-0.622266	1.98659e-06	3.15645e-05	-1.10421	8.08e-15	1.16003e-13	TRUE	1.05882	19419	0.415037	19419
chr2	118110022	118112021	2000	+	Thbs1	5802	20344	17890	39582	FALSE	FALSE	-0.408181	2.28696e-09	6.44918e-08	0.863194	9.91692e-37	1.10082e-34	FALSE	50.4066	21825	0.415037	21825
chr1	143702585	143704584	2000	-	Cdc73	2678	3107	4290	2248	FALSE	TRUE	0.242713	0.00116837	0.00865419	-0.563897	3.92256e-13	4.60322e-12	FALSE	16.6786	214498	0.432959	214498
chr6	28421740	28423739	2000	+	Arf5	933	512	706	819	FALSE	FALSE	0.240741	0.0241979	0.100977	0.580563	2.82558e-08	1.83617e-07	FALSE	7.88891	11844	0.434403	11844
chr11	76996697	76998696	2000	+	Slc6a4	2747	9	24	23	TRUE	TRUE	1.182	0.0272602	0.110347	1.24544	0.0207924	0.0529922	TRUE	0.0470991	15567	0.438121	15567
chr14	115041951	115043950	2000	+	Mir18	96	74	116	177	FALSE	FALSE	0.42522	0.0562092	0.187756	1.15981	1.0787e-08	7.35223e-08	FALSE	11.0813	387135	0.438121	387135
chr9	21312234	21314233	2000	-	Ap1m2	1738	198	134	94	TRUE	TRUE	-0.785393	5.54848e-06	7.89423e-05	-1.17071	3.78641e-10	3.05578e-09	FALSE	1.63774	11768	0.438121	11768
chr12	65172481	65174480	2000	-	Mis18bp1	4016	10664	12779	7343	FALSE	TRUE	0.0382921	0.580132	0.857643	-0.635342	1.57195e-19	3.75623e-18	FALSE	38.1729	217653	0.440573	217653
chr9	85327051	85329050	2000	-	Fam46a	5505	279	266	556	FALSE	FALSE	-0.291439	0.0378414	0.141433	0.897487	3.21614e-13	3.81824e-12	TRUE	0.728577	212943	0.440573	212943
chr6	47875655	47877654	2000	+	Zfp282	5221	855	1419	1366	FALSE	TRUE	0.508087	2.40446e-08	5.65151e-07	0.57885	2.36009e-10	1.95974e-09	TRUE	2.35419	101095	0.440573	101095
chr6	85449605	85451604	2000	+	Cct7	2452	93834	107263	68575	TRUE	TRUE	-0.0297638	0.656373	0.923202	-0.549471	2.83579e-16	4.76292e-15	FALSE	550.134	12468	0.445411	12468
chr5	91515800	91517799	2000	+	Parm1	2085	56	109	96	FALSE	FALSE	0.736907	0.00224883	0.0149273	0.679396	0.00605855	0.0176243	TRUE	0.38611	231440	0.447459	231440
chr8	40924333	40926332	2000	+	Pdgfrl	1533	698	573	1155	FALSE	TRUE	-0.507325	1.33716e-06	2.22293e-05	0.629462	4.63121e-11	4.20442e-10	FALSE	6.54549	68797	0.447459	68797
chr18	37935324	37937323	2000	-	Diap1	5743	3001	2738	2262	FALSE	FALSE	-0.355039	3.73873e-06	5.57408e-05	-0.504864	8.61026e-11	7.58554e-10	FALSE	7.51201	13367	0.447459	13367
chr6	108063145	108065144	2000	+	Setmar	1770	1047	1065	673	FALSE	TRUE	-0.198118	0.0304084	0.12026	-0.734516	4.00906e-14	5.32359e-13	FALSE	8.50359	74729	0.447459	74729
chr15	76014237	76016236	2000	-	Fam83h	4628	263	432	595	TRUE	TRUE	0.493052	0.000150867	0.00148203	1.08043	1.87232e-18	4.05714e-17	FALSE	0.816942	105732	0.449803	105732
chr11	119266067	119268066	2000	+	Gaa	3797	3092	3821	6981	FALSE	FALSE	0.0826732	0.271421	0.519946	1.07782	3.33655e-48	7.61513e-46	FALSE	11.7065	14387	0.455679	14387
chr17	35087391	35089390	2000	+	Abhd16a	1945	1308	1285	2214	TRUE	TRUE	-0.248304	0.00451302	0.0264833	0.6622	1.94129e-15	2.98541e-14	FALSE	9.66756	193742	0.459432	193742
chr2	5843134	5845133	2000	+	Nudt5	1589	7033	7893	5064	TRUE	TRUE	-0.0562992	0.425604	0.709079	-0.570894	1.89945e-15	2.93029e-14	FALSE	63.6276	53893	0.459432	53893
chr11	115491715	115493714	2000	-	Nt5c	804	909	995	1689	FALSE	FALSE	-0.0923054	0.325542	0.591919	0.796692	3.07339e-19	7.12098e-18	FALSE	16.2531	50773	0.459432	50773
chr16	85173608	85175607	2000	-	App	3357	14743	13900	30894	FALSE	TRUE	-0.307676	7.71657e-06	0.000106287	0.970247	2.58119e-45	4.96341e-43	TRUE	63.134	11820	0.459432	11820
chr19	38819138	38821137	2000	-	Noc3l	3977	8232	9629	5955	TRUE	TRUE	0.00340923	0.961165	1	-0.564175	2.11691e-15	3.2412e-14	FALSE	29.7563	57753	0.463947	57753
chr8	79293178	79295177	2000	+	Gm4890	2642	62	73	102	FALSE	FALSE	0.0128707	0.960121	1	0.620204	0.00928324	0.025809	FALSE	0.337355	234479	0.465664	234479
chr11	50129460	50131459	2000	+	Tbc1d9b	5249	454	603	831	FALSE	TRUE	0.186687	0.0941021	0.273547	0.774953	3.3343e-13	3.9432e-12	FALSE	1.24339	76795	0.466568	76795
chr14	52020634	52022633	2000	-	Zfp219	3317	2422	3399	3797	TRUE	TRUE	0.266166	0.000532481	0.00442951	0.551595	5.45082e-13	6.2968e-12	FALSE	10.4968	69890	0.469485	69890
chr15	79890508	79892507	2000	+	Apobec3	2459	2421	2539	1669	TRUE	TRUE	-0.154069	0.0487911	0.17164	-0.633623	4.67558e-15	6.89091e-14	FALSE	14.1535	80287	0.469485	80287
chr19	4477044	4479043	2000	-	Syt12	3277	87	146	135	FALSE	FALSE	0.523565	0.0102953	0.0517756	0.536207	0.00963899	0.0267038	TRUE	0.381656	171180	0.469485	171180
chr5	30709995	30711994	2000	+	Dpysl5	5021	293	269	182	TRUE	TRUE	-0.345874	0.0126478	0.0615281	-0.783577	1.71609e-07	1.0096e-06	TRUE	0.838892	65254	0.469485	65254
chr12	84876396	84878395	2000	-	Ltbp2	6603	2924	2925	6897	FALSE	TRUE	-0.222231	0.00369224	0.0225139	1.14095	2.32925e-53	7.29265e-51	TRUE	6.36597	16997;16998	0.472068	c("16997"	"16998")
chr19	4124060	4126059	2000	+	Tmem134	1517	1601	1732	2862	FALSE	FALSE	-0.10926	0.189534	0.439731	0.740963	2.90294e-20	7.46239e-19	FALSE	15.1717	66990	0.473931	66990
chr11	77489579	77491578	2000	-	Ankrd13b	3336	176	232	347	FALSE	TRUE	0.175707	0.267531	0.514683	0.881864	1.75792e-09	1.31688e-08	TRUE	0.75843	268445	0.473931	268445
chr16	52452898	52454897	2000	-	Alcam	4959	3086	2956	4808	TRUE	TRUE	-0.284814	0.000187833	0.00179322	0.542637	3.26627e-13	3.87211e-12	TRUE	8.94603	11658	0.476438	11658
chr7	19309946	19311945	2000	-	Fosb	3776	383	450	705	TRUE	TRUE	0.00984394	0.934808	1	0.783045	2.88127e-12	3.04604e-11	TRUE	1.45813	14282	0.476438	14282
chr6	117166635	117168634	2000	+	Cxcl12	7161	3026	1501	7304	TRUE	TRUE	-1.23415	9.0822e-53	4.43593e-50	1.1742	9.39935e-57	3.27917e-54	TRUE	6.07469	20315	0.479168	20315
chr1	192188877	192190876	2000	+	Kcnh1	7239	63	118	117	FALSE	TRUE	0.681635	0.00310137	0.0194701	0.79487	0.000559541	0.00199105	TRUE	0.12511	16510	0.479168	16510
chr1	159521869	159523868	2000	+	Tnr	5395	22	50	41	FALSE	TRUE	0.958024	0.00802183	0.0422747	0.797716	0.0345616	0.0833198	FALSE	0.0586219	21960	0.485427	21960
chr7	98833212	98835211	2000	+	Wnt11	3185	199	145	432	TRUE	TRUE	-0.678947	6.41014e-05	0.000701982	1.02078	1.06954e-13	1.35262e-12	TRUE	0.898199	22411	0.485427	22411
chr2	168207013	168209012	2000	-	Adnp	5128	33	58	19	FALSE	TRUE	0.589163	0.0623077	0.203207	-0.889004	0.0303713	0.0742811	FALSE	0.0925113	11538	0.485427	11538
chr10	80348349	80350348	2000	-	Adamtsl5	3559	150	101	262	TRUE	TRUE	-0.792528	4.88687e-05	0.000550391	0.707111	9.77103e-06	4.55466e-05	TRUE	0.605888	66548	0.490986	66548
chr1	58028069	58030068	2000	+	Aox1	4382	710	512	1194	TRUE	TRUE	-0.694264	7.1355e-11	2.51089e-09	0.652779	6.51421e-12	6.55474e-11	FALSE	2.32924	11761	0.4975	11761
chr12	112720274	112722273	2000	+	Cep170b	6640	767	1165	1452	TRUE	TRUE	0.380247	5.54668e-05	0.000617672	0.8236	3.98267e-19	9.15827e-18	FALSE	1.66057	217882	0.4975	217882
chr11	59964843	59966842	2000	-	Rasd1	1609	15	24	34	TRUE	TRUE	0.452355	0.337557	0.607344	1.07743	0.0128827	0.0345579	TRUE	0.134018	19416	0.4975	19416
chr16	14291309	14293308	2000	-	Myh11	6632	209	121	408	TRUE	TRUE	-1.01042	7.23218e-09	1.8789e-07	0.867646	2.6713e-10	2.20615e-09	FALSE	0.453034	17880	0.5025	17880
chr4	120403381	120405380	2000	+	Scmh1	3394	500	691	773	FALSE	TRUE	0.243972	0.0233038	0.0983246	0.531389	5.09595e-07	2.82772e-06	FALSE	2.11781	29871	0.5025	29871
chr4	95052123	95054122	2000	-	Jun	3187	2198	1918	5244	TRUE	TRUE	-0.419297	1.85469e-07	3.74016e-06	1.15739	5.14674e-52	1.41223e-49	TRUE	9.91458	16476	0.505235	16476
chr2	131179913	131181912	2000	-	Cenpb	2724	7100	9088	12415	TRUE	TRUE	0.133408	0.0581011	0.192731	0.70914	5.47124e-24	2.11748e-22	FALSE	37.4697	12616	0.505235	12616
chr7	28372563	28374562	2000	-	Plekhg2	5275	354	309	623	TRUE	TRUE	-0.418718	0.00132079	0.00957245	0.718246	5.57825e-10	4.42725e-09	TRUE	0.964738	101497	0.50696	101497
chr18	10615896	10617895	2000	+	Snrpd1	837	23109	23881	14755	FALSE	FALSE	-0.175324	0.00984186	0.0499892	-0.744289	2.06051e-27	1.08215e-25	FALSE	396.903	20641	0.508147	20641
chr3	108554303	108556302	2000	-	Scarna2	61	624	610	1656	FALSE	FALSE	-0.255419	0.0156979	0.0720191	1.31087	2.06881e-44	3.82746e-42	FALSE	147.056	100217438	0.514573	100217438
chr1	84696122	84698121	2000	-	Dner	3632	83	103	138	FALSE	TRUE	0.0886079	0.690434	0.955194	0.635693	0.00228578	0.00724477	TRUE	0.328519	227325	0.514573	227325
chr6	47830406	47832405	2000	-	Zfp786	2829	615	799	388	FALSE	TRUE	0.154848	0.128992	0.333309	-0.761376	2.40936e-11	2.25609e-10	FALSE	3.12515	330301	0.514573	330301
chr2	71053844	71055843	2000	+	Dcaf17	9413	3532	4293	2640	TRUE	TRUE	0.0587652	0.428432	0.712235	-0.51697	1.2279e-11	1.19326e-10	FALSE	5.39413	75763	0.514573	75763
chr11	35834429	35836428	2000	-	Rars	2131	19054	21665	14271	FALSE	TRUE	-0.0374611	0.582306	0.85957	-0.514047	6.84162e-14	8.86362e-13	FALSE	128.538	104458	0.514573	104458
chr5	114313041	114315040	2000	+	Myo1h	4631	55	57	117	FALSE	TRUE	-0.170823	0.542142	0.823361	0.990388	3.12245e-05	0.000135345	FALSE	0.170733	231646	0.514573	231646
chr15	98630428	98632427	2000	+	Cacnb3	3015	282	352	472	TRUE	TRUE	0.0971081	0.465318	0.752104	0.645825	3.14987e-07	1.79601e-06	TRUE	1.34459	12297	0.519374	12297
chr11	51288020	51290019	2000	+	Col23a1	5665	280	271	442	FALSE	TRUE	-0.269745	0.0535885	0.18257	0.561375	1.13128e-05	5.22547e-05	TRUE	0.710537	237759	0.521953	237759
chr2	71055507	71057506	2000	-	Mettl8	2369	1272	1392	881	TRUE	TRUE	-0.0926645	0.286704	0.54104	-0.626854	7.88776e-12	7.85591e-11	FALSE	7.71882	228019	0.526069	228019
chr6	30174026	30176025	2000	-	Mirc35hg	1964	312	358	186	FALSE	TRUE	-0.0243111	0.851695	1	-0.842844	1.08281e-08	7.37607e-08	FALSE	2.28371	101447999	0.526069	101447999
chr10	76345192	76347191	2000	-	Dip2a	6355	1522	1685	2696	FALSE	FALSE	-0.0759476	0.365248	0.639178	0.727763	2.64317e-19	6.13e-18	FALSE	3.44293	64451	0.526069	64451
chr19	7415725	7417724	2000	+	2700081O15Rik	4989	2916	3050	4751	TRUE	TRUE	-0.157909	0.0386427	0.143484	0.607176	4.85241e-16	7.97448e-15	TRUE	8.40239	108899	0.530515	108899
chr11	116670605	116672604	2000	+	Snord1c	78	187	181	93	FALSE	FALSE	-0.269599	0.101045	0.287836	-1.10371	5.92203e-09	4.16058e-08	FALSE	34.4648	100216536	0.530515	100216536
chr3	105687472	105689471	2000	-	Ddx20	2710	8854	9805	6471	TRUE	TRUE	-0.0755445	0.279567	0.531224	-0.549375	8.38439e-15	1.20232e-13	FALSE	46.9677	53975	0.532874	53975
chr9	108806480	108808479	2000	+	Nckipsd	2870	142	258	254	FALSE	FALSE	0.638327	8.65415e-05	0.000915301	0.741401	5.25664e-06	2.53701e-05	FALSE	0.711271	80987	0.534336	80987
chr7	28435547	28437546	2000	+	Gmfg	1111	428	524	299	FALSE	FALSE	0.0692041	0.54774	0.830056	-0.614293	1.27024e-06	6.66163e-06	FALSE	5.53807	63986	0.536053	63986
chr2	154611468	154613467	2000	+	Zfp341	3224	104	127	74	TRUE	TRUE	0.0654403	0.745656	1	-0.587188	0.00980625	0.0271412	FALSE	0.463732	228807	0.537028	228807
chr19	8839147	8841146	2000	-	Gng3	1699	821	734	561	TRUE	TRUE	-0.384274	0.000103194	0.00106784	-0.646305	3.4211e-10	2.77841e-09	FALSE	6.9467	14704	0.540568	14704
chr19	37683780	37685779	2000	+	Cyp26c1	1557	3	7	12	TRUE	TRUE	0.972701	0.298225	0.555697	1.86145	0.023169	0.0581034	TRUE	0.0276988	546726	0.540568	546726
chr2	32573919	32575918	2000	+	Pip5kl1	1473	38	31	19	FALSE	FALSE	-0.514586	0.144922	0.36236	-1.09185	0.00592637	0.0172748	FALSE	0.37086	227733	0.540568	227733
chr15	99053274	99055273	2000	+	Prph	1865	195	328	333	TRUE	TRUE	0.527227	0.000281522	0.0025482	0.674671	3.04284e-06	1.51373e-05	TRUE	1.50309	19132	0.540568	19132
chr17	56762851	56764850	2000	+	Dus3l	2304	2495	2911	3861	FALSE	FALSE	-0.000258682	0.997331	1	0.532869	2.76557e-12	2.93516e-11	FALSE	15.5674	224907	0.545434	224907
chr10	121032104	121034103	2000	+	Wif1	2242	68	68	118	FALSE	TRUE	-0.222326	0.384876	0.659398	0.697155	0.00202447	0.00650777	TRUE	0.436016	24117	0.546282	24117
chr19	11768515	11770514	2000	+	Mrpl16	1124	2819	2979	2077	TRUE	TRUE	-0.143083	0.0618564	0.201924	-0.537698	7.87244e-12	7.84385e-11	FALSE	36.0543	94063	0.552541	94063
chr9	109059624	109061623	2000	-	Trex1	1137	420	501	686	TRUE	TRUE	0.031679	0.785373	1	0.610632	3.54803e-08	2.28137e-07	FALSE	5.31028	22040	0.552541	22040
chr8	87959496	87961495	2000	-	Zfp423	4907	991	1576	2018	FALSE	TRUE	0.446532	4.47638e-07	8.27537e-06	0.928842	8.15913e-27	4.1339e-25	TRUE	2.90326	94187	0.555215	94187
chr2	38930080	38932079	2000	+	Olfml2a	2409	82	18	188	FALSE	TRUE	-2.40164	4.94609e-13	2.30073e-11	1.09886	1.939e-08	1.2843e-07	FALSE	0.489334	241327	0.559427	241327
chr8	11008331	11010330	2000	-	Irs2	4012	224	407	617	FALSE	TRUE	0.638531	2.54934e-06	3.95286e-05	1.36425	3.93446e-27	2.03999e-25	TRUE	0.802631	384783	0.563901	384783
chr2	54085453	54087452	2000	-	Rprm	1460	315	267	513	TRUE	TRUE	-0.461047	0.000762419	0.0059849	0.606373	6.65915e-07	3.63729e-06	TRUE	3.1016	67874	0.567041	67874
chr11	114666643	114668642	2000	+	Rpl38	369	58908	64014	43702	TRUE	TRUE	-0.10281	0.125466	0.328405	-0.527807	4.75375e-15	6.99346e-14	FALSE	2294.97	67671	0.569366	67671
chr10	122047216	122049215	2000	-	Srgap1	7821	147	235	226	TRUE	TRUE	0.453805	0.00576161	0.032383	0.523102	0.001562	0.00512297	TRUE	0.270199	117600	0.569366	117600
chr11	100413794	100415793	2000	+	Fkbp10	2603	1460	1256	3417	FALSE	FALSE	-0.439825	3.89091e-07	7.31485e-06	1.12965	7.41791e-45	1.41526e-42	FALSE	8.0632	14230	0.571157	14230
chr11	4133260	4135259	2000	+	Rnf215	1936	486	541	894	TRUE	TRUE	-0.0680449	0.54378	0.825284	0.782125	6.27304e-14	8.15295e-13	FALSE	3.60877	71673	0.572579	71673
chr11	89302460	89304459	2000	-	Nog	1922	43	69	108	FALSE	FALSE	0.458473	0.107399	0.301297	1.22926	1.66819e-06	8.62196e-06	TRUE	0.321621	18121	0.572579	18121
chr6	39810837	39812836	2000	-	Mrps33	1052	5315	6060	3949	FALSE	FALSE	-0.0334849	0.64138	0.91525	-0.525612	7.21461e-13	8.21772e-12	FALSE	72.63	14548	0.576192	14548
chr1	75140886	75142885	2000	+	Fam134a	2676	536	670	991	FALSE	FALSE	0.0991737	0.353139	0.62515	0.789471	6.55267e-15	9.51384e-14	TRUE	2.87944	227298	0.584963	227298
chr1	192092500	192094499	2000	-	Traf5	2110	147	132	227	FALSE	TRUE	-0.377673	0.0412527	0.150723	0.529468	0.00135417	0.00449933	TRUE	1.00153	22033	0.584963	22033
chr17	71310866	71312865	2000	-	Emilin2	3910	743	773	1139	TRUE	TRUE	-0.1656	0.0965094	0.278654	0.519219	4.52e-08	2.86188e-07	TRUE	2.73175	246707	0.584963	246707
chr19	6128116	6130115	2000	-	Snx15	1541	370	295	637	FALSE	TRUE	-0.549336	2.53249e-05	0.000305564	0.686546	2.0303e-09	1.50705e-08	FALSE	3.45166	69024	0.584963	69024
chr8	69900315	69902314	2000	+	Tssk6	1304	44	50	129	FALSE	FALSE	-0.0382076	0.900253	1	1.45224	3.21366e-09	2.33713e-08	FALSE	0.485069	83984	0.584963	83984
chr14	47296414	47298413	2000	+	Mapk1ip1l	4493	9699	11713	7076	FALSE	TRUE	0.0494684	0.476398	0.759745	-0.551937	4.6955e-15	6.91609e-14	FALSE	31.0327	218975	0.584963	218975
chr15	74719334	74721333	2000	+	Them6	1488	114	146	74	FALSE	FALSE	0.134071	0.484474	0.768818	-0.719492	0.00123278	0.00412553	FALSE	1.10136	223626	0.584963	223626
chr4	141078246	141080245	2000	-	Necap2	1894	1960	2002	3139	TRUE	TRUE	-0.192133	0.0174768	0.078341	0.582378	1.16697e-13	1.46597e-12	FALSE	14.8766	66147	0.584963	66147
chr7	134224998	134226997	2000	-	Adam12	7675	132	108	213	FALSE	TRUE	-0.511703	0.00972252	0.0495273	0.592827	0.00054064	0.00192772	TRUE	0.247243	11489	0.584963	11489
chr2	178117075	178119074	2000	+	Phactr3	5700	42	52	18	FALSE	TRUE	0.0851614	0.780451	1	-1.31326	0.000814955	0.00281539	TRUE	0.105926	74189	0.584963	74189
chr1	130462641	130464640	2000	-	Cd55	2526	1679	2517	2712	FALSE	FALSE	0.361347	7.32768e-06	0.00010156	0.594676	1.23878e-13	1.5522e-12	FALSE	9.55534	13136	0.584963	13136
chr11	70688006	70690005	2000	-	Camta2	4647	111	104	205	TRUE	TRUE	-0.316342	0.127467	0.330653	0.78736	1.14438e-05	5.28195e-05	FALSE	0.343383	216874	0.584963	216874
chr4	133478233	133480232	2000	+	Fam46b	2288	369	433	628	FALSE	FALSE	0.00800999	0.947628	1	0.669925	5.38263e-09	3.80681e-08	TRUE	2.31846	100342	0.584963	100342
chr9	61946700	61948699	2000	-	Kif23	3425	8614	10554	6451	TRUE	TRUE	0.0703	0.313876	0.577065	-0.514196	3.84288e-13	4.51187e-12	FALSE	36.1554	71819	0.59561	71819
chr10	80928191	80930190	2000	+	Gadd45b	1266	1420	1682	3546	FALSE	FALSE	0.0215513	0.798616	1	1.22319	3.7763e-52	1.06001e-49	TRUE	16.1244	17873	0.59561	17873
chr6	108660835	108662834	2000	-	0610040F04Rik	2393	47	50	31	FALSE	TRUE	-0.133124	0.657203	0.924035	-0.695139	0.0382783	0.0903786	FALSE	0.282347	75394	0.596644	75394
chr13	51100628	51102627	2000	-	9430083A17Rik	2990	140	147	87	TRUE	TRUE	-0.152212	0.405151	0.684672	-0.782487	0.000135452	0.00053353	FALSE	0.673109	77428	0.596644	77428
chr10	82810223	82812222	2000	+	1700028I16Rik	1056	3	9	11	TRUE	TRUE	1.32921	0.131817	0.338178	1.73732	0.0379418	0.0898281	FALSE	0.04084	70003	0.597902	70003
chr12	111966878	111968877	2000	-	2010107E04Rik	365	9066	6746	6480	FALSE	FALSE	-0.649157	4.28739e-20	3.89228e-18	-0.581506	2.06179e-16	3.5334e-15	FALSE	357.069	70257	0.597902	70257
chr14	115041771	115043770	2000	+	Mir17	84	113	128	77	FALSE	FALSE	-0.0428683	0.828266	1	-0.649559	0.00330686	0.0101492	FALSE	19.3387	723905	0.601451	723905
chr3	84155687	84157686	2000	-	Mnd1	874	1722	1898	1100	FALSE	FALSE	-0.0823332	0.315881	0.578314	-0.743557	9.38534e-18	1.88642e-16	FALSE	28.3237	76915	0.601451	76915
chr3	133308210	133310209	2000	+	Ppa2	1383	4307	4827	3177	TRUE	TRUE	-0.0582886	0.425415	0.708861	-0.536044	7.29864e-13	8.30956e-12	FALSE	44.7694	74776	0.601451	74776
chr11	70229699	70231698	2000	-	Bcl6b	3426	156	133	71	TRUE	TRUE	-0.45246	0.0130859	0.0624648	-1.23119	4.23302e-09	3.03507e-08	FALSE	0.654585	12029	0.604071	12029
chr15	99723718	99725717	2000	+	Cox14	723	1548	1813	2467	FALSE	FALSE	0.00523935	0.949798	1	0.575272	1.50875e-12	1.65671e-11	FALSE	30.7795	66379	0.604071	66379
chr11	70538372	70540371	2000	+	Pld2	5847	244	216	374	FALSE	FALSE	-0.398367	0.00795563	0.0419893	0.518898	0.000124565	0.000493753	FALSE	0.599909	18806	0.607683	18806
chr6	66533568	66535567	2000	+	Mad2l1	1725	16921	17433	10562	FALSE	FALSE	-0.179726	0.00859793	0.0448175	-0.776968	3.41202e-29	2.14755e-27	FALSE	141.015	56150	0.607683	56150
chr9	50528542	50530541	2000	-	Pts	1036	368	469	579	FALSE	FALSE	0.12711	0.291077	0.547853	0.556662	1.70006e-06	8.77184e-06	FALSE	5.10642	19286	0.607683	19286
chr11	116626920	116628919	2000	-	Rhbdf2	3933	202	381	361	FALSE	TRUE	0.692388	7.96096e-07	1.39365e-05	0.740254	1.6412e-07	9.67877e-07	FALSE	0.73834	217344	0.612977	217344
chr12	112674177	112676176	2000	-	Akt1	2690	2203	2525	3859	FALSE	TRUE	-0.0259185	0.742073	1	0.711683	2.36874e-20	6.1605e-19	FALSE	11.7731	11651	0.616671	11651
chr1	133610181	133612180	2000	-	Snrpe	492	23908	25261	15254	FALSE	FALSE	-0.143315	0.0346847	0.132123	-0.745345	1.58708e-27	8.38921e-26	FALSE	698.565	20643	0.618129	20643
chr2	65567393	65569392	2000	-	Scn3a	9560	738	969	495	FALSE	TRUE	0.170117	0.0791053	0.239979	-0.673096	2.66112e-10	2.19922e-09	FALSE	1.10976	20269	0.628031	20269
chr15	89209659	89211658	2000	+	Ppp6r2	4341	666	719	1265	FALSE	TRUE	-0.112244	0.272289	0.520328	0.828385	3.64684e-18	7.67753e-17	FALSE	2.20553	71474	0.628031	71474
chr15	90679289	90681288	2000	-	Cpne8	3715	1026	1043	1700	FALSE	TRUE	-0.199001	0.0304776	0.120436	0.6314	5.28099e-13	6.10915e-12	TRUE	3.97025	66871	0.630766	66871
chr4	154025945	154027944	2000	-	Smim1	3442	205	208	414	FALSE	FALSE	-0.201652	0.19837	0.454617	0.916563	2.66672e-11	2.47997e-10	FALSE	0.856193	68859	0.63743	68859
chr10	60696391	60698390	2000	-	Cdh23	11255	38	70	77	FALSE	TRUE	0.65702	0.0246915	0.102672	0.919655	0.00127438	0.00425566	TRUE	0.0485363	22295	0.63743	22295
chr1	74360208	74362207	2000	+	Catip	2101	106	189	245	FALSE	FALSE	0.611046	0.000941592	0.00718806	1.11079	2.1076e-10	1.76206e-09	FALSE	0.725285	241112	0.646363	241112
chr13	53286010	53288009	2000	-	Ror2	3970	451	691	1022	TRUE	TRUE	0.392737	0.000332006	0.00294405	1.08295	1.74488e-25	7.84745e-24	FALSE	1.63311	26564	0.646363	26564
chr14	111673215	111675214	2000	+	Slitrk5	4807	177	250	310	FALSE	TRUE	0.275282	0.0775959	0.239126	0.711092	1.95801e-06	1.00371e-05	TRUE	0.529332	75409	0.646363	75409
chr16	17274400	17276399	2000	+	Tmem191c	1408	89	235	140	FALSE	FALSE	1.17701	1.56754e-10	5.28011e-09	0.55588	0.00655079	0.0189187	TRUE	0.908691	224019	0.646363	224019
chr5	120503524	120505523	2000	-	Plbd2	3595	1678	1955	2942	FALSE	FALSE	-0.00230767	0.977571	1	0.71297	4.35676e-19	9.9809e-18	FALSE	6.70999	71772	0.652077	71772
chr2	153015284	153017283	2000	-	Pdrg1	1229	3267	3992	5455	FALSE	FALSE	0.0664093	0.37448	0.650439	0.64255	3.67569e-18	7.73162e-17	FALSE	38.2143	68559	0.656046	68559
chr2	163089502	163091501	2000	-	Gtsf1l	880	1841	1619	884	TRUE	TRUE	-0.408091	8.2019e-07	1.43174e-05	-1.1553	6.05425e-39	8.12368e-37	FALSE	30.0746	68236	0.658963	68236
chr10	105572651	105574650	2000	+	Gm15663	3204	5	12	15	TRUE	TRUE	1.02349	0.160099	0.389114	1.46585	0.0331774	0.0802601	TRUE	0.022434	327812	0.658963	327812
chr19	6416838	6418837	2000	+	Nrxn2	6660	98	132	163	TRUE	TRUE	0.206724	0.308117	0.570039	0.636341	0.00101292	0.00344422	TRUE	0.211534	18190	0.661198	18190
chr4	135494405	135496404	2000	-	Nipal3	5025	841	849	617	FALSE	TRUE	-0.209044	0.0307141	0.121116	-0.543784	7.60275e-08	4.6791e-07	FALSE	2.40596	74552	0.665581	74552
chr4	135494087	135496086	2000	+	Stpg1	2380	49	51	27	FALSE	TRUE	-0.164608	0.577638	0.857173	-0.953531	0.0054683	0.0160391	FALSE	0.29597	78806	0.665581	78806
chr11	75192093	75194092	2000	+	Rtn4rl1	3308	115	216	276	TRUE	TRUE	0.686116	0.000101478	0.00105288	1.16515	3.70699e-12	3.85391e-11	TRUE	0.49976	237847	0.667425	237847
chr8	95331851	95333850	2000	-	Zfp319	4107	87	153	192	TRUE	TRUE	0.591068	0.00343933	0.0212047	1.04394	5.5422e-08	3.47219e-07	TRUE	0.304525	79233	0.671946	79233
chr10	81231263	81233262	2000	+	Zfr2	3341	17	26	45	FALSE	TRUE	0.387937	0.38731	0.662127	1.30127	0.00093356	0.00319664	TRUE	0.0731478	103406	0.678072	103406
chr10	81014826	81016825	2000	-	Gng7	3495	80	102	154	FALSE	TRUE	0.127587	0.570497	0.852711	0.846848	3.69187e-05	0.000158341	TRUE	0.329057	14708	0.678072	14708
chr10	10558108	10560107	2000	-	Rab32	2054	392	492	632	FALSE	TRUE	0.105041	0.373794	0.649433	0.591878	1.83291e-07	1.07393e-06	TRUE	2.74356	67844	0.678072	67844
chr19	44545749	44547748	2000	-	Sec31b	3923	8	33	19	TRUE	TRUE	1.80688	0.000406632	0.0035102	1.13904	0.0496972	0.113014	TRUE	0.0293157	240667	0.678072	240667
chr3	103737902	103739901	2000	-	Olfml3	1736	1736	1685	3150	TRUE	TRUE	-0.265733	0.00134459	0.00971196	0.7625	7.09975e-22	2.14053e-20	FALSE	14.3757	99543	0.678072	99543
chr4	43380082	43382081	2000	+	Rusc2	5480	412	577	1122	FALSE	TRUE	0.263126	0.0211793	0.09143	1.34806	2.90074e-38	3.55265e-36	TRUE	1.0808	100213	0.678072	100213
chr13	62858271	62860270	2000	-	Fbp2	1294	58	298	90	FALSE	TRUE	2.13624	2.5254e-28	4.2533e-26	0.535896	0.0314504	0.0765371	FALSE	0.644351	14120;14121;16549	0.678072	c("14120"	"14121"	"16549")
chr2	152933109	152935108	2000	-	Foxs1	1311	204	132	354	FALSE	FALSE	-0.85011	8.10319e-07	1.41652e-05	0.697809	8.3043e-07	4.4778e-06	FALSE	2.23695	14239	0.678072	14239
chr2	162661048	162663047	2000	-	Ptprt	12174	46	68	101	TRUE	TRUE	0.340407	0.22586	0.477552	1.03567	5.36004e-05	0.000224563	TRUE	0.0543192	19281	0.678072	19281
chr4	114908799	114910798	2000	-	Foxd2	2619	4	15	16	FALSE	FALSE	1.65603	0.0232507	0.0981467	1.87164	0.00882644	0.0246738	TRUE	0.021956	17301	0.685127	17301
chr12	17011628	17013627	2000	-	2410004P03Rik	1798	87	72	49	FALSE	FALSE	-0.494969	0.0377817	0.141275	-0.92348	0.000391958	0.00142844	FALSE	0.695598	73667	0.691878	73667
chr12	70823614	70825613	2000	+	Frmd6	4662	3892	3575	6883	TRUE	TRUE	-0.345291	3.61595e-06	5.40423e-05	0.725464	2.11914e-23	7.64423e-22	FALSE	12.0013	319710	0.691878	319710
chr11	102447564	102449563	2000	-	Fam171a2	3099	237	229	526	FALSE	FALSE	-0.272127	0.0683008	0.218121	1.05275	2.2883e-16	3.89697e-15	TRUE	1.0994	217219	0.695145	217219
chr17	5939380	5941379	2000	+	Synj2	6585	921	1030	1608	FALSE	TRUE	-0.0613546	0.511005	0.796785	0.706877	2.1196e-15	3.24329e-14	TRUE	2.01063	20975	0.704544	20975
chr7	80371276	80373275	2000	-	Man2a2	6554	2048	2276	3714	FALSE	TRUE	-0.0704448	0.377218	0.653735	0.76168	9.39925e-23	3.16606e-21	FALSE	4.49213	140481	0.704544	140481
chr7	126757726	126759725	2000	+	Mapk3	1772	1091	1296	1685	FALSE	FALSE	0.0256782	0.77328	1	0.530005	1.07028e-09	8.20378e-09	FALSE	8.85095	26417	0.710493	26417
chr12	112929396	112931395	2000	-	Jag2	4054	291	537	544	FALSE	TRUE	0.660959	7.87165e-08	1.7042e-06	0.805288	5.16308e-11	4.66646e-10	TRUE	1.0319	16450	0.710493	16450
chr16	30283155	30285154	2000	-	Lrrc15	5308	158	183	93	FALSE	TRUE	-0.0108067	0.94935	1	-0.860765	1.20951e-05	5.56051e-05	FALSE	0.427912	74488	0.710493	74488
chr5	12381266	12383265	2000	+	Sema3d	6521	1957	2883	3251	FALSE	TRUE	0.336176	2.00895e-05	0.000248282	0.635164	5.21814e-16	8.52389e-15	TRUE	4.31425	108151	0.710493	108151
chr15	25413665	25415664	2000	-	Basp1	1855	2212	2786	3627	FALSE	TRUE	0.110105	0.159299	0.388365	0.616354	1.37469e-15	2.15128e-14	FALSE	17.1423	70350	0.728698	70350
chr7	25315264	25317263	2000	+	Megf8	10040	998	1178	1911	FALSE	TRUE	0.0164922	0.856205	1	0.840095	4.2861e-22	1.32831e-20	TRUE	1.42898	269878	0.728698	269878
chr16	20715926	20717925	2000	+	Polr2h	787	8290	8236	5569	TRUE	TRUE	-0.232158	0.000957283	0.00729189	-0.670985	5.05013e-21	1.40787e-19	FALSE	151.429	245841	0.729911	245841
chr8	110168107	110170106	2000	-	Calb2	1431	189	76	97	FALSE	TRUE	-1.53538	7.46443e-15	4.20021e-13	-1.05837	1.65232e-08	1.1046e-07	FALSE	1.89868	12308	0.730813	12308
chr7	84086406	84088405	2000	-	Cemip	7114	760	843	1929	FALSE	TRUE	-0.0731891	0.456029	0.741359	1.24661	1.2811e-43	2.28364e-41	FALSE	1.53578	80982	0.736966	80982
chr6	114921653	114923652	2000	-	Vgll4	1291	197	167	440	TRUE	TRUE	-0.460763	0.00531271	0.030356	1.0618	9.98211e-15	1.41811e-13	FALSE	2.19366	232334	0.736966	232334
chr11	116131029	116133028	2000	-	Trim65	3050	4	16	25	FALSE	FALSE	1.74833	0.0149822	0.0694403	2.51133	8.96313e-05	0.00036318	TRUE	0.0188534	338364	0.736966	338364
chr12	15816686	15818685	2000	-	Trib2	4198	2399	1006	4376	TRUE	TRUE	-1.47641	7.38355e-67	5.30334e-64	0.770106	4.5652e-24	1.78665e-22	TRUE	8.21517	217410	0.736966	217410
chr9	108051259	108053258	2000	+	Amigo3	2543	136	120	212	TRUE	TRUE	-0.402912	0.0360149	0.135791	0.543012	0.00143882	0.00475036	FALSE	0.768814	320844	0.746243	320844
chr7	19023440	19025439	2000	-	Foxa3	2039	63	45	37	FALSE	TRUE	-0.70649	0.0136182	0.0644389	-0.862605	0.00404304	0.012179	FALSE	0.444173	15377	0.748461	15377
chr4	124712961	124714960	2000	+	Sf3a3	1697	15677	17596	11809	TRUE	TRUE	-0.0561353	0.412127	0.692245	-0.505802	2.3048e-13	2.79611e-12	FALSE	132.804	75062	0.754888	75062
chr9	106476552	106478551	2000	-	Parp3	2633	547	459	1230	TRUE	TRUE	-0.475662	2.49384e-05	0.000301198	1.07183	1.41918e-27	7.56723e-26	FALSE	2.98652	235587	0.754888	235587
chr4	127019401	127021400	2000	+	Sfpq	3705	18775	22656	12895	FALSE	TRUE	0.0483463	0.477684	0.760861	-0.63904	1.62307e-20	4.28046e-19	FALSE	72.8485	71514	0.758992	71514
chr5	108692329	108694328	2000	+	Fgfrl1	2656	892	1052	2029	TRUE	TRUE	0.0152834	0.870158	1	1.08851	2.539e-35	2.58353e-33	TRUE	4.82798	116701	0.758992	116701
chr8	83664740	83666739	2000	+	Ptger1	2082	140	140	356	FALSE	FALSE	-0.222535	0.228363	0.480514	1.24869	3.40405e-16	5.68606e-15	TRUE	0.966665	19216	0.758992	19216
chr11	23254141	23256140	2000	+	Xpo1	5144	46678	50023	30172	FALSE	TRUE	-0.122885	0.067607	0.216415	-0.726574	7.93602e-27	4.03762e-25	FALSE	130.449	103573	0.765535	103573
chr15	99293509	99295508	2000	+	Prpf40b	3159	459	755	756	FALSE	TRUE	0.495143	4.32482e-06	6.32813e-05	0.622715	7.22438e-09	5.02783e-08	FALSE	2.08878	54614	0.765535	54614
chr1	92648742	92650741	2000	-	Otos	704	0	1	5	FALSE	FALSE	3.07515	0.265972	0.513277	5.31103	0.0102645	0.0282001	FALSE	0	260301	0.768674	260301
chr14	7816057	7818056	2000	+	Flnb	9099	27586	38562	43247	FALSE	TRUE	0.260509	0.000116095	0.00118131	0.551618	3.67547e-16	6.11018e-15	FALSE	43.5837	286940	0.768674	286940
chr7	45136333	45138332	2000	-	Flt3l	1075	75	68	126	TRUE	TRUE	-0.363454	0.145949	0.364105	0.650574	0.0027932	0.00869839	FALSE	1.00296	14256	0.768674	14256
chr15	85581722	85583721	2000	-	Wnt7b	4415	12	35	51	TRUE	TRUE	1.31332	0.00399116	0.0240425	1.97962	1.86191e-06	9.56856e-06	TRUE	0.0390732	22422	0.770518	22422
chr8	25718148	25720147	2000	+	Ppapdc1b	1555	680	714	1165	FALSE	FALSE	-0.152317	0.135467	0.345364	0.679583	1.37504e-12	1.51466e-11	FALSE	6.28648	71910	0.770518	71910
chr16	96465706	96467705	2000	+	Pcp4	641	3	0	0	FALSE	FALSE	-4.75506	0.031338	0.122037	-4.69125	0.0368148	0.0876564	FALSE	0.0672809	18546	0.777608	18546
chr4	114404824	114406823	2000	+	Trabd2b	6617	1217	903	2019	TRUE	TRUE	-0.653187	1.10011e-12	4.94765e-11	0.633217	7.03929e-14	9.08116e-13	TRUE	2.64398	666048	0.777608	666048
chr9	72531759	72533758	2000	-	4930509E16Rik	1191	55	62	34	FALSE	TRUE	-0.0497909	0.856274	1	-0.788634	0.0126127	0.0339065	FALSE	0.663865	75115	0.777608	75115
chr17	67354360	67356359	2000	-	Ptprm	5569	646	774	1339	TRUE	TRUE	0.038059	0.708172	0.969084	0.954376	1.1803e-23	4.38724e-22	TRUE	1.66757	19274	0.784271	19274
chr3	95217843	95219842	2000	-	Gabpb2	8687	10820	11954	8027	TRUE	TRUE	-0.0789399	0.254551	0.513277	-0.527804	4.82568e-14	6.35298e-13	FALSE	17.9055	213054	0.788496	213054
chr6	87335676	87337675	2000	-	Antxr1	5264	890	826	1373	FALSE	TRUE	-0.330349	0.000608153	0.00496713	0.528351	6.01203e-09	4.21896e-08	FALSE	2.43054	69538	0.788496	69538
chr11	118355312	118357311	2000	-	Timp2	3622	7612	8799	14327	FALSE	FALSE	-0.0136695	0.845846	1	0.815336	2.33038e-31	1.73253e-29	TRUE	30.212	21858	0.793549	21858
chr15	102468732	102470731	2000	+	Pcbp2	2880	5196	7306	3921	FALSE	TRUE	0.268941	0.000171529	0.00165897	-0.503209	6.78178e-12	6.80155e-11	FALSE	25.9361	18521	0.800691	18521
chr10	79791672	79793671	2000	+	Palm	2651	91	131	155	TRUE	TRUE	0.302549	0.143227	0.359333	0.670574	0.000752869	0.00261832	FALSE	0.49347	18483	0.802061	18483
chr13	21714512	21716511	2000	+	Hist1h2ai	448	1760	2139	4523	FALSE	FALSE	0.0586236	0.470114	0.7573	1.2646	6.02684e-59	2.37389e-56	FALSE	56.4759	319191	0.807355	319191
chr16	5145209	5147208	2000	+	Sec14l5	2337	94	94	43	FALSE	TRUE	-0.222439	0.313099	0.57581	-1.22289	3.53676e-06	1.74699e-05	FALSE	0.578226	665119	0.807355	665119
chr10	128457336	128459335	2000	+	Smarcc2	5028	1089	1390	1807	FALSE	TRUE	0.129334	0.143996	0.360781	0.633492	2.28233e-13	2.77419e-12	FALSE	3.11359	68094	0.813587	68094
chr10	29311266	29313265	2000	+	Echdc1	3180	460	460	329	FALSE	TRUE	-0.222673	0.0551258	0.184926	-0.580402	2.39868e-06	1.21205e-05	FALSE	2.0795	52665	0.819428	52665
chr2	134784264	134786263	2000	+	Plcb1	7116	729	542	1205	FALSE	TRUE	-0.65023	6.31731e-10	1.93299e-08	0.627914	3.18606e-11	2.94277e-10	TRUE	1.47272	18795	0.819428	18795
chr4	121017148	121019147	2000	-	Smap2	2905	699	893	1067	TRUE	TRUE	0.130613	0.185436	0.433104	0.513078	1.04829e-07	6.34925e-07	FALSE	3.45907	69780	0.821663	69780
chr10	58811459	58813458	2000	+	Sh3rf3	5781	103	120	235	TRUE	TRUE	-0.00234103	0.990874	1	1.09207	7.53174e-10	5.8915e-09	TRUE	0.256132	237353	0.830075	237353
chr11	116335255	116337254	2000	-	Foxj1	2578	26	55	58	FALSE	FALSE	0.855326	0.0116906	0.0576179	1.05702	0.00155482	0.0051008	TRUE	0.144984	15223	0.830075	15223
chr5	113081485	113083484	2000	-	Crybb3	828	7	14	20	TRUE	TRUE	0.76749	0.23545	0.491562	1.40214	0.017898	0.0463555	FALSE	0.121534	12962	0.830075	12962
chr6	39067487	39069486	2000	-	1700025N23Rik	902	161	189	115	TRUE	TRUE	0.00858569	0.959318	1	-0.581933	0.0018528	0.00599779	FALSE	2.56595	69986	0.839535	69986
chr3	97610091	97612090	2000	-	Chd1l	2989	4311	4757	3066	TRUE	TRUE	-0.080702	0.270061	0.518325	-0.588688	3.82826e-15	5.67638e-14	FALSE	20.7339	68058	0.839535	68058
chr1	93233997	93235996	2000	+	Sned1	4474	3883	3867	10717	TRUE	TRUE	-0.228683	0.00206538	0.0138988	1.36759	3.89477e-79	2.50301e-76	TRUE	12.4767	208777	0.847997	208777
chr8	60504224	60506223	2000	+	Aadat	1780	0	3	6	FALSE	TRUE	4.54122	0.0541035	0.18257	5.56799	0.00493498	0.0145958	FALSE	0	23923	0.862496	23923
chr7	128235457	128237456	2000	+	Armc5	3834	424	525	822	FALSE	FALSE	0.0854969	0.458278	0.744271	0.857846	1.79375e-15	2.77247e-14	FALSE	1.5898	233912	0.868755	233912
chr11	49899935	49901934	2000	+	Rasgef1c	2244	19	31	37	FALSE	FALSE	0.481053	0.250796	0.511898	0.860368	0.0318245	0.0773782	TRUE	0.121719	74563	0.868755	74563
chrX	94365210	94367209	2000	+	Apoo	1261	1762	1983	1259	TRUE	TRUE	-0.0522595	0.522061	0.806811	-0.58193	8.40396e-12	8.3496e-11	FALSE	20.0872	68316;621156	0.870717	c("68316"	"621156")
chr14	48444452	48446451	2000	+	Tmem260	5218	666	543	1185	FALSE	TRUE	-0.517196	1.20978e-06	2.03192e-05	0.734145	2.06142e-14	2.82186e-13	FALSE	1.83484	218989	0.874469	218989
chr3	87768854	87770853	2000	-	Pear1	4713	232	186	417	FALSE	TRUE	-0.541229	0.000533064	0.0044324	0.748575	2.31435e-08	1.51646e-07	TRUE	0.707651	73182	0.874469	73182
chr7	80340120	80342119	2000	-	Unc45a	3263	1491	1775	2472	FALSE	FALSE	0.0288028	0.730658	0.989925	0.632313	9.38986e-15	1.33943e-13	FALSE	6.56885	101869	0.878009	101869
chr19	18711336	18713335	2000	+	D030056L22Rik	1631	4920	5377	3222	FALSE	TRUE	-0.0945883	0.191488	0.443002	-0.707723	1.70213e-21	4.94853e-20	FALSE	43.3651	225995	0.884523	225995
chr2	164784121	164786120	2000	+	Snx21	1520	327	337	728	TRUE	TRUE	-0.179208	0.168949	0.406018	1.05733	3.30527e-20	8.45214e-19	TRUE	3.09267	101113	0.893085	101113
chr13	100492510	100494509	2000	-	Gtf2h2	1707	4307	4635	3072	TRUE	TRUE	-0.116844	0.110708	0.308225	-0.584529	5.92082e-15	8.6427e-14	FALSE	36.2719	23894	0.893085	23894
chr2	158146293	158148292	2000	-	Tgm2	3549	380	451	631	FALSE	TRUE	0.024387	0.839583	1	0.634434	2.7185e-08	1.76989e-07	TRUE	1.53924	21817	0.893085	21817
chr16	93710007	93712006	2000	+	Dopey2	7455	314	427	482	FALSE	FALSE	0.220663	0.0798127	0.241698	0.521057	2.38276e-05	0.000105035	TRUE	0.605495	70028	0.896907	70028
chr9	3402185	3404184	2000	+	Cwf19l2	3953	6937	8093	5223	TRUE	TRUE	-0.000371001	0.99581	1	-0.506466	1.67317e-12	1.82576e-11	FALSE	25.2275	244672	0.900464	244672
chr9	106685853	106687852	2000	-	Tex264	2025	2393	2878	3624	TRUE	TRUE	0.0435104	0.575121	0.855726	0.501697	6.08621e-11	5.45036e-10	FALSE	16.9882	21767	0.900464	21767
chr6	42644942	42646941	2000	-	Tcaf2	4257	272	161	434	TRUE	TRUE	-0.978686	3.34625e-10	1.06683e-08	0.576834	7.74127e-06	3.65737e-05	FALSE	0.918531	232748	0.903785	232748
chr8	104338694	104340693	2000	+	Cmtm3	1616	977	763	2022	FALSE	FALSE	-0.579325	1.75174e-09	5.04472e-08	0.952223	5.176e-28	2.84692e-26	FALSE	8.69124	68119	0.903785	68119
chr5	36830550	36832549	2000	-	Man2b2	3434	1251	1163	2531	FALSE	FALSE	-0.32793	0.000221711	0.00206656	0.919516	1.64586e-28	9.61568e-27	FALSE	5.23704	17160	0.908852	17160
chr4	41696992	41698991	2000	-	Cntfr	2267	5	20	20	FALSE	FALSE	1.75403	0.00659378	0.0360561	1.87781	0.00345301	0.0105408	FALSE	0.0317064	12804	0.912537	12804
chr19	10935260	10937259	2000	+	Ptgdr2	2644	26	32	56	FALSE	TRUE	0.076496	0.842389	1	1.00651	0.00280426	0.0087295	FALSE	0.141365	14764	0.921997	14764
chr18	37672435	37674434	2000	+	Pcdhga3	4691	152	186	250	FALSE	TRUE	0.0684468	0.688957	0.9538	0.620412	0.000115602	0.000460843	TRUE	0.465808	93711	0.93587	93711
chr6	21984010	21986009	2000	+	Cped1	4898	2243	1289	4224	TRUE	TRUE	-1.02183	1.75721e-34	4.2488e-32	0.816103	1.6985e-26	8.37959e-25	FALSE	6.58323	214642	0.93587	214642
chr3	89160058	89162057	2000	-	Hcn3	3262	33	118	56	TRUE	TRUE	1.61213	2.09438e-09	5.94041e-08	0.66397	0.0367531	0.0876564	TRUE	0.145432	15168;330953	0.945552	c("15168"	"330953")
chr7	16873417	16875416	2000	+	Dact3	2828	225	278	696	FALSE	TRUE	0.0823851	0.570829	0.852903	1.53161	5.0922e-35	5.05515e-33	TRUE	1.14375	629378	0.947533	629378
chr10	3971175	3973174	2000	+	Mthfd1l	4332	5952	6713	4200	FALSE	TRUE	-0.0491496	0.491017	0.775371	-0.600014	1.67327e-16	2.91046e-15	FALSE	19.7516	270685	0.947533	270685
chr7	135535924	135537923	2000	+	Ptpre	5411	360	306	645	FALSE	TRUE	-0.457027	0.000448206	0.00382047	0.744064	9.29334e-11	8.14618e-10	TRUE	0.956431	19267	0.949374	19267
chr18	47368769	47370768	2000	-	Sema6a	6894	362	362	659	FALSE	TRUE	-0.222657	0.077693	0.239126	0.767047	1.99822e-11	1.89288e-10	TRUE	0.754859	20358	0.961526	20358
chr12	84994421	84996420	2000	+	Ylpm1	7034	2471	3621	1845	FALSE	TRUE	0.328546	1.74514e-05	0.000218891	-0.518487	9.26358e-11	8.12302e-10	FALSE	5.05009	56531	1	56531
chr16	32642743	32644742	2000	+	Tnk2	4581	2880	3933	4384	FALSE	TRUE	0.226819	0.00262872	0.0169561	0.509117	1.20299e-11	1.17045e-10	FALSE	9.03776	51789	1	51789
chr17	79714942	79716941	2000	-	Cyp1b1	5128	794	1153	1807	TRUE	TRUE	0.315407	0.000790608	0.00617246	1.08923	9.32587e-34	8.46643e-32	TRUE	2.22588	13078	1	13078
chr2	70473023	70475022	2000	+	Sp5	2097	9	15	28	TRUE	TRUE	0.508747	0.394993	0.671642	1.52779	0.00295086	0.00914271	TRUE	0.0616983	18689;64406	1	c("18689"	"64406")
chrX	13069598	13071597	2000	+	Usp9x	11902	135171	162913	94505	TRUE	TRUE	0.0465823	0.485568	0.770115	-0.613366	6.24851e-20	1.55709e-18	FALSE	163.265	22284	1	22284
chr2	181581874	181583873	2000	-	Uckl1	1810	600	635	1051	FALSE	FALSE	-0.140911	0.18265	0.427743	0.711572	6.09698e-13	7.01009e-12	FALSE	4.76542	68556	1	68556
chr3	54735265	54737264	2000	-	Exosc8	1282	5968	6529	4142	FALSE	FALSE	-0.0931174	0.192329	0.444737	-0.623948	1.06931e-17	2.13346e-16	FALSE	66.9221	69639	1	69639
chr4	144890927	144892926	2000	+	Dhrs3	1797	201	209	404	TRUE	TRUE	-0.166325	0.290282	0.546567	0.909711	5.40815e-11	4.87352e-10	TRUE	1.60797	20148	1	20148
chr18	37718654	37720653	2000	+	Pcdhgb4	4480	142	191	219	TRUE	TRUE	0.204793	0.235546	0.491562	0.52762	0.0016532	0.00539887	TRUE	0.455658	93701	1	93701
chr3	121721637	121723636	2000	+	F3	1876	1194	1241	2051	TRUE	TRUE	-0.167016	0.0594943	0.195942	0.683426	6.85322e-16	1.10325e-14	TRUE	9.14956	14066;18354	1	c("14066"	"18354")
chr5	134747155	134749154	2000	-	Eln	3781	83	60	272	TRUE	TRUE	-0.689653	0.00601845	0.0335639	1.61397	4.49061e-19	1.02779e-17	FALSE	0.315573	13717;68528	1.07039	c("13717"	"68528")
chr4	62478167	62480166	2000	+	Bspry	1743	132	131	99	TRUE	TRUE	-0.233483	0.218756	0.469122	-0.511519	0.0112632	0.0306403	FALSE	1.08869	192120	1.074	192120
chr9	86464817	86466816	2000	-	Ube2cbp	1828	1330	1395	951	FALSE	TRUE	-0.153881	0.0754165	0.234558	-0.580888	1.27537e-10	1.10134e-09	FALSE	10.4593	70348	1.0902	70348
chr3	89227156	89229155	2000	+	Muc1	2243	43	55	71	TRUE	TRUE	0.132023	0.659774	0.926422	0.625014	0.0268519	0.0664792	FALSE	0.275593	17829	1.09622	17829
chr11	3512802	3514801	2000	+	Selm	872	943	970	2596	FALSE	FALSE	-0.181983	0.0522094	0.180621	1.3638	5.491e-57	2.00143e-54	FALSE	15.5462	114679	1.09954	114679
chrX	99134161	99136160	2000	+	Efnb1	3358	354	414	817	FALSE	TRUE	0.00314667	0.979724	1	1.10928	2.29242e-23	8.23282e-22	TRUE	1.51548	13641	1.10692	13641
chr4	152038391	152040390	2000	-	Tas1r1	2785	44	74	75	FALSE	TRUE	0.526133	0.0590745	0.195244	0.670871	0.0155434	0.0409831	FALSE	0.22712	110326	1.12553	110326
chr12	31654727	31656726	2000	-	Dus4l	1768	502	624	354	FALSE	TRUE	0.0911047	0.403624	0.682706	-0.600802	5.15883e-07	2.86002e-06	FALSE	4.08179	71916	1.1375	71916
chrX	134583754	134585753	2000	+	Rpl36a	489	103584	117360	66660	TRUE	TRUE	-0.0425941	0.524136	0.806811	-0.732951	1.30481e-27	6.98791e-26	FALSE	3045.18	19982	1.14684	19982
chr1	72305521	72307520	2000	+	Xrcc5	2556	12808	14096	9417	TRUE	TRUE	-0.0844923	0.219932	0.471137	-0.540743	7.60099e-15	1.09513e-13	FALSE	72.0359	22596	1.16993	22596
chr14	50942403	50944402	2000	+	Pnp	2941	15178	17135	11302	FALSE	FALSE	-0.0477689	0.485575	0.770115	-0.522442	4.02141e-14	5.33443e-13	FALSE	74.1905	18950	1.19265	18950
chr2	117247839	117249838	2000	+	Fam98b	1861	1639	2579	1118	TRUE	TRUE	0.431236	8.92223e-08	1.90297e-06	-0.648879	7.99443e-14	1.02323e-12	FALSE	12.6608	68215	1.20163	68215
chr7	30973370	30975369	2000	-	Lsr	2177	552	501	400	TRUE	TRUE	-0.362505	0.00110229	0.00824219	-0.561562	1.1244e-06	5.95508e-06	FALSE	3.6451	54135	1.22239	54135
chr10	52688601	52690600	2000	+	Slc35f1	4973	32	55	59	FALSE	TRUE	0.556961	0.0840326	0.25183	0.783319	0.013302	0.0355921	TRUE	0.092504	215085	1.23133	215085
chr4	78211796	78213795	2000	-	Ptprd	9127	632	749	1081	FALSE	TRUE	0.0223034	0.827697	1	0.677223	4.28817e-12	4.42102e-11	TRUE	0.995446	19266	1.24101	19266
chr5	141239634	141241633	2000	+	Sdk1	8513	50	63	104	TRUE	TRUE	0.110445	0.693545	0.957959	0.95785	0.000125247	0.000496376	TRUE	0.0844338	330222	1.24511	330222
chr13	95891823	95893822	2000	-	Iqgap2	5771	1683	1689	977	TRUE	TRUE	-0.217583	0.00882582	0.0458879	-0.881561	1.35915e-23	5.01388e-22	FALSE	4.19239	544963	1.24998	544963
chr12	81858130	81860129	2000	+	Pcnx	12139	1728	2585	2837	FALSE	TRUE	0.358306	7.98466e-06	0.000109608	0.618184	9.45522e-15	1.34796e-13	FALSE	2.0464	54604	1.28951	54604
chr3	87748524	87750523	2000	-	Lrrc71	3988	23	26	41	TRUE	TRUE	-0.0456234	0.912737	1	0.733928	0.0493414	0.112414	FALSE	0.082909	74485	1.36257	74485
chr13	21733196	21735195	2000	+	Hist1h4j	312	1617	1868	7687	FALSE	FALSE	-0.0145579	0.860215	1	2.15197	1.25969e-166	6.15257e-163	FALSE	74.5048	319159	1.37197	319159
chr1	46064838	46066837	2000	+	Dnah7b	12318	62	93	103	FALSE	TRUE	0.361634	0.138016	0.349714	0.634261	0.00767082	0.0217926	FALSE	0.072357	227058	1.37851	227058
chr12	78906839	78908838	2000	-	Plek2	1551	143	129	95	FALSE	TRUE	-0.371036	0.047353	0.167623	-0.686317	0.000604251	0.00213799	FALSE	1.32542	27260	1.44057	27260
chr9	22154946	22156945	2000	+	Pigyl	691	578	742	985	FALSE	FALSE	0.13759	0.185955	0.433902	0.671898	2.00227e-11	1.89599e-10	FALSE	12.0248	66268	1.53605	66268
chr17	46252265	46254264	2000	+	Lrrc73	1384	56	67	90	FALSE	FALSE	0.0359274	0.893725	1	0.586415	0.0195589	0.050152	TRUE	0.581675	224813	1.69188	224813
chr15	78718014	78720013	2000	-	Elfn2	4861	0	8	7	FALSE	TRUE	5.917	0.00167633	0.0116932	5.78603	0.00239799	0.00756509	TRUE	0	207393	1.76553	207393
chr2	168010494	168012493	2000	-	Fam65c	2935	56	34	126	FALSE	FALSE	-0.939894	0.00279082	0.0177903	1.07125	4.25789e-06	2.08339e-05	FALSE	0.274289	69553	1.87447	69553
D. List of CTCF-positive Group II TSS sites that associate with genes that show significant change in transcription in NUP153 KD-2 cells.
Chromosome #	Start	End	Width	Strand	Gene ID	Length	WT	NUP153 KD-1	NUP153 KD-2	NUP153+ at TSS	NUP153+ at TSS or Gene Body	NUP153 KD-1 Log FC	NUP153 KD-1 P-Value	NUP153 KD-1 FDR	NUP153 KD-2 Log FC	NUP153 KD-2 P-Value	NUP153 KD-1 FDR	Bivalent state	Control (FPKM)	EID	Score	Gene ID
chr14	115042490	115044489	2000	+	Mir17hg	2339	6656	7830	4018	TRUE	TRUE	0.011623	0.869589	1	-0.825201	8.91238e-30	6.01241e-28	FALSE	40.9083	75957	-1.66297	75957
chr2	170511828	170513827	2000	-	Gm16796	3172	38	37	68	TRUE	TRUE	-0.260341	0.442163	0.724508	0.740651	0.0116899	0.031666	FALSE	0.172218	100502946	-1.58496	100502946
chr13	21716044	21718043	2000	-	Hist1h2bl	431	1881	2085	7059	FALSE	FALSE	-0.0741815	0.358925	0.630962	1.81085	4.0149e-122	6.53652e-119	FALSE	62.7394	319185	-1.5025	319185
chr11	50375819	50377818	2000	+	Hnrnph1	2226	31178	29756	20789	TRUE	TRUE	-0.29008	1.80547e-05	0.000225416	-0.681748	1.373e-23	5.04969e-22	FALSE	201.35	59013	-1.45943	59013
chr4	121037666	121039665	2000	+	Col9a2	2746	386	984	665	TRUE	TRUE	1.12709	7.78519e-26	1.15226e-23	0.687539	1.14321e-09	8.74358e-09	TRUE	2.02076	12840	-1.39232	12840
chr15	67176783	67178782	2000	-	St3gal1	5784	840	787	1481	FALSE	TRUE	-0.316711	0.00119261	0.00879371	0.720985	2.09365e-15	3.20961e-14	TRUE	2.08776	20442	-1.37851	20442
chr14	115042257	115044256	2000	+	Mir20a	107	327	402	223	FALSE	FALSE	0.0751453	0.55185	0.833963	-0.648988	4.09578e-06	2.0089e-05	FALSE	43.9332	387139	-1.32193	387139
chr15	86033678	86035677	2000	-	Celsr1	11050	120	170	182	TRUE	TRUE	0.279522	0.127907	0.33139	0.503433	0.00535052	0.0157314	TRUE	0.156116	12614	-1.32193	12614
chr17	35192607	35194606	2000	+	Ltb	1095	64	71	39	FALSE	FALSE	-0.0728519	0.77687	1	-0.80959	0.00610817	0.0177538	TRUE	0.840223	16994	-1.22239	16994
chr12	7975777	7977776	2000	+	Apob	13909	92	331	146	TRUE	TRUE	1.62317	1.96678e-21	1.97657e-19	0.568602	0.004688	0.0139566	FALSE	0.0950869	238055	-1.16993	238055
chr7	80387847	80389846	2000	-	Fes	2762	199	128	367	FALSE	FALSE	-0.858678	8.47268e-07	1.46746e-05	0.7856	2.75495e-08	1.79314e-07	TRUE	1.03576	14159	-1.16993	14159
chr1	36558282	36560281	2000	-	Sema4c	4292	158	247	307	FALSE	TRUE	0.421586	0.00850632	0.0444487	0.860775	1.99393e-08	1.31819e-07	TRUE	0.529208	20353	-1.16993	20353
chr11	94934370	94936369	2000	+	Col1a1	4698	2391	1915	4450	FALSE	TRUE	-0.542972	1.12496e-11	4.46709e-10	0.799117	8.36713e-26	3.8773e-24	FALSE	7.31636	12842	-1.16993	12842
chr7	19359316	19361315	2000	+	Ppp1r13l	3130	59	65	90	TRUE	TRUE	-0.0828422	0.756721	1	0.511285	0.0393202	0.0925174	TRUE	0.27098	333654	-0.938599	333654
chr7	127993768	127995767	2000	-	Pycard	2135	1820	1625	1007	TRUE	TRUE	-0.386204	3.11287e-06	4.73641e-05	-0.950829	1.04115e-27	5.60044e-26	FALSE	12.2547	66824	-0.925999	66824
chr14	54462247	54464246	2000	+	Lrp10	3012	916	1246	1697	TRUE	TRUE	0.221125	0.0155984	0.0717648	0.792443	4.23593e-19	9.72234e-18	FALSE	4.37189	65107	-0.925999	65107
chr13	93769779	93771778	2000	+	Arsb	3989	430	406	843	TRUE	TRUE	-0.305499	0.0108673	0.0542278	0.873968	3.60423e-16	5.99993e-15	FALSE	1.54965	11881	-0.874469	11881
chr8	31918104	31920103	2000	-	Nrg1	2103	176	221	369	FALSE	TRUE	0.10567	0.508968	0.795104	0.970517	2.10095e-11	1.98327e-10	FALSE	1.2031	211323	-0.874469	211323
chr7	31058035	31060034	2000	+	Lgi4	3444	27	14	67	FALSE	TRUE	-1.16261	0.0120128	0.0589561	1.2105	0.000155568	0.000604955	FALSE	0.112701	243914	-0.825971	243914
chr11	84193538	84195537	2000	+	Acaca	9032	11886	13000	8647	FALSE	TRUE	-0.0934844	0.17584	0.418071	-0.556028	1.63088e-15	2.53036e-14	FALSE	18.9182	107476	-0.807355	107476
chr1	75477632	75479631	2000	+	Tmem198	2185	47	70	99	TRUE	TRUE	0.351195	0.206124	0.462997	0.975902	0.000139802	0.000548538	TRUE	0.309225	319998	-0.777608	319998
chr9	49486126	49488125	2000	-	Ttc12	3630	161	225	334	FALSE	TRUE	0.25996	0.109705	0.305961	0.95522	2.10712e-10	1.76206e-09	FALSE	0.6376	235330	-0.716207	235330
chr13	16012575	16014574	2000	+	Inhba	1529	862	723	1551	TRUE	TRUE	-0.47635	1.33284e-06	2.21726e-05	0.750313	8.60689e-17	1.55465e-15	TRUE	8.10454	16323	-0.70044	16323
chr12	57228512	57230511	2000	+	Prps1l3	4006	12392	12478	8158	TRUE	TRUE	-0.212754	0.00207019	0.0139197	-0.700157	1.36324e-23	5.02137e-22	FALSE	44.4692	328099	-0.662965	328099
chr7	29858079	29860078	2000	+	Zfp420	3334	666	762	434	FALSE	FALSE	-0.0284599	0.779027	1	-0.714703	9.96318e-11	8.70833e-10	FALSE	2.87169	233058	-0.652077	233058
chr7	16307683	16309682	2000	+	Bbc3	1976	779	874	1506	FALSE	FALSE	-0.0567152	0.560355	0.842575	0.853883	1.18338e-20	3.18273e-19	TRUE	5.66734	170770	-0.652077	170770
chr8	94876213	94878212	2000	-	Dok4	2604	341	279	559	FALSE	TRUE	-0.512032	0.000129861	0.00129813	0.615855	2.05755e-07	1.19951e-06	FALSE	1.88253	114255	-0.652077	114255
chr13	92354904	92356903	2000	-	Msh3	3945	5503	5845	3474	FALSE	TRUE	-0.135746	0.0590089	0.195056	-0.760642	6.06921e-25	2.61404e-23	FALSE	20.0531	17686	-0.63743	17686
chr10	79533688	79535687	2000	-	Ppap2c	1651	946	1075	1630	FALSE	FALSE	-0.0383044	0.679022	0.945297	0.687846	8.75484e-15	1.2525e-13	FALSE	8.23707	50784	-0.584963	50784
chr10	80803348	80805347	2000	+	Amh	1665	4	8	15	FALSE	FALSE	0.760321	0.36869	0.642618	1.7793	0.0142432	0.0378368	FALSE	0.0345362	11705	-0.584963	11705
chr15	76231279	76233278	2000	-	Plec	17515	11958	12722	35647	TRUE	TRUE	-0.133383	0.0535101	0.18257	1.47875	2.46392e-100	3.00857e-97	TRUE	9.8147	18810	-0.584963	18810
chr2	167688859	167690858	2000	+	A530013C23Rik	2213	41	54	75	FALSE	FALSE	0.17414	0.567625	0.849645	0.772462	0.00615943	0.0178752	FALSE	0.266337	329562	-0.584963	329562
chr7	4866080	4868079	2000	-	Isoc2b	1065	48	51	102	FALSE	FALSE	-0.134931	0.649707	0.919281	0.988619	9.47546e-05	0.000382606	FALSE	0.647919	67441	-0.584963	67441
chr7	128244912	128246911	2000	+	Tgfb1i1	3904	153	156	314	TRUE	TRUE	-0.194562	0.271861	0.519997	0.939644	9.89507e-10	7.62536e-09	TRUE	0.563392	21804	-0.584963	21804
chr13	52980940	52982939	2000	-	Nfil3	1992	732	1008	1394	TRUE	TRUE	0.238812	0.0133678	0.0634877	0.832167	4.0268e-19	9.25103e-18	TRUE	5.28263	18030	-0.584963	18030
chr13	67097877	67099876	2000	-	Zfp708	2634	345	383	234	TRUE	TRUE	-0.071961	0.568183	0.850273	-0.65684	1.99256e-06	1.02013e-05	FALSE	1.88292	432769	-0.584963	432769
chr8	94917999	94919998	2000	-	Ccdc102a	2304	782	738	1485	FALSE	TRUE	-0.306231	0.00209738	0.014056	0.828081	1.72636e-19	4.10111e-18	TRUE	4.87925	234582	-0.584963	234582
chr8	104534538	104536537	2000	-	Nae1	1808	7581	8268	5422	FALSE	TRUE	-0.097582	0.16589	0.400515	-0.580595	4.66185e-16	7.67681e-15	FALSE	60.2777	234664	-0.584963	234664
chr17	31055794	31057793	2000	+	Abcg1	5818	955	1275	722	TRUE	TRUE	0.194169	0.0323674	0.124932	-0.50047	2.67367e-07	1.53668e-06	FALSE	2.35971	11307	-0.530515	11307
chr5	65761621	65763620	2000	+	N4bp2	5731	2024	2760	1400	TRUE	TRUE	0.224713	0.00436176	0.0257664	-0.628779	4.43731e-14	5.85749e-13	FALSE	5.07702	333789	-0.523562	333789
chr11	117825915	117827914	2000	-	Tk1	1369	3957	3303	2466	TRUE	TRUE	-0.483347	1.05428e-10	3.64684e-09	-0.779246	1.74365e-24	7.12068e-23	FALSE	41.5519	21877	-0.514573	21877
chr15	77755130	77757129	2000	-	Apol8	1838	61	75	120	TRUE	TRUE	0.075209	0.769653	1	0.877808	0.000142885	0.000559737	FALSE	0.477104	239552	-0.514573	239552
chr2	126783361	126785360	2000	-	Usp50	1748	68	67	50	FALSE	TRUE	-0.243657	0.342554	0.611103	-0.539488	0.0494813	0.112701	FALSE	0.559237	75083	-0.5025	75083
chr6	124740980	124742979	2000	-	Grcc10	567	2393	3012	3804	FALSE	FALSE	0.109163	0.158512	0.386947	0.571629	8.06186e-14	1.03132e-12	FALSE	60.672	14790	-0.494765	14790
chr11	11462320	11464319	2000	-	Zpbp	3845	21	34	48	FALSE	TRUE	0.470209	0.239652	0.497599	1.0912	0.00300929	0.00930133	FALSE	0.0785148	53604	-0.473931	53604
chr7	130547282	130549281	2000	-	Nsmce4a	1435	10194	10838	6922	FALSE	TRUE	-0.134354	0.0532342	0.18257	-0.655493	1.39867e-20	3.72891e-19	FALSE	102.123	67872	-0.459432	67872
chr14	65664503	65666502	2000	+	Scara5	5596	159	132	293	FALSE	TRUE	-0.490798	0.00696225	0.0376245	0.784371	3.85936e-07	2.17115e-06	FALSE	0.408459	71145	-0.450661	71145
chr2	164405061	164407060	2000	-	Matn4	2571	25	20	68	FALSE	TRUE	-0.541625	0.211777	0.462997	1.34235	3.61282e-05	0.000155288	TRUE	0.139787	17183	-0.440573	17183
chr16	30063457	30065456	2000	+	Hes1	1451	2592	2528	4517	TRUE	TRUE	-0.25879	0.00088802	0.0068089	0.70423	1.18628e-20	3.18705e-19	FALSE	25.6801	15205	-0.440573	15205
chr2	9878501	9880500	2000	-	Gata3	3215	17	41	33	FALSE	TRUE	1.04233	0.00975705	0.0496617	0.85531	0.0432626	0.100745	TRUE	0.0760145	14462	-0.426265	14462
chr4	59033256	59035255	2000	+	Gng10	1120	2104	2048	3263	FALSE	FALSE	-0.261637	0.00111381	0.00831812	0.535995	5.82929e-12	5.89959e-11	FALSE	27.0058	14700	-0.415037	14700
chr4	129121826	129123825	2000	-	Hpca	1835	24	95	82	TRUE	TRUE	1.75728	8.52293e-09	2.16811e-07	1.67057	1.05458e-07	6.38026e-07	TRUE	0.18802	15444	-0.415037	15444
chr11	115267144	115269143	2000	-	Grin2c	4895	6	25	16	FALSE	TRUE	1.81643	0.0019253	0.0131347	1.30084	0.0448665	0.103886	TRUE	0.0176209	14813	-0.415037	14813
chr11	101095336	101097335	2000	-	Psmc3ip	972	1398	1471	1006	FALSE	FALSE	-0.149288	0.0813735	0.245593	-0.571717	1.51022e-10	1.2882e-09	FALSE	20.6762	19183	-0.398549	19183
chr14	31435934	31437933	2000	-	Sh3bp5	2473	266	347	551	TRUE	TRUE	0.16071	0.233478	0.48875	0.953266	1.91209e-14	2.6248e-13	TRUE	1.54627	24056	-0.392317	24056
chr4	152272462	152274461	2000	+	Gpr153	3777	692	494	1716	FALSE	FALSE	-0.708842	4.33195e-11	1.56727e-09	1.21302	1.24863e-39	1.77284e-37	TRUE	2.63383	100129	-0.392317	100129
chr19	37548518	37550517	2000	+	Exoc6	2733	1514	1774	1064	TRUE	TRUE	0.00590664	0.943639	1	-0.605851	5.78015e-12	5.85228e-11	FALSE	7.9637	107371	-0.378512	107371
chr1	59480247	59482246	2000	+	Fzd7	4809	1283	1006	2947	FALSE	FALSE	-0.573561	1.90212e-10	6.29426e-09	1.10261	3.86805e-41	6.05523e-39	TRUE	3.83531	14369	-0.36257	14369
chr19	46326284	46328283	2000	+	Fbxl15	1348	113	104	181	FALSE	FALSE	-0.342079	0.0979415	0.281458	0.582111	0.00150373	0.00494448	TRUE	1.20508	68431	-0.36257	68431
chr1	193130152	193132151	2000	-	Diexf	5548	4333	4404	3040	FALSE	TRUE	-0.19928	0.00663292	0.0362134	-0.608317	4.68267e-16	7.70589e-15	FALSE	11.2274	215193	-0.36257	215193
chr5	115348856	115350855	2000	-	Cox6a1	533	7636	8502	11744	TRUE	TRUE	-0.0677475	0.335637	0.605296	0.523984	7.21692e-14	9.2858e-13	FALSE	205.953	12861	-0.36257	12861
chr7	120201889	120203888	2000	-	Crym	1256	115	253	212	TRUE	TRUE	0.914091	9.08789e-08	1.93492e-06	0.784751	9.06186e-06	4.24841e-05	FALSE	1.31625	12971	-0.36257	12971
chr17	34202579	34204578	2000	+	Tap2	2490	176	172	518	FALSE	FALSE	-0.255717	0.128683	0.332757	1.4597	1.13484e-26	5.67908e-25	TRUE	1.01611	21355	-0.357552	21355
chr10	81350358	81352357	2000	-	Hmg20b	1659	425	456	903	FALSE	FALSE	-0.121128	0.304147	0.564492	0.990016	1.42403e-20	3.78414e-19	FALSE	3.68274	15353	-0.337035	15353
chr6	86193351	86195350	2000	+	Tgfa	4229	428	316	683	TRUE	TRUE	-0.660194	1.42051e-07	2.93736e-06	0.577097	1.76217e-07	1.03572e-06	TRUE	1.45491	21802	-0.335603	21802
chr4	129578481	129580480	2000	-	Fam167b	944	3	2	0	FALSE	FALSE	-0.768151	0.535211	0.816644	-4.69125	0.0368148	0.0876564	FALSE	0.0456855	230766	-0.321928	230766
chr18	3334516	3336515	2000	+	Gm6225	1700	46	116	81	TRUE	TRUE	1.10974	8.59549e-06	0.000116812	0.71776	0.00775201	0.0219977	FALSE	0.388989	633947	-0.321928	633947
chr3	86140588	86142587	2000	-	Rnu73b	71	239	300	169	FALSE	FALSE	0.105169	0.45742	0.743273	-0.596658	0.000166783	0.000644972	FALSE	48.3914	19871	-0.321928	19871
chr4	130790637	130792636	2000	+	Sdc3	4972	954	1241	1893	FALSE	TRUE	0.15669	0.08513	0.253965	0.891485	2.19007e-24	8.88433e-23	TRUE	2.75833	20970	-0.280108	20970
chr19	48204125	48206124	2000	+	Sorcs3	5634	1	4	10	TRUE	TRUE	1.6675	0.222151	0.472081	3.07888	0.00490303	0.0145329	TRUE	0.0025516	66673	-0.280108	66673
chr15	32244563	32246562	2000	-	Snhg18	1483	409	408	801	FALSE	FALSE	-0.226196	0.0613807	0.200747	0.872464	1.12402e-15	1.77209e-14	FALSE	3.96471	100616095	-0.280108	100616095
chr6	86669060	86671059	2000	-	Mxd1	4661	211	311	341	FALSE	TRUE	0.336774	0.0195357	0.0858062	0.595206	2.62759e-05	0.000115059	FALSE	0.650777	17119	-0.275634	17119
chr13	117600420	117602419	2000	+	Hcn1	7911	132	78	216	FALSE	TRUE	-0.980498	3.98996e-06	5.8911e-05	0.612993	0.00033367	0.00122886	TRUE	0.239867	15165	-0.263034	15165
chr2	122467698	122469697	2000	-	Bambi-ps1	1215	55	61	27	FALSE	FALSE	-0.0731986	0.790792	1	-1.11979	0.00079645	0.00275653	FALSE	0.650752	81913	-0.253757	81913
chr12	111269211	111271210	2000	+	Amn	1685	15	25	44	FALSE	TRUE	0.510926	0.274122	0.522827	1.44816	0.00037934	0.00138507	TRUE	0.127974	93835	-0.247928	93835
chr11	62648424	62650423	2000	-	Lrrc75a	1984	1793	1619	969	TRUE	TRUE	-0.369979	8.18883e-06	0.000112033	-0.984755	2.84621e-29	1.80539e-27	FALSE	12.9917	192976	-0.247928	192976
chr9	78190066	78192065	2000	+	Gsta4	958	16020	18515	11896	TRUE	TRUE	-0.0139132	0.838767	1	-0.526436	2.33275e-14	3.17194e-13	FALSE	240.395	14860	-0.241008	14860
chr7	27485053	27487052	2000	+	Sertad1	1188	1809	1958	2955	TRUE	TRUE	-0.108538	0.183109	0.428529	0.610889	1.31465e-14	1.843e-13	FALSE	21.8903	55942	-0.241008	55942
chr12	108332481	108334480	2000	+	Cyp46a1	2118	11	11	24	FALSE	TRUE	-0.220236	0.719	0.978637	1.02048	0.0444794	0.103166	TRUE	0.0746613	13116	-0.234465	13116
chr9	114496445	114498444	2000	-	Ccr4	2787	24	65	62	FALSE	FALSE	1.21074	0.000275963	0.00250665	1.26795	0.000156007	0.000606375	FALSE	0.123795	12457;12773	-0.222392	c("12457"	"12773")
chr14	123658240	123660239	2000	+	Itgbl1	2357	755	458	1548	TRUE	TRUE	-0.943659	1.62978e-18	1.30495e-16	0.938703	1.51752e-24	6.21802e-23	FALSE	4.60486	223272	-0.222392	223272
chr8	4259175	4261174	2000	-	Ctxn1	1226	37	60	72	FALSE	FALSE	0.473446	0.120539	0.319444	0.861312	0.00315634	0.00972385	FALSE	0.43385	330695	-0.222392	330695
chr4	63213512	63215511	2000	+	Col27a1	7634	101	162	160	FALSE	TRUE	0.458456	0.0174548	0.0782711	0.566113	0.00336177	0.0102957	TRUE	0.190195	373864	-0.222392	373864
chr7	29287420	29289419	2000	+	Ppp1r14a	531	51	80	163	TRUE	TRUE	0.425935	0.107005	0.300398	1.57699	2.44224e-12	2.60332e-11	FALSE	1.38072	68458	-0.212994	68458
chr8	70873391	70875390	2000	-	Ccdc124	911	4110	5556	6435	TRUE	TRUE	0.212169	0.0036143	0.022116	0.549745	3.83018e-14	5.10016e-13	FALSE	64.8563	234388	-0.208108	234388
chr10	79986700	79988699	2000	+	Cnn2	1782	4852	3543	8378	FALSE	FALSE	-0.676321	6.09328e-20	5.47074e-18	0.690969	5.48024e-22	1.67711e-20	TRUE	39.1419	12798	-0.201634	12798
chr3	116423933	116425932	2000	-	Cdc14a	4485	300	520	526	FALSE	TRUE	0.570634	3.4947e-06	5.24872e-05	0.71283	6.09252e-09	4.26564e-08	TRUE	0.961585	229776	-0.192645	229776
chrX	164267531	164269530	2000	+	Pir	1601	2170	2764	1535	TRUE	TRUE	0.126322	0.107053	0.300466	-0.596459	3.79266e-13	4.45719e-12	FALSE	19.4849	18722;69656	-0.184425	c("18722"	"69656")
chr17	35235716	35237715	2000	-	Nfkbil1	1470	189	261	374	TRUE	TRUE	0.242793	0.11148	0.309736	0.887185	4.66557e-10	3.74303e-09	FALSE	1.8483	18038	-0.184425	18038
chr15	3583253	3585252	2000	-	Ghr	4518	982	879	1628	FALSE	TRUE	-0.382542	5.08322e-05	0.000570222	0.632199	8.00071e-13	9.04981e-12	FALSE	3.1246	14600;58991	-0.169925	c("14600"	"58991")
chr13	43396476	43398475	2000	+	Nol7	1811	6803	6596	4845	FALSE	FALSE	-0.267308	0.000171278	0.00165786	-0.586705	3.79934e-16	6.30753e-15	FALSE	54.0021	70078	-0.169925	70078
chr19	10016328	10018327	2000	+	Rab3il1	2320	51	58	95	FALSE	TRUE	-0.0370931	0.896177	1	0.798934	0.00163589	0.00534519	TRUE	0.316017	74760	-0.169925	74760
chr19	4098098	4100097	2000	+	Pitpnm1	4728	224	293	405	TRUE	TRUE	0.164588	0.253196	0.513277	0.757062	2.37892e-08	1.55711e-07	TRUE	0.681082	18739	-0.160465	18739
chr7	15967436	15969435	2000	-	Ehd2	3058	706	878	1406	FALSE	FALSE	0.0918045	0.352327	0.624215	0.896699	8.96218e-22	2.68547e-20	TRUE	3.31891	57440;259300	-0.160465	c("57440"	"259300")
chr6	88840954	88842953	2000	+	Gm15612	3118	4	12	14	FALSE	FALSE	1.3373	0.0821446	0.247327	1.68064	0.0227824	0.0572691	FALSE	0.0184422	100038356	-0.155278	100038356
chr5	110284419	110286418	2000	+	Pole	7129	7405	9088	5477	TRUE	TRUE	0.0727283	0.30096	0.560023	-0.532147	9.84911e-14	1.24818e-12	TRUE	14.9322	18973	-0.146841	18973
chr2	91070216	91072215	2000	-	Slc39a13	2416	1123	1107	2504	TRUE	TRUE	-0.243409	0.00707201	0.0381333	1.05975	2.09482e-36	2.28382e-34	FALSE	6.68208	68427	-0.142958	68427
chr6	52240755	52242754	2000	-	Hoxa10	3142	410	504	887	TRUE	TRUE	0.0750455	0.520224	0.805963	1.01605	2.9976e-21	8.51213e-20	TRUE	1.87589	15395	-0.137504	15395
chr19	5964107	5966106	2000	-	Pola2	2872	4837	4890	3631	TRUE	TRUE	-0.207006	0.0044321	0.0261188	-0.510774	4.53708e-12	4.6633e-11	FALSE	24.2114	18969	-0.137504	18969
chr13	92352883	92354882	2000	+	Dhfr	5290	9757	9791	6127	FALSE	TRUE	-0.217712	0.00179578	0.0123997	-0.768288	2.27698e-27	1.19071e-25	FALSE	26.5149	13361	-0.120294	13361
chr11	97996074	97998073	2000	-	Arl5c	1561	172	163	120	TRUE	TRUE	-0.300047	0.0793797	0.240572	-0.615878	0.000743807	0.00258938	FALSE	1.584	217151	-0.115477	217151
chr7	118491876	118493875	2000	-	Itpripl2	6864	3014	2716	5596	FALSE	FALSE	-0.372913	1.19302e-06	2.00791e-05	0.795648	9.39366e-27	4.74954e-25	TRUE	6.3124	319622	-0.115477	319622
chr16	95586494	95588493	2000	-	Erg	3466	101	105	269	FALSE	TRUE	-0.166498	0.431502	0.714566	1.31518	3.40572e-14	4.55482e-13	FALSE	0.418911	13876	-0.0874628	13876
chr1	75479372	75481371	2000	-	Chpf	3235	2000	2304	6277	TRUE	TRUE	-0.0185919	0.815902	1	1.55297	3.39642e-91	3.19015e-88	TRUE	8.8876	74241	-0.0874628	74241
chr3	87928414	87930413	2000	+	Isg20l2	2893	8356	9093	6034	TRUE	TRUE	-0.100788	0.150415	0.37222	-0.566731	1.50435e-15	2.33998e-14	FALSE	41.522	229504	-0.0874628	229504
chr4	46449217	46451216	2000	+	Anp32b	1367	23777	29812	17766	FALSE	TRUE	0.103592	0.126319	0.329647	-0.517488	3.42861e-14	4.58292e-13	FALSE	250.045	67628	-0.0874628	67628
chr6	83912453	83914452	2000	+	Zfp638	6470	22906	29917	16433	FALSE	TRUE	0.162505	0.0165271	0.0749785	-0.57617	3.61978e-17	6.81562e-16	FALSE	50.8948	18139	-0.0840643	18139
chr6	87981383	87983382	2000	-	H1fx	1062	34	54	89	TRUE	TRUE	0.443396	0.164474	0.397655	1.2882	5.56337e-06	2.675e-05	FALSE	0.460239	243529	-0.0824622	243529
chr5	108434279	108436278	2000	-	Atp5k	292	14761	15720	10485	FALSE	FALSE	-0.131922	0.0545285	0.183447	-0.590501	1.54021e-17	3.01631e-16	FALSE	726.711	11958	-0.0824622	11958
chr17	25433684	25435683	2000	-	Cacna1h	8228	80	105	212	FALSE	TRUE	0.169353	0.448545	0.73225	1.30765	9.37001e-12	9.23799e-11	TRUE	0.139773	58226	-0.0780025	58226
chr10	93160885	93162884	2000	+	Mir1931	119	4	0	0	FALSE	FALSE	-5.15668	0.0129445	0.0620083	-5.09226	0.0159382	0.0417938	FALSE	0.483217	100316689	-0.0641303	100316689
chr17	34929353	34931352	2000	+	Neu1	3850	660	714	1164	FALSE	FALSE	-0.109256	0.286377	0.540699	0.721406	6.92397e-14	8.95131e-13	FALSE	2.4644	18010;18011	-0.0641303	c("18010"	"18011")
chr2	69885516	69887515	2000	-	Mettl5	971	396	462	238	TRUE	TRUE	-0.000341197	0.997714	1	-0.83124	5.97874e-10	4.7282e-09	FALSE	5.8628	75422	-0.0641303	75422
chr11	106274772	106276771	2000	+	Tcam1	2985	28	49	48	TRUE	TRUE	0.582647	0.0885495	0.26142	0.678231	0.0479844	0.109701	FALSE	0.134847	75870	-0.0641303	75870
chr14	55822895	55824894	2000	+	Nfatc4	4019	296	450	536	FALSE	TRUE	0.381463	0.00251988	0.0163926	0.759351	5.76241e-10	4.56451e-09	FALSE	1.05877	73181	-0.0641303	73181
chr1	118319943	118321942	2000	+	Nifk	1894	18117	19732	13105	TRUE	TRUE	-0.0995399	0.144562	0.361826	-0.564266	2.34445e-16	3.98149e-15	FALSE	137.51	67949	-0.0588937	67949
chr6	52218474	52220473	2000	-	Hoxa7	1951	20	46	81	FALSE	FALSE	0.974818	0.00975534	0.0496617	1.91449	6.02914e-09	4.22975e-08	TRUE	0.147367	15404	-0.0544478	15404
chrX	8018393	8020392	2000	-	Glod5	672	720	727	453	TRUE	TRUE	-0.208739	0.038624	0.143436	-0.76536	1.72001e-12	1.87352e-11	FALSE	15.4025	69824	-0.0544478	69824
chr17	75003629	75005628	2000	+	Ltbp1	8137	29446	24913	54091	FALSE	TRUE	-0.463904	8.14861e-12	3.27837e-10	0.780271	1.14126e-30	8.10192e-29	TRUE	52.0224	268977	-0.0506261	268977
chr6	47941275	47943274	2000	+	Zfp783	4415	141	273	260	TRUE	TRUE	0.730003	5.85239e-06	8.28049e-05	0.785254	1.30812e-06	6.85189e-06	FALSE	0.45911	232785	-0.0473057	232785
chr4	43440377	43442376	2000	+	Tesk1	3620	144	261	331	FALSE	FALSE	0.634836	8.67881e-05	0.000916322	1.10307	8.52291e-13	9.60489e-12	FALSE	0.571851	21754	-0.0473057	21754
chr8	35585898	35587897	2000	+	Mfhas1	6408	280	356	508	FALSE	FALSE	0.123668	0.352169	0.624117	0.762103	1.05621e-09	8.10103e-09	TRUE	0.628151	52065	-0.0443941	52065
chr9	57131191	57133190	2000	-	Man2c1os	888	29	34	56	TRUE	TRUE	0.00672145	0.985476	1	0.849658	0.00958815	0.026578	FALSE	0.469476	76794	-0.0443941	76794
chr1	119422149	119424148	2000	-	Inhbb	4255	273	600	541	FALSE	TRUE	0.913042	8.93389e-14	4.51707e-12	0.88939	8.1864e-13	9.25128e-12	FALSE	0.922342	16324	-0.0395284	16324
chr1	36547102	36549101	2000	-	Ankrd39	1786	244	289	374	FALSE	FALSE	0.0214446	0.879895	1	0.518898	0.000124565	0.000493753	FALSE	1.96398	109346	-0.0356239	109346
chr6	113469555	113471554	2000	+	Il17rc	2369	257	273	482	FALSE	FALSE	-0.135537	0.339698	0.610027	0.80993	2.58002e-10	2.13582e-09	FALSE	1.55954	171095	-0.0339473	171095
chr19	5048908	5050907	2000	+	Rin1	4176	749	781	1166	FALSE	FALSE	-0.16235	0.10236	0.290262	0.541414	1.03829e-08	7.09458e-08	TRUE	2.5784	225870	-0.0324215	225870
chr7	67759643	67761642	2000	-	Synm	7866	884	1034	1476	FALSE	TRUE	0.00338375	0.971223	1	0.64246	1.10652e-12	1.23221e-11	TRUE	1.61557	233335	-0.0238467	233335
chr15	75747823	75749822	2000	-	Mafa	1080	2	4	20	FALSE	FALSE	0.744115	0.524373	0.806811	3.14957	7.22201e-05	0.000296867	TRUE	0.0266217	378435	-0.0230836	378435
chr10	85184955	85186954	2000	-	Cry1	3016	2212	3338	1633	FALSE	TRUE	0.370882	1.67489e-06	2.7214e-05	-0.534835	5.38177e-11	4.85333e-10	FALSE	10.5434	12952	0	12952
chr12	108304370	108306369	2000	+	Hhipl1	2605	28	27	88	TRUE	TRUE	-0.273958	0.485812	0.77024	1.55094	1.92359e-07	1.12383e-06	TRUE	0.154518	214305	0	214305
chr14	50785421	50787420	2000	-	Ttc5	3661	5369	5612	3765	TRUE	TRUE	-0.158869	0.0274895	0.111117	-0.60903	1.09667e-16	1.95202e-15	FALSE	21.0825	219022	0	219022
chr15	76658741	76660740	2000	+	Kifc2	3143	1917	1922	1311	FALSE	TRUE	-0.218961	0.00704876	0.0380247	-0.645175	1.8694e-14	2.56909e-13	TRUE	8.76812	16581	0	16581
chr15	79893039	79895038	2000	-	D730005E14Rik	3607	139	137	84	TRUE	TRUE	-0.243423	0.190358	0.441181	-0.822703	7.04666e-05	0.000290196	FALSE	0.553984	109361	0	109361
chr17	8986433	8988432	2000	+	1700010I14Rik	1878	16	41	39	TRUE	TRUE	1.12918	0.00581496	0.0326603	1.18228	0.00418023	0.0125396	FALSE	0.122477	66931	0	66931
chr2	91195017	91197016	2000	-	Nr1h3	2036	68	105	149	FALSE	FALSE	0.403452	0.0822993	0.247592	1.03335	1.47356e-06	7.67436e-06	FALSE	0.480131	22259	0	22259
chr2	104884424	104886423	2000	+	Ccdc73	3944	640	735	442	FALSE	TRUE	-0.0230572	0.822091	1	-0.63092	1.25093e-08	8.46934e-08	FALSE	2.33277	211936	0	211936
chr6	124738610	124740609	2000	-	Ptpn6	2430	1271	1149	761	FALSE	TRUE	-0.368281	3.34305e-05	0.000393638	-0.836932	3.33448e-19	7.7113e-18	FALSE	7.51914	15170	0	15170
chr7	144894632	144896631	2000	+	Fgf15	1807	311	378	199	TRUE	TRUE	0.0587166	0.648672	0.919281	-0.740814	3.55825e-07	2.01148e-06	TRUE	2.47418	14170	0	14170
chrX	134541530	134543529	2000	-	Timm8a1	1183	22743	21540	13989	TRUE	TRUE	-0.301136	9.59392e-06	0.000129158	-0.798168	3.53372e-31	2.60716e-29	FALSE	276.371	30058	0	30058
chr11	120713668	120715667	2000	-	Stra13	636	142	148	82	FALSE	FALSE	-0.162887	0.370825	0.645548	-0.888194	1.80145e-05	8.09444e-05	FALSE	3.20967	20892	0	20892
chr18	9210956	9212955	2000	+	Fzd8	3346	250	282	574	FALSE	FALSE	-0.0489437	0.730118	0.989358	1.10171	1.36376e-18	2.995e-17	TRUE	1.0741	14370	0	14370
chr18	35725089	35727088	2000	+	1700066B19Rik	2504	23	20	46	TRUE	TRUE	-0.421907	0.340682	0.610476	0.899446	0.0133163	0.0356185	FALSE	0.132045	73449	0	73449
chr18	42509587	42511586	2000	+	Tcerg1	4554	8614	10241	6437	TRUE	TRUE	0.0268673	0.700478	0.96256	-0.51733	2.78128e-13	3.3426e-12	FALSE	27.192	56070	0	56070
chr19	44291776	44293775	2000	+	Scd2	5451	34911	33794	25194	FALSE	TRUE	-0.269647	6.52916e-05	0.000713417	-0.567643	5.89286e-17	1.08447e-15	FALSE	92.0693	20250	0	20250
chr2	167536327	167538326	2000	+	Snai1	1586	35	39	77	FALSE	FALSE	-0.0663905	0.845829	1	1.03791	0.000364023	0.00133161	TRUE	0.317244	20613	0	20613
chr2	167687015	167689014	2000	+	Cebpb	1518	143	228	947	FALSE	FALSE	0.449973	0.00683098	0.0370295	2.62928	4.1285e-91	3.73416e-88	FALSE	1.35423	12608	0	12608
chr3	115714956	115716955	2000	-	S1pr1	3029	131	141	205	FALSE	FALSE	-0.116499	0.533777	0.816644	0.548593	0.00151714	0.00498522	TRUE	0.621729	13609	0	13609
chr5	105517571	105519570	2000	+	Lrrc8c	2829	183	194	290	FALSE	TRUE	-0.138429	0.395335	0.672036	0.566856	0.000162545	0.000629881	FALSE	0.929923	100604	0	100604
chr6	124857588	124859587	2000	-	P3h3	2779	3632	3847	7622	TRUE	TRUE	-0.139759	0.0606191	0.198735	0.972338	1.76448e-40	2.62746e-38	FALSE	18.7882	14789	0	14789
chr8	70506640	70508639	2000	-	2810428I15Rik	657	1688	2055	3712	FALSE	FALSE	0.0610857	0.45474	0.739559	1.03979	1.31967e-39	1.86287e-37	FALSE	36.9348	66462	0	66462
chr11	95514466	95516465	2000	-	Nxph3	2093	95	94	158	FALSE	FALSE	-0.237687	0.2799	0.531651	0.636227	0.00118833	0.00399124	TRUE	0.652504	104079	0.0291463	104079
chr19	5488237	5490236	2000	-	Mus81	1993	417	551	639	TRUE	TRUE	0.179225	0.118279	0.316028	0.518599	3.71243e-06	1.82896e-05	FALSE	3.00786	71711	0.0331669	71711
chr10	128090883	128092882	2000	+	Baz2a	8369	4672	6564	3136	TRUE	TRUE	0.267795	0.000204081	0.00192576	-0.672136	2.01061e-19	4.73037e-18	FALSE	8.02524	116848	0.0365259	116848
chr7	25685102	25687101	2000	+	Tgfb1	2094	41	50	99	FALSE	TRUE	0.063396	0.838022	1	1.1724	9.46196e-06	4.42071e-05	TRUE	0.281472	21803	0.0365259	21803
chr11	3914565	3916564	2000	-	Slc35e4	3059	1595	1175	3781	FALSE	FALSE	-0.663568	1.80939e-14	9.8632e-13	1.14811	1.85237e-47	3.93362e-45	TRUE	7.49566	103710	0.040642	103710
chr14	79301536	79303535	2000	-	Rgcc	914	27	42	79	TRUE	TRUE	0.413162	0.248128	0.508264	1.44777	2.60792e-06	1.30965e-05	TRUE	0.424665	66214	0.0430687	66214
chr4	46389324	46391323	2000	-	5830415F09Rik	1558	1472	1505	935	FALSE	FALSE	-0.190732	0.0249005	0.10333	-0.751702	4.97442e-17	9.23805e-16	FALSE	13.5822	74753	0.0430687	74753
chr17	26244143	26246142	2000	-	Itfg3	2863	1758	1776	2757	FALSE	FALSE	-0.208023	0.0115889	0.0572091	0.552089	4.59024e-12	4.71596e-11	FALSE	8.82727	106581	0.0458037	106581
chr4	135918826	135920825	2000	+	Fuca1	2523	3798	3817	5881	FALSE	FALSE	-0.215527	0.00374934	0.0228051	0.533764	2.91295e-13	3.49396e-12	FALSE	21.6405	71665	0.0506261	71665
chr8	71463558	71465557	2000	-	Abhd8	1985	937	1100	2266	FALSE	FALSE	0.00864779	0.925463	1	1.17688	3.99244e-42	6.49995e-40	TRUE	6.78591	64296	0.0506261	64296
chr16	14703959	14705958	2000	+	Snai2	2011	258	339	514	FALSE	FALSE	0.171108	0.209268	0.462997	0.897041	1.41795e-12	1.55981e-11	FALSE	1.84432	20583	0.0524674	20583
chr8	95714013	95716012	2000	+	Setd6	1669	3032	3489	2270	FALSE	FALSE	-0.0201891	0.789443	1	-0.514596	3.58909e-11	3.29508e-10	FALSE	26.1157	66083;277360	0.0524674	c("66083"	"277360")
chr17	45733745	45735744	2000	-	1600014C23Rik	518	8	3	0	TRUE	TRUE	-1.5951	0.0746545	0.232941	-6.07096	0.000659068	0.00231718	FALSE	0.222018	72240	0.0565835	72240
chr3	95215557	95217556	2000	+	Gm16740	956	104	85	78	TRUE	TRUE	-0.513099	0.019833	0.0868774	-0.511368	0.0228366	0.0573817	FALSE	1.56388	100504029	0.0565835	100504029
chr1	37719712	37721711	2000	-	2010300C02Rik	4361	25	58	68	TRUE	TRUE	0.988094	0.00349669	0.0215097	1.34235	3.61282e-05	0.000155288	TRUE	0.0824105	72097	0.0614005	72097
chr10	127163256	127165255	2000	+	B4galnt1	3289	80	112	164	TRUE	TRUE	0.262347	0.233778	0.489252	0.93754	3.66011e-06	1.80464e-05	TRUE	0.349667	14421	0.0614005	14421
chr3	30854050	30856049	2000	+	Gpr160	2217	830	747	557	TRUE	TRUE	-0.374677	0.000144283	0.00142595	-0.672353	6.41112e-11	5.73082e-10	FALSE	5.38197	71862	0.0641303	71862
chr4	24896183	24898182	2000	+	Ndufaf4	3632	6209	5888	4385	TRUE	TRUE	-0.299311	2.91714e-05	0.000347849	-0.598813	1.52927e-16	2.67141e-15	FALSE	24.5756	68493	0.0641303	68493
chr4	15956067	15958066	2000	+	Nbn	2491	3661	3800	2702	FALSE	TRUE	-0.168966	0.0233396	0.0984416	-0.535232	1.93368e-12	2.08764e-11	FALSE	21.1278	27354	0.0671142	27354
chrX	102934124	102936123	2000	-	Gm5126	2177	4	7	15	TRUE	TRUE	0.571083	0.512723	0.797834	1.7793	0.0142432	0.0378368	TRUE	0.0264138	331480	0.0671142	331480
chr2	29867594	29869593	2000	+	Cercam	2715	369	542	744	TRUE	TRUE	0.331846	0.00476536	0.0276915	0.914416	3.23964e-16	5.43143e-15	FALSE	1.95382	99151	0.0703893	99151
chr8	119605141	119607140	2000	-	Taf1c	3255	585	778	935	FALSE	FALSE	0.188565	0.0675702	0.216377	0.579388	8.60851e-09	5.94202e-08	FALSE	2.58365	21341	0.0740006	21341
chr2	155945265	155947264	2000	-	Gdf5	2315	2	17	10	FALSE	FALSE	2.7952	0.000794752	0.006199	2.1588	0.0217337	0.0548816	FALSE	0.0124196	14563	0.0780025	14563
chr11	72997245	72999244	2000	+	P2rx1	2441	12	7	4	TRUE	TRUE	-0.986662	0.138511	0.350344	-1.65059	0.0300975	0.0737001	FALSE	0.0706712	18436	0.0824622	18436
chr10	127513039	127515038	2000	+	Ndufa4l2	964	11	16	3	FALSE	FALSE	0.314871	0.574258	0.854755	-1.92644	0.0204166	0.0521269	FALSE	0.164038	407790	0.0824622	407790
chrX	9198073	9200072	2000	+	Lancl3	3920	572	584	955	FALSE	TRUE	-0.192739	0.0739722	0.231421	0.642332	1.81599e-10	1.53507e-09	TRUE	2.09768	236285	0.0824622	236285
chr9	81861844	81863843	2000	+	Mei4	3061	169	146	81	FALSE	TRUE	-0.433443	0.0136157	0.0644389	-1.1568	7.19068e-09	5.00723e-08	FALSE	0.793692	75033	0.0874628	75033
chr17	26508373	26510372	2000	-	Dusp1	1942	2325	2526	3835	FALSE	FALSE	-0.103104	0.188704	0.438328	0.624926	3.63016e-16	6.03898e-15	FALSE	17.2109	19252	0.0892673	19252
chr11	67965543	67967542	2000	-	Cfap52	2201	22	70	41	FALSE	TRUE	1.44234	1.6019e-05	0.000202484	0.797716	0.0345616	0.0833198	FALSE	0.143692	71860	0.0931094	71860
chr3	65529315	65531314	2000	-	4931440P22Rik	1859	32	26	99	FALSE	FALSE	-0.520035	0.175329	0.417077	1.52876	5.218e-08	3.28171e-07	FALSE	0.247457	71004	0.0931094	71004
chr14	104027043	104029042	2000	-	4930432J09Rik	3132	46	49	28	FALSE	FALSE	-0.131241	0.664868	0.931487	-0.810392	0.0189945	0.0488834	FALSE	0.211137	73877	0.0931094	73877
chr14	62835790	62837789	2000	+	Wdfy2	2011	671	843	1088	FALSE	TRUE	0.106469	0.286848	0.541061	0.600162	5.7142e-10	4.52926e-09	FALSE	4.79666	268752	0.103093	268752
chr11	32298169	32300168	2000	+	Hbq1a	604	0	0	5	FALSE	FALSE	0	1	1	5.31103	0.0102645	0.0282001	FALSE	0	216635	0.106915	216635
chr15	97782465	97784464	2000	+	Slc48a1	2526	2432	2788	4618	FALSE	TRUE	-0.0256452	0.741321	0.999768	0.82805	1.0236e-27	5.51819e-26	FALSE	13.8407	67739	0.109624	67739
chr3	122293604	122295603	2000	-	Mir760	119	0	2	3	FALSE	FALSE	3.98691	0.11575	0.31104	4.59809	0.0467043	0.106955	FALSE	0	791077	0.115477	791077
chr11	75170156	75172155	2000	-	Hic1	4492	88	94	385	FALSE	FALSE	-0.127402	0.569393	0.85151	2.03074	4.60011e-34	4.27146e-32	TRUE	0.281625	15248	0.118644	15248
chr15	80089434	80091433	2000	+	Syngr1	4465	1723	2090	1269	TRUE	TRUE	0.0558429	0.49301	0.777614	-0.538229	2.75806e-10	2.27319e-09	FALSE	5.54744	20972	0.118644	20972
chr17	47735137	47737136	2000	+	Tfeb	2827	680	842	1072	FALSE	TRUE	0.0855377	0.391318	0.667579	0.559572	7.46065e-09	5.18635e-08	FALSE	3.4579	21425	0.120294	21425
chr5	36398040	36400039	2000	-	Sorcs2	5721	191	184	415	TRUE	TRUE	-0.276417	0.0901626	0.265125	1.02203	2.34824e-13	2.84739e-12	TRUE	0.479944	81840	0.121306	81840
chr4	114907389	114909388	2000	+	Foxd2os	2876	16	17	34	FALSE	FALSE	-0.134256	0.789709	1	0.98504	0.0208966	0.0532299	FALSE	0.079976	100040736	0.125531	100040736
chr4	116683699	116685698	2000	+	Prdx1	1417	112795	122025	84816	FALSE	TRUE	-0.10926	0.102214	0.289993	-0.508338	3.48665e-14	4.65542e-13	FALSE	1144.32	18477	0.125531	18477
chr2	28466225	28468224	2000	-	1700007K13Rik	804	414	670	696	TRUE	TRUE	0.471684	2.35435e-05	0.000286048	0.65226	3.9685e-09	2.85631e-08	FALSE	7.40241	69327	0.125531	69327
chr5	115504776	115506775	2000	+	Pxn	3808	1203	1601	1892	FALSE	TRUE	0.189586	0.028122	0.113067	0.556185	6.37322e-11	5.69903e-10	FALSE	4.54148	19303	0.125531	19303
chr8	85699005	85701004	2000	+	Mir8109	117	0	1	3	FALSE	FALSE	3.07515	0.265972	0.513277	4.59809	0.0467043	0.106955	FALSE	0	102465898	0.129283	102465898
chr4	43483610	43485609	2000	-	Sit1	1201	12	9	2	TRUE	TRUE	-0.630154	0.315626	0.577891	-2.60614	0.00344498	0.0105228	FALSE	0.143637	22599;54390	0.137504	c("22599"	"54390")
chr11	70982927	70984926	2000	-	C1qbp	1165	3590	4831	2497	TRUE	TRUE	0.205598	0.00533179	0.0304365	-0.620806	5.01275e-16	8.21035e-15	FALSE	44.2993	12261	0.14439	12261
chr17	35234696	35236695	2000	+	Atp6v1g2	1495	8	16	22	TRUE	TRUE	0.768698	0.205018	0.462997	1.34921	0.0160475	0.0420308	FALSE	0.0769268	66237	0.145851	66237
chr1	178527225	178529224	2000	+	Kif26b	7406	149	137	358	TRUE	TRUE	-0.34357	0.0605167	0.198453	1.16696	1.04091e-14	1.47277e-13	TRUE	0.289222	269152	0.152003	269152
chr2	74673113	74675112	2000	+	Hoxd12	2534	42	54	94	FALSE	FALSE	0.139471	0.645185	0.919257	1.06307	6.55065e-05	0.000270591	TRUE	0.238271	15432	0.152003	15432
chr2	180225760	180227759	2000	-	Lama5	11388	3686	5977	6992	TRUE	TRUE	0.474619	8.85665e-11	3.08103e-09	0.826585	1.0244e-29	6.79804e-28	FALSE	4.65304	16776	0.152003	16776
chr18	66291739	66293738	2000	-	Ccbe1	5742	48	126	81	FALSE	TRUE	1.16766	1.45938e-06	2.40781e-05	0.656517	0.0138816	0.0369929	TRUE	0.120173	320924	0.152003	320924
chr7	30971904	30973903	2000	+	Fam187b	2666	11	8	2	TRUE	TRUE	-0.673141	0.307488	0.569194	-2.48192	0.00640591	0.0185376	FALSE	0.0593146	76415	0.160465	76415
chr14	115042100	115044099	2000	+	Mir19a	82	162	192	83	FALSE	FALSE	0.022363	0.893822	1	-1.06069	1.25172e-07	7.48855e-07	FALSE	28.4008	723891	0.163499	723891
chr2	112260026	112262025	2000	+	Nop10	738	14486	15490	9872	FALSE	FALSE	-0.126055	0.0663241	0.213315	-0.650282	7.44309e-21	2.05155e-19	FALSE	282.177	66181	0.163499	66181
chr9	67757537	67759536	2000	+	C2cd4b	1330	1	14	14	FALSE	FALSE	3.44091	0.000713151	0.00567292	3.55904	0.000405531	0.00147417	FALSE	0.0108088	75697	0.163499	75697
chr15	4027307	4029306	2000	-	BC037032	4622	28	24	59	TRUE	TRUE	-0.442988	0.272946	0.521251	0.97519	0.00284478	0.00884209	FALSE	0.0870877	414066	0.169925	414066
chr13	54766341	54768340	2000	-	Sncb	1196	5	18	18	FALSE	FALSE	1.6031	0.0154593	0.0712592	1.72683	0.00875217	0.0244999	TRUE	0.060099	104069	0.169925	104069
chr15	34304781	34306780	2000	+	Matn2	3518	2522	2903	4357	TRUE	TRUE	-0.0197565	0.798273	1	0.691697	7.36902e-20	1.82329e-18	TRUE	10.3057	17181	0.169925	17181
chr4	6990624	6992623	2000	-	Tox	2852	49	48	88	TRUE	TRUE	-0.251833	0.400852	0.679192	0.746242	0.00418532	0.0125534	TRUE	0.246988	252838;434768	0.169925	c("252838"	"434768")
chr19	23756976	23758975	2000	+	Apba1	6632	110	107	76	FALSE	TRUE	-0.262325	0.204389	0.462997	-0.629609	0.00477607	0.0141963	TRUE	0.238439	319924	0.172181	319924
chr19	5924717	5926716	2000	-	Cdc42ep2	1491	240	198	494	TRUE	TRUE	-0.49998	0.00110338	0.00824783	0.944084	2.85253e-13	3.42318e-12	TRUE	2.31399	104252	0.176878	104252
chr5	137739899	137741898	2000	-	Nyap1	3501	82	95	257	TRUE	TRUE	-0.0104154	0.963424	1	1.54963	2.954e-17	5.60896e-16	FALSE	0.336706	243300	0.184425	243300
chr9	110856067	110858066	2000	+	Prss50	1455	25	77	67	TRUE	TRUE	1.39607	1.06459e-05	0.000141452	1.32101	5.09366e-05	0.000214211	TRUE	0.247005	235631	0.184425	235631
chr11	69653137	69655136	2000	+	Sox15	1138	150	198	111	TRUE	TRUE	0.177676	0.294057	0.552185	-0.53093	0.00551988	0.0161768	FALSE	1.89486	20670	0.192645	20670
chr15	5116521	5118520	2000	+	Snord72	60	282	344	178	TRUE	TRUE	0.0639541	0.632032	0.907462	-0.760433	5.36997e-07	2.96966e-06	FALSE	67.5658	100302529	0.192645	100302529
chr8	70631536	70633535	2000	-	Gdf15	1084	71	112	370	TRUE	TRUE	0.434265	0.0553216	0.185466	2.28264	2.52527e-38	3.14641e-36	FALSE	0.941581	23886	0.192645	23886
chrX	36793697	36795696	2000	+	Slc25a5	1295	123128	140268	87232	TRUE	TRUE	-0.0347066	0.603493	0.882118	-0.594272	8.43267e-19	1.88757e-17	FALSE	1366.83	11740;433923	0.192645	c("11740"	"433923")
chr11	80779926	80781925	2000	-	Myo1d	5353	334	328	513	FALSE	TRUE	-0.248792	0.056386	0.188264	0.521909	1.52376e-05	6.91924e-05	FALSE	0.89697	338367	0.192645	338367
chr18	34859307	34861306	2000	+	Egr1	3072	2673	2442	1647	FALSE	FALSE	-0.353113	5.81795e-06	8.23653e-05	-0.795615	4.77369e-23	1.66779e-21	TRUE	12.5085	13653	0.192645	13653
chr4	138326197	138328196	2000	-	Pink1	2366	1877	2611	3545	FALSE	FALSE	0.253426	0.00145401	0.0103765	0.820273	1.15824e-25	5.25751e-24	FALSE	11.4046	68943	0.192645	68943
chr1	160212793	160214792	2000	-	Cacybp	2115	34036	38903	24812	TRUE	TRUE	-0.0299137	0.65736	0.924095	-0.553065	3.6032e-16	5.99993e-15	FALSE	231.343	12301	0.192645	12301
chr14	21848811	21850810	2000	-	Comtd1	2241	632	878	1085	TRUE	TRUE	0.251521	0.0121833	0.0596487	0.682551	2.85204e-12	3.01645e-11	FALSE	4.05419	69156	0.198546	69156
chr2	131208460	131210459	2000	+	Ap5s1	1601	166	167	314	FALSE	FALSE	-0.213909	0.212283	0.462997	0.822082	5.33455e-08	3.34898e-07	FALSE	1.49055	69596	0.198546	69596
chr19	6235741	6237740	2000	-	Ppp2r5b	2708	241	290	372	FALSE	FALSE	0.0442652	0.755557	1	0.529004	9.68461e-05	0.000390664	FALSE	1.27937	225849	0.201634	225849
chr19	24224927	24226926	2000	-	Tjp2	4798	14778	16010	11159	TRUE	TRUE	-0.107211	0.118058	0.315541	-0.502282	3.72555e-13	4.38254e-12	FALSE	44.2776	21873	0.201634	21873
chr8	71906706	71908705	2000	+	Zfp882	5651	1394	1701	1050	TRUE	TRUE	0.0644136	0.446121	0.729182	-0.505832	1.2433e-08	8.42469e-08	FALSE	3.54622	382019	0.203533	382019
chr11	75508194	75510193	2000	+	Rilp	1487	28	28	56	TRUE	TRUE	-0.221746	0.569369	0.85151	0.90007	0.0065122	0.0188184	FALSE	0.270692	280408	0.211504	280408
chr13	53391789	53393788	2000	+	Gm2762	2339	10	25	25	FALSE	FALSE	1.09039	0.0348027	0.132428	1.215	0.0182485	0.0471633	FALSE	0.0614608	100040421	0.211504	100040421
chr6	106799988	106801987	2000	-	Crbn	4053	7381	7984	5404	TRUE	TRUE	-0.109437	0.120839	0.319997	-0.546821	2.12275e-14	2.90255e-13	FALSE	26.1799	58799	0.211504	58799
chr11	78176567	78178566	2000	-	Nek8	2800	559	653	847	TRUE	TRUE	0.00150068	0.988756	1	0.502378	9.90649e-07	5.28339e-06	FALSE	2.87	140859	0.217591	140859
chr5	135078167	135080166	2000	-	Vps37d	1544	53	64	146	FALSE	FALSE	0.0492405	0.858085	1	1.36285	2.44515e-09	1.80021e-08	TRUE	0.493466	194309	0.21864	194309
chr1	191575445	191577444	2000	-	Dtl	4253	5370	6612	3980	FALSE	TRUE	0.0774293	0.279946	0.531683	-0.529183	4.85364e-13	5.64164e-12	FALSE	18.1513	76843	0.222392	76843
chr12	72070892	72072891	2000	-	Gpr135	1374	27	45	60	FALSE	FALSE	0.51239	0.14556	0.363356	1.05162	0.0013636	0.00452515	TRUE	0.282492	238252	0.222392	238252
chr16	15885386	15887385	2000	+	Cebpd	2260	129	177	704	FALSE	FALSE	0.233452	0.192527	0.445069	2.35008	1.66705e-64	7.40202e-62	TRUE	0.820559	12609	0.222392	12609
chr17	24347153	24349152	2000	-	Abca17	5202	8	1	0	FALSE	TRUE	-3.06117	0.0068932	0.0373009	-6.07096	0.000659068	0.00231718	FALSE	0.0221079	381072	0.222392	381072
chr17	43799951	43801950	2000	+	Rcan2	3857	970	622	1767	FALSE	TRUE	-0.863663	3.00246e-18	2.36526e-16	0.768128	2.14646e-18	4.62655e-17	TRUE	3.61535	53901	0.222392	53901
chr2	38996409	38998408	2000	+	Wdr38	1206	204	226	148	FALSE	FALSE	-0.0749366	0.627393	0.902968	-0.559611	0.000887826	0.00305031	FALSE	2.43171	76646	0.222392	76646
chr4	123199653	123201652	2000	+	Nt5c1a	1103	0	3	4	FALSE	FALSE	4.54122	0.0541035	0.18257	4.99816	0.0216624	0.0547581	TRUE	0	230718	0.222392	230718
chr6	34877966	34879965	2000	-	3110062M04Rik	3725	41	39	98	FALSE	FALSE	-0.293966	0.370803	0.645548	1.15777	1.27815e-05	5.85841e-05	FALSE	0.158229	78412	0.22741	78412
chr7	45432939	45434938	2000	+	Gys1	3681	650	956	1000	FALSE	TRUE	0.333784	0.000734005	0.00579663	0.524363	9.46418e-08	5.76659e-07	FALSE	2.53849	14936	0.228269	14936
chr14	101652067	101654066	2000	+	Uchl3	930	6054	6923	4393	FALSE	TRUE	-0.0292245	0.681718	0.946945	-0.559712	1.2438e-14	1.74971e-13	FALSE	93.5811	50933	0.229482	50933
chr9	42944272	42946271	2000	-	Grik4	3488	28	40	16	FALSE	TRUE	0.290755	0.417468	0.698717	-0.899006	0.0434717	0.101165	TRUE	0.115401	110637	0.229482	110637
chr9	107231810	107233809	2000	-	Dock3	9063	971	1553	649	FALSE	TRUE	0.454735	3.05059e-07	5.91257e-06	-0.678189	5.9361e-12	5.99775e-11	TRUE	1.5402	208869	0.234465	208869
chr8	122551230	122553229	2000	-	Piezo1	8216	3238	4299	5354	FALSE	TRUE	0.186158	0.0125447	0.061112	0.628451	2.09184e-17	4.02877e-16	FALSE	5.66559	234839	0.234465	234839
chr17	46032278	46034277	2000	-	Vegfa	4174	1610	1919	3436	FALSE	TRUE	0.0305581	0.711147	0.971902	0.996572	5.5555e-36	5.89874e-34	TRUE	5.54501	22339	0.234465	22339
chr15	55305850	55307849	2000	+	Col14a1	6448	95	103	159	TRUE	TRUE	-0.105955	0.623094	0.89874	0.645322	0.00099324	0.00338109	TRUE	0.211801	12818	0.234465	12818
chr3	109027508	109029507	2000	-	Fam102b	5702	2664	2251	4283	FALSE	TRUE	-0.465738	2.82866e-09	7.83206e-08	0.587962	7.21841e-15	1.04185e-13	TRUE	6.71639	329739	0.234465	329739
chr7	67950357	67952356	2000	+	Igf1r	11978	2816	3421	4394	TRUE	TRUE	0.0580347	0.445265	0.728076	0.544824	4.33028e-13	5.06465e-12	TRUE	3.37969	16001	0.23816	16001
chr7	82865433	82867432	2000	+	Mex3b	3416	100	195	247	FALSE	TRUE	0.740073	6.93778e-05	0.000753346	1.20648	8.93672e-12	8.8501e-11	TRUE	0.420834	108797	0.243271	108797
chr11	100414720	100416719	2000	-	P3h4	1867	2243	1174	4612	FALSE	FALSE	-1.15664	7.70878e-43	2.76847e-40	0.942882	5.34563e-35	5.28525e-33	FALSE	17.2709	66180	0.245112	66180
chr10	79766853	79768852	2000	-	Rnf126	1639	1119	1371	2430	TRUE	TRUE	0.0702777	0.426416	0.70992	1.02162	8.32735e-34	7.58814e-32	FALSE	9.81476	70294	0.249978	70294
chrX	106185200	106187199	2000	+	Pgk1	1825	141468	125563	71821	FALSE	TRUE	-0.394798	3.6455e-09	9.94713e-08	-1.07504	7.2625e-57	2.5704e-54	FALSE	1114.36	18655	0.261958	18655
chr1	74893044	74895043	2000	-	Cryba2	720	0	0	4	FALSE	FALSE	0	1	1	4.99816	0.0216624	0.0547581	TRUE	0	12958	0.263034	12958
chr1	134035615	134037614	2000	+	Fmod	2859	72	33	151	TRUE	TRUE	-1.3447	6.39506e-06	8.97002e-05	0.970252	4.34301e-06	2.12121e-05	FALSE	0.362032	14264	0.263034	14264
chr14	65966583	65968582	2000	+	Clu	1808	1089	1610	1768	FALSE	FALSE	0.341291	9.24438e-05	0.000968498	0.602016	3.54514e-12	3.69824e-11	FALSE	8.65881	12759	0.263034	12759
chr14	70520161	70522160	2000	-	Bmp1	4454	1347	1618	2785	TRUE	TRUE	0.0417245	0.62442	0.899925	0.950821	3.66461e-31	2.69559e-29	TRUE	4.34757	12153	0.263034	12153
chr16	3908590	3910589	2000	-	1700037C18Rik	1097	31	52	67	FALSE	FALSE	0.521881	0.112797	0.31104	1.01202	0.00107885	0.00365265	FALSE	0.406241	73261	0.263034	73261
chr6	4747105	4749104	2000	-	Sgce	1875	960	877	1515	FALSE	TRUE	-0.353143	0.000192409	0.00183118	0.561109	3.04473e-10	2.49096e-09	FALSE	7.36035	20392	0.263034	20392
chr9	99241568	99243567	2000	+	Cep70	2579	1670	2089	1110	TRUE	TRUE	0.100224	0.219883	0.471072	-0.686269	2.62829e-15	3.98668e-14	FALSE	9.3088	68121	0.263034	68121
chr2	178407559	178409558	2000	-	Sycp2	5687	60	186	108	FALSE	TRUE	1.40781	2.79851e-11	1.03864e-09	0.749776	0.00157256	0.00515552	FALSE	0.151669	320558	0.263034	320558
chr6	108658729	108660728	2000	+	Bhlhe40	3113	1771	1290	3357	FALSE	TRUE	-0.67987	1.19869e-15	7.39219e-14	0.825522	1.34746e-25	6.09377e-24	TRUE	8.1784	20893	0.263034	20893
chrX	10216696	10218695	2000	-	Rpgr	6751	2789	3185	1850	TRUE	TRUE	-0.031187	0.683018	0.94829	-0.689228	4.05183e-18	8.48625e-17	FALSE	5.93894	19893	0.263034	19893
chr6	85451871	85453870	2000	-	Pradc1	1296	1568	1693	1128	TRUE	TRUE	-0.112069	0.180123	0.424131	-0.572148	5.11947e-11	4.62875e-10	FALSE	17.3928	73327	0.263034	73327
chr7	112366408	112368407	2000	+	Micalcl	2397	18	16	41	FALSE	TRUE	-0.389787	0.431893	0.714645	1.08547	0.00617057	0.0179	FALSE	0.107953	100504195	0.263034	100504195
chr17	28689888	28691887	2000	-	Slc26a8	3674	13	29	32	FALSE	TRUE	0.928743	0.0469575	0.166558	1.19499	0.00865236	0.024265	FALSE	0.0508666	224661	0.277534	224661
chr6	124510721	124512720	2000	+	C1ra	2762	506	271	1090	FALSE	TRUE	-1.12319	3.23568e-19	2.75326e-17	1.0099	1.68061e-23	6.13486e-22	FALSE	2.63364	50909	0.277534	50909
chr3	86142569	86144568	2000	-	Rps3a1	943	167022	181869	119842	FALSE	FALSE	-0.0998721	0.134714	0.343961	-0.575948	8.45873e-18	1.71002e-16	FALSE	2546.19	20091	0.277534	20091
chr5	115186022	115188021	2000	-	Cabp1	1181	122	125	84	FALSE	TRUE	-0.187497	0.336777	0.606559	-0.634674	0.00289831	0.00899587	FALSE	1.48504	29867	0.277534	29867
chr10	76623305	76625304	2000	-	Col6a2	3729	7064	6388	18600	FALSE	FALSE	-0.367848	2.34258e-07	4.63334e-06	1.29969	4.87619e-76	2.97704e-73	FALSE	27.2325	12834	0.280108	12834
chr2	116898252	116900251	2000	+	D330050G23Rik	1810	42	37	25	TRUE	TRUE	-0.404315	0.221278	0.472081	-0.842212	0.0202566	0.051767	FALSE	0.33358	320975	0.280108	320975
chr8	105373481	105375480	2000	+	Plekhg4	4167	109	134	191	FALSE	TRUE	0.0750937	0.703502	0.965235	0.711578	9.93522e-05	0.000399783	FALSE	0.376038	102075	0.280108	102075
chr11	94549108	94551107	2000	-	Rsad1	4151	193	245	321	FALSE	FALSE	0.121378	0.429836	0.713804	0.636607	1.26981e-05	5.82238e-05	FALSE	0.668395	237926	0.281771	237926
chr2	32361110	32363109	2000	+	Ciz1	3294	124	178	235	TRUE	TRUE	0.298553	0.0981772	0.281837	0.824665	1.28172e-06	6.7198e-06	FALSE	0.541161	68379	0.281771	68379
chr11	96131886	96133885	2000	+	Ttll6	3206	48	124	75	TRUE	TRUE	1.1446	2.53761e-06	3.93967e-05	0.54567	0.044513	0.103214	FALSE	0.215232	237930	0.289507	237930
chr18	37678558	37680557	2000	+	Pcdhgb1	4498	59	72	103	TRUE	TRUE	0.064425	0.805246	1	0.705672	0.00336753	0.010312	TRUE	0.188565	93699	0.289507	93699
chr4	89310933	89312932	2000	-	Cdkn2b	1393	1229	1177	2473	TRUE	TRUE	-0.285075	0.00133486	0.00965315	0.911667	7.11709e-28	3.87097e-26	FALSE	12.6832	12579	0.289507	12579
chr8	70608215	70610214	2000	-	Ssbp4	1475	674	940	1437	TRUE	TRUE	0.257138	0.0090596	0.0468342	0.995067	3.24462e-26	1.57216e-24	FALSE	6.56896	76900	0.289507	76900
chr11	60103113	60105112	2000	+	Rai1	7507	190	238	391	FALSE	TRUE	0.102169	0.510152	0.795928	0.943685	2.27498e-11	2.13518e-10	TRUE	0.363845	19377;497106	0.292181	c("19377"	"497106")
