# Supplementary material for: Nucleoporin 153 links nuclear pore complex to chromatin architecture by mediating CTCF and cohesin binding
Source: Nat Commun. 2020 May 25;11:2606. doi: 10.1038/s41467-020-16394-3 (PMC7248104; doi:10.1038/s41467-020-16394-3)
Supplement: Supplementary file 12 — Supplementary Data 9 [file 41467_2020_16394_MOESM12_ESM.xlsx]

## Sheet: Supplementary Data 9
Kadota et al., Supplementary Data 9.
Gene ID	Chr #	Start	End	Strand	Length	Log Fold change	Log CPM	LR	P-Value	FDR	Reads_Control ES cell	Reads_NUP153 KD-1 ES cell	Reads_NUP153 KD-2 ES cell	NUP153 binding at TSS	NUP153 binding at TSS and/or gene body
Rbm24	chr13	46418300	46431099	+	3224	-5.7281	-3.97728	9.25764	0.00234515	0.0153999	6	0	3	FALSE	FALSE
Sidt1	chr16	44240180	44332838	-	4265	-5.7281	-3.97728	9.25764	0.00234515	0.0153999	6	0	1	TRUE	TRUE
Crhr1	chr11	104132882	104175518	+	2428	-5.4705	-4.12935	7.71777	0.00546799	0.0309751	5	0	1	FALSE	FALSE
Comp	chr8	70373548	70382066	+	2426	-2.73968	3.36391	595.429	1.65e-131	5.04e-128	1340	234	3547	FALSE	TRUE
Ptprr	chr10	116018363	116274929	+	4031	-2.46722	-3.29907	7.08645	0.00776689	0.0412427	10	2	9	FALSE	TRUE
Entpd2	chr2	25395874	25401323	+	1937	-2.11913	-2.49131	10.8797	0.000972214	0.0073872	19	5	8	FALSE	FALSE
Pkp1	chr1	135871395	135919024	-	4486	-2.04162	-2.54384	9.82895	0.00171787	0.0119312	18	5	25	FALSE	TRUE
Htr5b	chr1	121509773	121528465	-	2004	-1.8951	-1.90595	14.1154	0.000171932	0.00166155	29	9	14	FALSE	FALSE
Ntn4	chr10	93641049	93745972	+	2411	-1.76081	0.481655	63.9647	1.27e-15	7.79e-14	160	55	232	TRUE	TRUE
Arsi	chr18	60912240	60917768	+	1722	-1.76061	-0.197401	41.1804	1.39e-10	4.71e-09	99	34	218	TRUE	TRUE
Dlk2	chr17	46297483	46303271	+	1566	-1.71812	-2.34452	8.57516	0.0034078	0.0210315	20	7	51	FALSE	FALSE
Fstl3	chr10	79777274	79782630	+	1953	-1.70298	-2.54396	7.23176	0.00716249	0.0385276	17	6	63	TRUE	TRUE
Ncs1	chr2	31245923	31295471	+	4035	-1.48779	3.382	215.185	1.02e-48	4.35e-46	1137	473	1536	FALSE	TRUE
Abcc8	chr7	46104523	46180033	-	4952	-1.48538	-1.80657	9.92293	0.00163233	0.0114575	29	12	13	FALSE	FALSE
Trib2	chr12	15791727	15816785	-	4198	-1.47641	4.47035	298.391	7.38e-67	5.3e-64	2399	1006	4376	TRUE	TRUE
Col11a1	chr3	114030540	114220326	+	7275	-1.47339	4.79407	320.675	1.03e-71	9.7e-69	2996	1259	5918	FALSE	TRUE
Chrdl1	chrX	143285674	143394262	-	6771	-1.44002	-0.905109	17.8378	2.41e-05	0.00029111	56	24	67	FALSE	FALSE
Rem1	chr2	152627008	152635191	+	1603	-1.42459	-1.46526	11.7852	0.000597047	0.00489278	37	16	40	FALSE	FALSE
Tgfbr2	chr9	116087695	116175363	-	4788	-1.39738	5.60066	335.423	6.33e-75	6.72e-72	5147	2280	9017	TRUE	TRUE
Hexa	chr9	59539667	59565105	+	1865	-1.38754	4.95284	296.244	2.17e-66	1.47e-63	3287	1466	5899	TRUE	TRUE
C1ql1	chr11	102939264	102946461	-	1246	-1.37795	-0.638879	19.7652	8.76e-06	0.000118731	67	30	32	TRUE	TRUE
Msrb3	chr10	120781101	120898971	-	3708	-1.37324	5.28721	309.019	3.57e-69	2.81e-66	4127	1859	8140	FALSE	TRUE
Gja3	chr14	57034460	57058030	-	2893	-1.36816	0.0967879	31.8507	1.66e-08	4.02e-07	113	51	141	TRUE	TRUE
Bean1	chr8	104170513	104219097	+	3391	-1.36814	-1.34388	11.9373	0.000550224	0.00455801	40	18	85	FALSE	TRUE
Enpp1	chr10	24637914	24712159	-	6781	-1.35858	5.47134	311.946	8.23e-70	7.23e-67	4672	2126	6480	FALSE	FALSE
Egr2	chr10	67537869	67542188	+	2965	-1.34001	0.259427	34.0528	5.36e-09	1.42e-07	126	58	126	FALSE	FALSE
Col12a1	chr9	79598987	79718722	-	11719	-1.33683	7.44911	362.802	6.91e-81	9.38e-78	18239	8426	36759	FALSE	TRUE
Fxyd1	chr7	31051678	31055656	-	712	-1.3291	-0.922561	15.2168	9.58e-05	0.00100198	54	25	88	FALSE	FALSE
Cys1	chr12	24665838	24681795	-	1838	-1.3285	-1.90629	7.51947	0.00610356	0.0339301	26	12	55	FALSE	FALSE
Arsj	chr3	126363852	126440374	+	3690	-1.32426	3.26225	165.746	6.28e-38	1.81e-35	1013	472	1689	FALSE	TRUE
Prss23	chr7	89507785	89517586	-	3226	-1.31688	5.19454	280.903	4.77e-63	2.82e-60	3828	1793	7148	FALSE	TRUE
Cacna2d3	chr14	28904943	29721864	-	3695	-1.31434	1.99093	91.157	1.33e-21	1.34e-19	420	197	574	FALSE	TRUE
Mef2c	chr13	83504034	83667079	+	6565	-1.30855	2.47394	115.157	7.27e-27	1.16e-24	586	276	1156	FALSE	TRUE
Pik3ip1	chr11	3330731	3342971	+	2243	-1.29112	2.56796	117.411	2.33e-27	3.85e-25	623	297	1444	TRUE	TRUE
Timp3	chr10	86300412	86349505	+	4681	-1.2745	5.58311	280.873	4.85e-63	2.82e-60	4961	2393	7146	FALSE	TRUE
Slco2a1	chr9	103008489	103087849	+	4033	-1.2544	3.27385	150.431	1.4e-34	3.41e-32	1006	492	1931	FALSE	TRUE
Chdh	chr14	30009000	30040466	+	5891	-1.25005	-1.14824	11.6003	0.000659415	0.00531646	45	22	46	FALSE	FALSE
Fbln5	chr12	101746565	101819119	-	5893	-1.2498	3.20742	145.566	1.61e-33	3.69e-31	960	471	1580	FALSE	TRUE
Penk	chr4	4133536	4138445	-	1412	-1.23943	7.20582	309.74	2.49e-69	2.03e-66	15112	7469	29410	TRUE	TRUE
Tnfaip8	chr18	49979427	50093229	+	3568	-1.23859	3.50412	160.071	1.09e-36	2.93e-34	1175	581	1274	TRUE	TRUE
Cxcl12	chr6	117168535	117181368	+	7161	-1.23415	4.8785	233.747	9.08e-53	4.44e-50	3026	1501	7304	TRUE	TRUE
AW011738	chr4	156203284	156206028	+	2745	-1.17609	-1.46549	8.26025	0.00405225	0.0243264	35	18	69	TRUE	TRUE
Gpr176	chr2	118277098	118373419	-	3911	-1.1611	1.85766	67.3501	2.27e-16	1.51e-14	370	193	723	FALSE	TRUE
Edil3	chr13	88821472	89323225	+	5358	-1.14616	4.37225	180.542	3.69e-41	1.27e-38	2094	1104	3216	TRUE	TRUE
Unc5c	chr3	141465564	141834924	+	9355	-1.14459	4.27755	175.637	4.35e-40	1.43e-37	1961	1035	3441	TRUE	TRUE
Gatm	chr2	122594473	122611277	-	2357	-1.14287	0.104753	22.8927	1.71e-06	2.78e-05	108	57	109	FALSE	FALSE
Cav1	chr6	17306335	17341328	+	2767	-1.14239	7.89635	272.619	3.05e-61	1.73e-58	23873	12620	33807	TRUE	TRUE
Pitpnm3	chr11	72047528	72135889	-	6666	-1.13483	-0.583169	14.2972	0.000156099	0.00152605	66	35	56	TRUE	TRUE
Wnt10a	chr1	74792019	74804175	+	1961	-1.13426	0.171608	23.5671	1.21e-06	2.03e-05	113	60	276	FALSE	FALSE
Epn3	chr11	94489599	94499974	-	3884	-1.13295	-0.994174	10.7415	0.00104761	0.00789621	49	26	85	TRUE	TRUE
Loxl3	chr6	83034224	83052564	+	4049	-1.12629	5.75524	226.768	3.02e-51	1.37e-48	5412	2893	10653	FALSE	FALSE
Lox	chr18	52516060	52529867	-	4934	-1.10074	6.75131	239.204	5.87e-54	2.98e-51	10711	5828	22974	FALSE	TRUE
Ptchd4	chr17	42315947	42507741	+	6890	-1.09749	0.829807	33.5039	7.11e-09	1.85e-07	178	97	297	FALSE	FALSE
Foxp2	chr6	14901349	15441977	+	7072	-1.08826	0.635791	29.2523	6.35e-08	1.4e-06	155	85	271	TRUE	TRUE
Plekhh3	chr11	101162680	101171302	-	3006	-1.08066	-0.0111402	19.0892	1.25e-05	0.000162671	98	54	244	FALSE	FALSE
Maf	chr8	115703253	115706894	-	3642	-1.06702	1.4992	47.1007	6.74e-12	2.74e-10	282	157	507	FALSE	FALSE
Atp8b1	chr18	64528979	64661000	-	6440	-1.05555	2.67565	84.3123	4.22e-20	3.85e-18	636	357	1203	FALSE	TRUE
Crlf1	chr8	70493156	70504081	+	1646	-1.04633	4.12941	141.925	1.01e-32	2.2e-30	1731	978	3416	FALSE	FALSE
Rspo2	chr15	43020795	43170818	-	3340	-1.04145	3.74134	124.86	5.46e-29	9.66e-27	1323	750	3015	FALSE	TRUE
Gnb4	chr3	32583528	32616535	-	2751	-1.01815	4.21101	137.755	8.25e-32	1.75e-29	1819	1048	2645	FALSE	TRUE
Moxd1	chr10	24223517	24302783	+	3083	-1.01644	0.556302	24.4356	7.68e-07	1.35e-05	144	83	271	TRUE	TRUE
Lrrc8e	chr8	4226827	4237470	+	3878	-1.01413	1.11562	34.2273	4.9e-09	1.31e-07	213	123	277	FALSE	FALSE
Medag	chr5	149411806	149431703	+	2876	-1.00243	4.02595	126.806	2.05e-29	3.68e-27	1595	929	2957	FALSE	FALSE
Pappa	chr4	65124174	65357509	+	11027	-1.00094	2.93914	85.4832	2.34e-20	2.17e-18	753	439	1479	FALSE	TRUE
Crb2	chr2	37776249	37799103	+	6372	1.00185	0.274584	18.6981	1.53e-05	0.000195385	56	131	111	TRUE	TRUE
Lrtm2	chr6	119315133	119330766	-	3679	1.00497	-0.961163	8.19247	0.00420646	0.0250241	23	54	23	FALSE	TRUE
Cited1	chrX	102247378	102252181	-	1519	1.00562	0.251781	18.5536	1.65e-05	0.00020838	55	129	75	TRUE	TRUE
Bcorl1	chrX	48341358	48406728	+	6125	1.00774	2.03546	53.7969	2.22e-13	1.07e-11	193	453	250	FALSE	TRUE
Amigo2	chr15	97244074	97247287	-	3214	1.01331	0.855543	27.5614	1.52e-07	3.12e-06	84	198	105	FALSE	FALSE
Emilin3	chr2	160906438	160912339	-	3558	1.03676	0.347943	20.8902	4.86e-06	7.03e-05	58	139	85	TRUE	TRUE
Crtac1	chr19	42283037	42431783	-	2616	1.039	2.43196	69.7379	6.77e-17	4.7e-15	251	602	317	TRUE	TRUE
Gata3	chr2	9857078	9878600	-	3215	1.04233	-1.34651	6.67872	0.00975705	0.0496617	17	41	33	FALSE	TRUE
Rnf157	chr11	116336345	116413032	-	4655	1.04316	0.251673	19.8577	8.34e-06	0.00011382	54	130	90	FALSE	TRUE
Nr3c2	chr8	76902508	77243639	+	4087	1.04419	2.06791	58.4829	2.05e-14	1.11e-12	194	467	214	FALSE	TRUE
Kcnip3	chr2	127456498	127522094	-	3568	1.04912	-0.520234	12.019	0.00052661	0.0043892	31	75	42	TRUE	TRUE
Sdk2	chr11	113780790	114065951	-	6604	1.06069	-0.809396	10.0585	0.00151648	0.0107438	25	61	80	FALSE	TRUE
Aldh1a2	chr9	71215789	71296243	+	2264	1.06069	-0.809396	10.0585	0.00151648	0.0107438	25	61	31	FALSE	FALSE
Aqp3	chr4	41092724	41098183	-	1763	1.06192	4.29222	149.096	2.73e-34	6.48e-32	912	2222	1575	FALSE	TRUE
Fbp1	chr13	62864753	62888282	-	1479	1.07347	-0.746753	10.7373	0.00105	0.00791117	26	64	35	FALSE	TRUE
Alox12e	chr11	70315613	70322518	-	2309	1.07534	0.98042	33.2163	8.25e-09	2.11e-07	89	219	88	TRUE	TRUE
Fam222a	chr5	114568251	114613218	+	2693	1.07932	-1.17162	8.06341	0.00451681	0.0264902	19	47	29	FALSE	TRUE
B630019K06Rik	chrX	8892353	8894964	+	2612	1.08121	-1.03425	8.91009	0.00283599	0.0180359	21	52	64	FALSE	FALSE
Pgbd5	chr8	124369049	124433936	-	2824	1.08233	0.723682	28.6961	8.47e-08	1.81e-06	74	183	128	TRUE	TRUE
Atp2b3	chrX	73503086	73573270	+	6748	1.08702	-0.49434	13.0586	0.000301901	0.00270658	31	77	35	FALSE	TRUE
Fam217b	chr2	178414534	178422161	+	2264	1.09478	-1.09154	8.75701	0.00308414	0.0193818	20	50	28	TRUE	TRUE
Mgll	chr6	88724412	88828360	+	4628	1.10172	0.82981	31.6691	1.83e-08	4.36e-07	79	198	172	TRUE	TRUE
Shank1	chr7	44310264	44358353	+	7596	1.10781	-0.891828	10.2895	0.00133792	0.00966951	23	58	60	FALSE	TRUE
Grip2	chr6	91761510	91807393	-	5142	1.10961	-1.1512	8.60625	0.00335011	0.0207279	19	48	40	FALSE	TRUE
Lgi2	chr5	52537864	52566280	-	1927	1.11039	1.70876	53.9452	2.06e-13	9.99e-12	146	368	143	FALSE	TRUE
Plekho1	chr3	95988836	95995839	-	1362	1.11111	1.34457	43.8554	3.54e-11	1.3e-09	113	285	264	FALSE	TRUE
Tbx21	chr11	97098007	97115331	-	2552	1.11235	-1.46779	6.89995	0.00861982	0.0449125	15	38	24	FALSE	TRUE
Lrp2	chr2	69424335	69586067	-	15467	1.11642	4.27368	163.093	2.39e-37	6.7e-35	877	2219	1115	FALSE	TRUE
Col9a2	chr4	121039566	121055325	+	2746	1.12709	3.10772	110.456	7.79e-26	1.15e-23	386	984	665	TRUE	TRUE
Dmrtb1	chr4	107676290	107684162	-	1795	1.14658	-0.92619	10.6976	0.00107275	0.00804472	22	57	58	FALSE	TRUE
Bmp7	chr2	172868012	172940321	-	3670	1.14819	0.375968	25.6627	4.07e-07	7.6e-06	56	145	104	TRUE	TRUE
Pgm5	chr19	24678261	24861842	-	7981	1.14829	1.58104	53.3994	2.72e-13	1.3e-11	131	339	206	FALSE	TRUE
St8sia1	chr6	142821541	142964452	-	8995	1.14882	2.3268	79.7718	4.2e-19	3.5e-17	221	572	264	FALSE	TRUE
Fads6	chr11	115283366	115297546	-	1239	1.15684	-1.19244	9.01941	0.00267128	0.0171808	18	47	34	FALSE	TRUE
Cpz	chr5	35502218	35525626	-	2173	1.15684	-1.19244	9.01941	0.00267128	0.0171808	18	47	39	TRUE	TRUE
Fgf9	chr14	58072686	58112720	+	4139	1.16193	-0.97926	10.5612	0.00115485	0.00857221	21	55	31	FALSE	TRUE
Bin2	chr15	100641082	100669500	-	1978	1.16475	0.819287	34.8392	3.58e-09	9.78e-08	76	199	104	FALSE	TRUE
Ccbe1	chr18	66056856	66291838	-	5742	1.16766	0.172652	23.2008	1.46e-06	2.41e-05	48	126	81	FALSE	TRUE
Sall3	chr18	80966374	80986578	-	6888	1.17239	2.10519	73.8953	8.24e-18	6.21e-16	187	492	307	FALSE	FALSE
Tmem191c	chr16	17276300	17278661	+	1408	1.17701	1.05187	40.9428	1.57e-10	5.28e-09	89	235	140	FALSE	FALSE
Shc3	chr13	51431042	51567084	-	1536	1.17716	-0.00809369	20.9142	4.8e-06	6.95e-05	42	111	72	TRUE	TRUE
Cdkl1	chr12	69746848	69790707	-	1689	1.18178	-0.67224	13.4704	0.000242359	0.00223683	26	69	34	FALSE	TRUE
Ntrk3	chr7	78192114	78577838	-	5170	1.19057	0.354628	27.0389	1.99e-07	3.99e-06	54	144	122	FALSE	TRUE
Ccdc158	chr5	92608295	92675127	-	3636	1.20381	-0.825691	12.5299	0.000400488	0.00346725	23	62	44	TRUE	TRUE
Lmtk3	chr7	45783947	45804142	+	5029	1.21074	-0.762357	13.2269	0.000275963	0.00250665	24	65	38	FALSE	TRUE
Fam83f	chr15	80671847	80700425	+	2993	1.2111	-1.49338	7.90519	0.00492931	0.0284583	14	38	24	FALSE	FALSE
Nell1	chr7	49975350	50863289	+	2812	1.21708	-0.701694	13.9219	0.000190568	0.00181579	25	68	39	FALSE	TRUE
Dlk1	chr12	109452823	109463336	+	4811	1.22041	-0.875119	12.4105	0.000426929	0.0036634	22	60	46	TRUE	TRUE
Gp5	chr16	30307685	30310781	-	2199	1.2216	-1.39394	8.62358	0.00331839	0.0205588	15	41	30	FALSE	FALSE
Lama3	chr18	12334024	12583012	+	10342	1.22163	3.74361	163.611	1.84e-37	5.22e-35	575	1565	818	TRUE	TRUE
Plxnd1	chr6	115954811	115995005	-	6907	1.2369	2.04024	78.748	7.06e-19	5.78e-17	173	476	465	FALSE	TRUE
Bcl11a	chr11	24078056	24173558	+	7017	1.23765	-0.142704	20.9435	4.73e-06	6.86e-05	37	102	71	FALSE	TRUE
Dcdc2a	chr13	25056004	25210706	+	8040	1.24852	-0.173255	20.8468	4.98e-06	7.18e-05	36	100	37	FALSE	TRUE
Fam184a	chr10	53633145	53750909	-	3950	1.25344	1.42034	57.1101	4.12e-14	2.17e-12	111	309	168	FALSE	TRUE
Kcnd3	chr3	105452330	105674002	+	7226	1.26323	-1.777	6.93689	0.00844358	0.0441732	11	31	40	FALSE	TRUE
Maml3	chr3	51687613	52105006	-	6512	1.26671	-0.560422	16.4773	4.92e-05	0.000553583	27	76	56	FALSE	TRUE
Wscd2	chr5	113550420	113589725	+	3811	1.26905	-1.19255	10.6565	0.00109687	0.0082042	17	48	40	TRUE	TRUE
Whrn	chr4	63414910	63495991	-	4406	1.27166	-1.6568	7.66504	0.0056301	0.0317871	12	34	29	TRUE	TRUE
Galnt6	chr15	100689915	100729376	-	5769	1.27169	1.8525	74.8313	5.13e-18	3.95e-16	149	420	179	FALSE	TRUE
Hapln4	chr8	70083529	70090862	+	3576	1.27651	-0.40734	18.5365	1.67e-05	0.000210145	30	85	68	FALSE	FALSE
Zfp354b	chr11	50921786	50931635	-	2494	1.27877	-1.54586	8.39078	0.00377129	0.0229215	13	37	26	TRUE	TRUE
Col13a1	chr10	61838234	61979108	-	3164	1.27946	0.0976911	26.0539	3.32e-07	6.37e-06	43	122	54	TRUE	TRUE
Pou3f2	chr4	22482095	22488366	-	6272	1.28333	-0.961503	12.7879	0.000348865	0.00307661	20	57	40	TRUE	TRUE
Acot1	chr12	84009502	84017669	+	1558	1.30257	0.354308	31.7795	1.73e-08	4.16e-07	51	147	41	FALSE	FALSE
Wnt7b	chr15	85535437	85581821	-	4415	1.31332	-1.62828	8.28783	0.00399116	0.0240425	12	35	51	TRUE	TRUE
Stox1	chr10	62659422	62726099	-	3102	1.31925	-0.629435	16.8985	3.94e-05	0.000454248	25	73	27	FALSE	TRUE
Nxf2	chrX	134944526	134964754	-	2464	1.32066	1.4301	63.0893	1.98e-15	1.19e-13	108	315	275	FALSE	TRUE
Fbxl16	chr17	25809085	25821265	+	3499	1.32562	-1.235	11.175	0.000829069	0.00642345	16	47	28	FALSE	FALSE
Lrfn5	chr12	61524632	61845258	+	3726	1.3297	-1.07245	12.6022	0.00038529	0.00335682	18	53	21	FALSE	TRUE
Rassf4	chr6	116633008	116673836	-	6344	1.35465	0.974617	50.3049	1.32e-12	5.87e-11	77	230	75	TRUE	TRUE
Prss50	chr9	110857967	110864628	+	1455	1.39607	-0.574142	19.3919	1.06e-05	0.000141452	25	77	67	TRUE	TRUE
Abcb9	chr5	124061857	124095798	-	3334	1.39924	-1.80877	8.1201	0.00437772	0.0258357	10	31	59	TRUE	TRUE
Car4	chr11	84957754	84966054	+	1300	1.42636	-1.44298	10.9556	0.000933222	0.0071264	13	41	12	TRUE	TRUE
Hsf5	chr11	87617164	87659542	+	4158	1.43587	-0.601634	19.9881	7.79e-06	0.00010715	24	76	66	FALSE	FALSE
Car7	chr8	104534700	104550343	+	2154	1.44234	-0.716931	18.6122	1.6e-05	0.000202484	22	70	25	FALSE	TRUE
Fut4	chr9	14748459	14752122	-	3664	1.44485	-1.77711	8.789	0.00303053	0.0190891	10	32	17	FALSE	FALSE
Tmem132b	chr5	125532418	125792583	+	7964	1.45759	-0.143143	27.9618	1.24e-07	2.58e-06	33	106	72	FALSE	TRUE
C130060K24Rik	chr6	65381294	65458150	+	2953	1.47793	-0.892281	17.1959	3.37e-05	0.00039662	19	62	25	FALSE	TRUE
Ecel1	chr1	87147655	87156356	-	2985	1.48701	0.000363429	31.8371	1.68e-08	4.04e-07	36	118	94	FALSE	FALSE
Cacna1s	chr1	136052901	136119822	+	6260	1.49262	0.521586	44.9377	2.03e-11	7.71e-10	52	171	73	FALSE	TRUE
Cdh4	chr2	179442478	179899375	+	6343	1.49309	1.64699	88.7497	4.48e-21	4.39e-19	115	378	191	FALSE	TRUE
Sobp	chr10	43002500	43174530	-	4980	1.50974	-0.547388	22.6231	1.97e-06	3.14e-05	24	80	46	FALSE	TRUE
Sertm1	chr3	54897069	54915887	-	3085	1.51867	-2.01513	8.02822	0.00460542	0.0268871	8	27	9	TRUE	TRUE
Cilp2	chr8	69880366	69887392	-	4022	1.52615	-0.371903	25.963	3.48e-07	6.65e-06	27	91	91	FALSE	TRUE
Kbtbd13	chr9	65388684	65391652	-	2969	1.53195	-1.71582	10.1681	0.00142895	0.0102215	10	34	11	FALSE	FALSE
Cited4	chr4	120666563	120667820	+	1258	1.56024	-1.34697	13.6952	0.000215	0.00201092	13	45	50	FALSE	FALSE
Lrrc16b	chr14	55491093	55508264	+	4598	1.57088	-1.97866	8.73924	0.00311435	0.0195314	8	28	14	FALSE	FALSE
Trank1	chr9	111311739	111395775	+	10520	1.60121	0.682805	56.1319	6.78e-14	3.47e-12	55	195	119	FALSE	TRUE
Pcnxl2	chr8	125751508	125898317	-	7236	1.60468	-0.420021	27.3717	1.68e-07	3.42e-06	25	89	29	FALSE	FALSE
Hcn3	chr3	89146775	89160157	-	3262	1.61213	-0.0274748	35.8838	2.09e-09	5.94e-08	33	118	56	TRUE	TRUE
Galnt16	chr12	80518990	80603896	+	3920	1.631	0.570977	53.9602	2.05e-13	9.93e-12	50	181	93	FALSE	TRUE
Tnfsf13b	chr8	10006633	10035999	+	1698	1.63306	-2.3004	7.3157	0.00683546	0.0370295	6	22	20	FALSE	FALSE
Hcn4	chr9	58823512	58860955	+	3798	1.63306	-2.3004	7.3157	0.00683546	0.0370295	6	22	11	FALSE	FALSE
Ralyl	chr3	13471655	14182287	+	2680	1.64421	-1.09211	17.9256	2.3e-05	0.000279508	15	55	14	FALSE	TRUE
Vat1l	chr8	114205640	114374070	+	3655	1.65253	-0.560982	26.1281	3.2e-07	6.16e-06	22	81	59	FALSE	TRUE
Lmx1a	chr1	167689558	167848733	+	3338	1.70972	-0.133578	36.8987	1.24e-09	3.67e-08	29	111	43	FALSE	TRUE
Esx1	chrX	137115397	137120326	-	1600	1.73881	-0.495344	29.7332	4.96e-08	1.11e-06	22	86	39	FALSE	FALSE
Trim17	chr11	58963781	58971729	+	1680	1.75403	-2.44237	7.38042	0.00659378	0.0360561	5	20	14	FALSE	TRUE
Slc32a1	chr2	158610758	158615747	+	2805	1.75403	-2.44237	7.38042	0.00659378	0.0360561	5	20	12	FALSE	FALSE
Hpca	chr4	129111570	129121925	-	1835	1.75728	-0.360509	33.152	8.52e-09	2.17e-07	24	95	82	TRUE	TRUE
Myrip	chr9	120304073	120474834	+	4762	1.76267	-1.84137	11.7242	0.000616921	0.00503201	8	32	11	FALSE	TRUE
Sec31b	chr19	44516957	44545848	-	3923	1.80688	-1.809	12.5015	0.000406632	0.0035102	8	33	19	TRUE	TRUE
Kank4	chr4	98754892	98817537	-	4801	1.81468	2.06872	156.076	8.15e-36	2.07e-33	130	534	210	TRUE	TRUE
Grin2c	chr11	115249169	115267243	-	4895	1.81643	-2.17127	9.61943	0.0019253	0.0131347	6	25	16	FALSE	TRUE
Pde11a	chr2	75991132	76338653	-	2848	1.81643	-2.17127	9.61943	0.0019253	0.0131347	6	25	17	FALSE	TRUE
Cdx2	chr5	147300900	147307249	-	2145	1.81643	-2.17127	9.61943	0.0019253	0.0131347	6	25	24	TRUE	TRUE
Erbb4	chr1	68039966	69108059	-	4257	1.82684	-0.630108	29.3919	5.91e-08	1.31e-06	19	79	28	FALSE	TRUE
Rn45s	chr17	39842997	39848829	+	5833	1.89702	14.2095	758.586	5.45e-167	4.44e-163	583027	2533951	1525879	FALSE	FALSE
Osr2	chr15	35296112	35303305	+	1710	1.90678	-1.90849	12.6617	0.000373223	0.00326684	7	31	31	FALSE	TRUE
Ube2ql1	chr13	69702832	69739897	-	2682	1.91692	-2.59987	7.52619	0.00608085	0.033827	4	18	4	FALSE	TRUE
Snph	chr2	151590549	151632593	-	4750	1.99436	-2.54548	8.36012	0.00383545	0.0232421	4	19	23	TRUE	TRUE
Sycp1	chr3	102818499	102936100	-	3437	2.0023	3.4216	347.428	1.54e-77	1.98e-74	303	1417	784	FALSE	TRUE
Vax2	chr6	83711264	83738304	+	1233	2.04698	-1.62874	17.3751	3.07e-05	0.000364613	8	39	26	TRUE	TRUE
Kcng4	chr8	119623854	119635680	-	3806	2.05764	-2.84078	6.92818	0.00848478	0.0443603	3	15	5	FALSE	FALSE
Vsx1	chr2	150680702	150689137	-	3568	2.07818	-1.97889	13.7397	0.000209964	0.00197136	6	30	14	TRUE	TRUE
Hepacam	chr9	37367606	37386571	+	3088	2.12164	-1.74648	16.8387	4.07e-05	0.000467227	7	36	22	FALSE	TRUE
Pld5	chr1	175962306	176275312	-	3894	2.13778	-2.44249	10.0787	0.00149994	0.0106375	4	21	7	FALSE	TRUE
Nkpd1	chr7	19518731	19525050	+	2753	2.13778	-2.44249	10.0787	0.00149994	0.0106375	4	21	17	FALSE	FALSE
Clstn2	chr9	97444395	98033167	-	4351	2.13778	-2.44249	10.0787	0.00149994	0.0106375	4	21	17	TRUE	TRUE
Cidea	chr18	67343564	67367794	+	1164	2.14415	0.474924	78.7906	6.91e-19	5.68e-17	35	181	104	TRUE	TRUE
Scn4b	chr9	45139042	45154061	+	4244	2.38288	-1.97901	16.8131	4.12e-05	0.000472017	5	31	17	TRUE	TRUE
Prmt8	chr6	127689009	127769159	-	2413	2.60149	-0.238357	65.0206	7.41e-16	4.68e-14	16	114	61	TRUE	TRUE
Pax9	chr12	56695639	56711230	+	2574	2.96097	-3.39318	7.18805	0.00733906	0.0392525	1	10	6	TRUE	TRUE
Bhlha9	chr11	76672470	76673676	+	1207	3.09673	-3.30012	8.23545	0.004108	0.0245671	1	11	8	TRUE	TRUE
Atp2b2	chr6	113745668	114042080	-	7218	3.34796	-2.34661	19.5512	9.79e-06	0.000131273	2	25	4	FALSE	TRUE
Lrg1	chr17	56119678	56121946	-	1353	3.56102	-2.17174	23.8424	1.05e-06	1.77e-05	2	29	20	FALSE	FALSE
Pcdha10	chr18	37005320	37187657	+	5242	5.5099	-3.97799	7.41088	0.00648306	0.0355622	0	6	12	FALSE	TRUE
A930018P22Rik	chr2	104122769	104124746	+	819	5.5099	-3.97799	7.41088	0.00648306	0.0355622	0	6	0	TRUE	TRUE
Sgip1	chr4	102760135	102972682	+	5589	5.5099	-3.97799	7.41088	0.00648306	0.0355622	0	6	4	FALSE	TRUE
Lhx1	chr11	84519379	84525534	-	2750	5.72777	-3.84054	8.64287	0.00328343	0.0203773	0	7	0	TRUE	TRUE
C2cd4c	chr10	79606854	79614025	-	6754	5.917	-3.71506	9.87397	0.00167633	0.0116932	0	8	10	TRUE	TRUE
Elfn2	chr15	78670007	78718113	-	4861	5.917	-3.71506	9.87397	0.00167633	0.0116932	0	8	7	FALSE	TRUE
Grm2	chr9	106644534	106656109	-	3323	6.08427	-3.59964	11.1042	0.000861338	0.00663138	0	9	17	FALSE	FALSE
Cck	chr9	121489824	121495694	-	854	6.23415	-3.49278	12.3335	0.000444907	0.00379765	0	10	7	FALSE	FALSE
