# Supplementary material for: Nucleoporin 153 links nuclear pore complex to chromatin architecture by mediating CTCF and cohesin binding
Source: Nat Commun. 2020 May 25;11:2606. doi: 10.1038/s41467-020-16394-3 (PMC7248104; doi:10.1038/s41467-020-16394-3)
Supplement: Supplementary file 13 — Supplementary Data 10 [file 41467_2020_16394_MOESM13_ESM.xlsx]

## Sheet: Supplementary Data 10
Kadota et al., Supplementary Data 10.
Target	Primer name	Sequence (5'->3')	Assay
Human JUN mRNA	hJUN mRNA F	CGAAAAAGGAAGCTGGAGAG	RT
	hJUN mRNA R	TGTTTAAGCTGTGCCACCTG	RT
Human EGR1 (pre-) mRNA	hEGR1 (pre-) mRNA F	AGCCCTACGAGCACCTGAC	RT
	hEGR1 mRNA R	AGCGGCCAGTATAGGTGATG	RT
	hEGR1 pre-mRNA R	GAAACCCGGCTCTCATTCTA	RT
Human c-FOS mRNA	hFOS mRNA F	CTACCACTCACCCGCAGACT	RT
	hFOS mRNA R	GTGGGAATGAAGTTGGCACT	RT
Human c-FOS pre-mRNA	hFOS pre-mRNA F	CTGGCGTTGTGAAGACCAT	RT
	hFOS pre-mRNA F	GTACTGGGCTCCTGCATCTC	RT
Human NUP153 mRNA	hNup153 F	TCTGAACAGCCAGCAAAAGC	RT
	hNup153 R	AAATATGCCACCACCAGCAG	RT
Human CTCF mRNA	hCTCF mRNA F	GCTTCTCGACATGCACTTCA	RT
	hCTCF mRNA R	CCTCCATTTTCCCCCTCTAC	RT
Human GAPDH mRNA	hGAPDH mRNA F	AGCCAAAAGGGTCATCATCTC	RT
	hGAPDH mRNA R	GGACTGTGGTCATGAGTCCTTC	RT
Mouse NUP153 mRNA	mNup153 F	CGGTGAAGCCTTACCAACAGG	RT
	mNup153 R	GTTCTCATCCGCATAAATCGCA	RT
Mouse GAPDH mRNA	mGAPDH F	ATGAATACGGCTACAGCAACAGG	RT
	mGAPDH R	GAGATGCTCAGTGTTGGGGG	RT
JUN -1.3K	JUN -1.3K F	TTCCACCACACACTTTCGTC	ChIP
	JUN -1.3K R	TATCCTGGGTAGCCTCTAGGAAG	ChIP
JUN -1K	JUN -1K F	GCGTGTTGTGTTAAGCGTGT	ChIP
	JUN -1K R	TTATAGTGGGCGCAATTGGT	ChIP
JUN promoter	JUN Pro F	GGGGAGGGTAGGAGAAAGAA	ChIP
	JUN Pro R	CCCCTAAAAATAGCCCATGA	ChIP
JUN TSS	JUN TSS F	TCAGAGTTGCACTGAGTGTGG	ChIP
	JUN TSS R	TCGGACTATACTGCCGACCT	ChIP
JUN GB	JUN GB F	TCCGAGAACTAAAGCCAAGG	ChIP
	JUN GB R	CCAAGTCCTTCCCACTCG	ChIP
JUN TTS	JUN TTS F	TGCTAATATCCTGCCTGTGG	ChIP
	JUN TTS R	AGGATCCGAAGCTAACAAGC	ChIP
JUN -14.6K	JUN -14.6K F	GCTCCTTGGACTCGAAAAAC	ChIP
	JUN -14.6K R	TTAAATCCCGGGAAGCAAG	ChIP
EGR1 -15.5K	EGR1 -15.5K F	CATCCAGAATGACAGGGAGAG	ChIP
	EGR1 -15.5K R	CAGCTCAGAGAGGGAGAAACTG	ChIP
EGR1 -15.3K	EGR1 -15.3K F	TGAAACGGTGCCATATCCAG	ChIP
	EGR1 -15.3K R	GGGGAATCCCACATAGGG	ChIP
EGR1 -1.2K	EGR1 -1.2K F	CTGGGAGTGGAGAGGGAAC	ChIP
	EGR1 -1.2K R	AATCCGAAAGAGGGGCTTC	ChIP
EGR1 -0.9K	EGR1 -0.9K F	AAGAATCAGGCCTCTCTTGG	ChIP
	EGR1 -0.9K R	CGAAAGGCTGTTCCCTAGTC	ChIP
EGR1 promoter	EGR1 PRO F	TGCCATATTAGGGCTTCCTG	ChIP
	EGR1 PRO R	GATCCGCCTCTATTTGAAGG	ChIP
EGR1 TSS	EGR1 TSS F	CCAGCGCGCAGAACTTG	ChIP
	EGR1 TSS R	GAACACTGAGAAGCGTGCAG	ChIP
EGR1 GB	EGR1 GB F	CCTTACGCTTGCCCAGTG	ChIP
	EGR1 GB R	AAGTTGCGCATGCAGATG	ChIP
EGR1 TTS	EGR1 TTS F	CTGGTGTCTAAAGTTCCCATCC	ChIP
	EGR1 TTS R	TCACAGAGTAGGCAGATGCTC	ChIP
