# Supplementary material for: Nucleoporin 153 links nuclear pore complex to chromatin architecture by mediating CTCF and cohesin binding
Source: Nat Commun. 2020 May 25;11:2606. doi: 10.1038/s41467-020-16394-3 (PMC7248104; doi:10.1038/s41467-020-16394-3)
Supplement: Supplementary file 15 — Source Data [file 41467_2020_16394_MOESM15_ESM.xlsx]

## Sheet: Figure 1a, 1b, 1d
Figure 1

## Sheet: Figure 4a-d
Figure 4a
Western blot, HeLa cells
Figure 4b
qRT-PCR
		Control			NUP153 KD-1			NUP153 KD-2			AVERAGE			STDEV			F.TEST		T.TEST
mRNA	EGF (Min)	Exp1	Exp2	Exp3	Exp1	Exp2	Exp3	Exp1	Exp2	Exp3	Control	NUP153 KD-1	NUP153 KD-2	Control	NUP153 KD-1	NUP153 KD-2	Control vs NUP153 KD-1	Control vs NUP153 KD-2	Control vs NUP153 KD-1	Control vs NUP153 KD-2
JUN	0	0.073181	0.0779285	0.0664184	0.0446117	0.0481197	0.0515652	0.0529654	0.0563028	0.0640341	0.0725093	0.0480989	0.0577674	0.00578434	0.00347676	0.00567788	0.530793	0.981425	0.00331227	0.0345067
	15	0.489764	0.326962	0.338901	0.187607	0.14142	0.137837	0.217269	0.144953	0.12464	0.385209	0.155621	0.162287	0.0907436	0.027758	0.0486866	0.171131	0.44704	0.0138005	0.0199574
	30	0.954907	1.01776	0.977475	0.645603	0.603038	0.656751	0.596114	0.610966	0.651401	0.98338	0.635131	0.619494	0.0318401	0.0283468	0.028613	0.88431	0.893541	0.00014484	0.000123848
	60	0.399421	0.421942	0.42635	0.230863	0.264044	0.286547	0.306225	0.319562	0.320044	0.415904	0.260485	0.315277	0.0144442	0.0280118	0.00784276	0.420085	0.455379	0.00103126	0.000447634
	90	0.193119	0.218855	0.232665	0.129953	0.152014	0.114222	0.118723	0.142146	0.1425	0.21488	0.132063	0.134456	0.0200701	0.018984	0.0136271	0.944419	0.631079	0.00655075	0.00455835
	120	0.155985	0.170879	0.178085	0.102698	0.101397	0.112338	0.105612	0.124993	0.123378	0.168317	0.105478	0.117994	0.0112706	0.00597648	0.0107536	0.438947	0.953072	0.00103572	0.00500752
EGR1	0	0.00790846	0.0077964	0.0071218	0.00538367	0.00467987	0.00440645	0.00381321	0.00408968	0.00286567	0.00760889	0.00482333	0.00358952	0.000425536	0.00050416	0.000641935	0.832063	0.610562	0.00185981	0.000829844
	15	0.149202	0.165982	0.20217	0.0935618	0.0940844	0.0940333	0.0852353	0.0883897	0.0962656	0.172451	0.0938931	0.0899635	0.0270702	0.00028808	0.00568106	0.000226478	0.0843702	0.0373621	0.00667335
	30	0.864272	0.912202	0.941254	0.867064	0.948691	1.09178	0.967255	1.01429	1.2599	0.905909	0.969179	1.08048	0.0388751	0.113751	0.157153	0.209166	0.115327	0.41354	0.135184
	60	0.492515	0.576313	0.504215	0.539121	0.58901	0.498296	0.54726	0.51577	0.495106	0.524348	0.542142	0.519379	0.045382	0.0454324	0.026264	0.99889	0.501796	0.656318	0.877582
	90	0.0941198	0.0611425	0.0611243	0.091685	0.0760045	0.0681833	0.0815757	0.0671581	0.0741397	0.0721289	0.0786243	0.0742911	0.0190447	0.0119678	0.00721	0.566202	0.250716	0.643218	0.86303
	120	0.0310758	0.0368556	0.0367482	0.0365517	0.0402923	0.0429012	0.0388946	0.0389976	0.0351009	0.0348932	0.0399151	0.0376644	0.00330637	0.00319151	0.00222066	0.964657	0.621724	0.131327	0.294579
EGR1 (pre-mRNA)	0	0.0718225	0.074565	0.0766035	0.0805558	0.0922811	0.0821033	0.125161	0.111401	0.0568714	0.0743303	0.0849801	0.0978112	0.00239917	0.00637004	0.0361162	0.24846	0.00878688	0.053543	0.377058
	15	1.87117	2.22594	2.26109	1.32329	1.25744	1.03676	1.11864	1.11907	1.13914	2.1194	1.20583	1.12562	0.215687	0.150074	0.0117129	0.652409	0.00588072	0.00383078	0.0151254
	30	1.1091	1.00406	1.07464	1.53056	1.34589	1.39903	1.38534	1.14991	1.37386	1.0626	1.42516	1.30304	0.0535414	0.0950645	0.132734	0.481636	0.279881	0.00451914	0.0436929
	60	0.0803322	0.0794678	0.0800602	0.0794243	0.0950077	0.0649299	0.105142	0.0803135	0.0909306	0.0799534	0.0797873	0.0921288	0.000441979	0.0150422	0.0124576	0.00172519	0.00251431	0.986481	0.232454
	90	0.0826547	0.0852273	0.0874868	0.110579	0.0923083	0.103556	0.142387	0.164206	0.193535	0.0851229	0.102148	0.166709	0.00241774	0.00921643	0.0256658	0.128771	0.0175915	0.0364059	0.0304982
	120	0.118849	0.0779897	0.0676163	0.084091	0.0840477	0.0919091	0.0993383	0.105297	0.0544176	0.0881518	0.0866826	0.0863509	0.027086	0.00452636	0.0278151	0.0543345	0.973447	0.930628	0.939826
Figure 4c
qRT-PCR
											F.TEST			T.TEST
mRNA	Cells	Plasmid	Exp1	Exp2	Exp3	Exp4	Exp5	Exp6	AVERAGE	STDEV	Control vs NUP153 KD/GFP	Control vs NUP153 KD/NUP153	NUP153 KD/GFP vs NUP153 KD/NUP153	Control vs NUP153 KD/GFP	Control vs NUP153 KD/NUP153	NUP153 KD/GFP vs NUP153 KD/NUP153
NUP153	Control	FLAG-GFP	0.0294098	0.0375926	0.0276311	0.0275861	0.0288483	0.0290985	0.0300277	0.00378335	0.760535	0.00238496	0.0793611	0.00113177	7.13952e-07	3.1764e-08
	NUP153 KD	FLAG-GFP	0.015928	0.0112019	0.0193907				0.0155069	0.0041106
		FLAG-NUP153	0.468965	0.466211	0.446486	0.465369	0.420917		0.45359	0.0203251
											F.TEST			T.TEST
mRNA	Cells	Plasmid	Exp1	Exp2	Exp3	Exp4	Exp5	Exp6	AVERAGE	STDEV	Control vs NUP153 KD/GFP	Control vs NUP153 KD/NUP153	NUP153 KD/GFP vs NUP153 KD/NUP153	Control vs NUP153 KD/GFP	Control vs NUP153 KD/NUP153	NUP153 KD/GFP vs NUP153 KD/NUP153
JUN	Control	FLAG-GFP	0.615778	0.824048	0.766135	0.867831	0.779522	0.619176	0.745415	0.10536	0.193577	0.299882	0.823046	6.05626e-05	0.470871	0.000163382
	NUP153 KD	FLAG-GFP	0.356713	0.526115	0.412429	0.432295	0.411059	0.40282	0.423572	0.0561651
		FLAG-NUP153	0.653279	0.694664	0.739584				0.695842	0.0431646
Figure 4d
POL II ChIP
									F.TEST	T.TEST
EGF (min)	NUP153	JUN locus	Exp1	Exp2	Exp3	Exp4	AVERAGE	STDEV	Control vs NUP153 KD	Control vs NUP153 KD
Minus	Control	Promoter	0.0997536	0.0957503	0.0840195		0.0931745	0.00817721	0.165264	0.0329587
		TSS	0.327669	0.257221	0.304221		0.29637	0.0358744	0.784251	0.00422173
		GB	0.0379635	0.041278	0.0449128	0.0407191	0.0412184	0.00285748	0.547566	0.000325982
		TTS	0.0169695	0.0153874	0.0306159	0.0145225	0.0193738	0.00756288	0.329395	0.0493658
	KD	Promoter	0.0720919	0.0258522	0.0240032		0.0406491	0.027246
		TSS	0.142161	0.168578	0.111017		0.140586	0.0288131
		GB	0.00764042	0.0189498	0.0128328		0.013141	0.00566099
		TTS	0.00942836	0.00265703	0.00870357		0.00692966	0.0037179
15	Control	Promoter	0.0985726	0.112695	0.113216		0.108161	0.00830804	0.94285	0.000913047
		TSS	0.730808	1.01788	0.838676		0.862453	0.145004	0.0702224	0.00659467
		GB	0.238609	0.186415	0.192121		0.205715	0.0286297	0.0782636	0.000985603
		TTS	0.228837	0.258694	0.120696		0.202742	0.0726056	0.287584	0.0443919
	KD	Promoter	0.0402622	0.056615	0.0428161		0.0465644	0.00879723
		TSS	0.396446	0.450852	0.414971		0.420756	0.0276607
		GB	0.0560342	0.0572772	0.0666048		0.059972	0.00577764
		TTS	0.101662	0.0711116	0.0421612		0.071645	0.0297542
30	Control	Promoter	0.0636032	0.102364	0.0825301		0.0828325	0.0193823	0.244164	0.242418
		TSS	0.81483	0.803413	0.685889		0.768044	0.0713769	0.174187	0.422468
		GB	0.20052	0.196518	0.176628		0.191222	0.0127965	0.626437	0.0385229
		TTS	0.477913	0.358032	0.35374		0.396562	0.070485	0.481923	0.671484
	KD	Promoter	0.0971789	0.0962557	0.18674		0.126725	0.0519766
		TSS	0.998255	1.05216	0.627683		0.8927	0.231088
		GB	0.252157	0.22664	0.215134		0.231311	0.0189485
		TTS	0.52694	0.484268	0.2921		0.434436	0.125099
											F.TEST	T.TEST
EGF (min)	NUP153	EGR1 locus	Exp1	Exp2	Exp3	Exp4	Exp5	Exp6	AVERAGE	STDEV	Control vs NUP153 KD	Control vs NUP153 KD
Minus	Control	Promoter	0.0997536	0.0956142	0.113615				0.102994	0.00942794	0.604919	0.0172384
		TSS	0.138183	0.151008	0.153444	0.0928518			0.133872	0.028154	0.239602	0.00602836
		GB	0.0152366	0.00980533	0.00917546	0.00350621	0.0125243	0.0307114	0.0134932	0.00929977	#DIV/0!	#DIV/0!
		TTS	0.0132081	0.0179769	0.025131	0.0109649	0.0081575		0.0150877	0.00666659	0.0128192	0.905538
	KD	Promoter	0.0805498	0.0580748	0.0539457				0.0641901	0.0143175
		TSS	0.0437449	0.0642048	0.0556387				0.0545295	0.0102749
		GB	0.0101415	ND	ND				0.0101415	#DIV/0!
		TTS	0.0158965	0.014867	0.0156343				0.0154659	0.000535016
15	Control	Promoter	0.552871	0.30328	0.429681				0.428611	0.124799	0.0360499	0.262663
		TSS	1.70824	1.72574	1.63307				1.68902	0.0492369	0.288605	0.000489196
		GB	0.7019	0.420554	0.581309				0.567921	0.14115	0.0511211	0.0691955
		TTS	0.963402	0.55311	0.890767				0.802427	0.218947	0.0830095	0.0281888
	KD	Promoter	0.322647	0.298972	0.331721				0.31778	0.0169082
		TSS	0.793418	1.03322	0.913605				0.913413	0.119899
		GB	0.345095	0.358188	0.389579				0.364287	0.0228606
		TTS	0.398721	0.315672	0.38967				0.368021	0.045561
30	Control	Promoter	0.494541	0.353447	0.445489				0.431159	0.0716305	0.822303	0.158827
		TSS	1.25017	1.73697	1.23444				1.40719	0.285701	0.630312	0.935831
		GB	0.435491	0.672341	0.453344				0.520392	0.131894	0.174642	0.449818
		TTS	0.950974	0.512591	0.947652				0.803739	0.252147	0.883484	0.233359
	KD	Promoter	0.591227	0.506028	0.475803				0.524353	0.0598545
		TSS	1.54183	1.78799	0.967291				1.43237	0.421158
		GB	0.618618	0.541011	0.601632				0.587087	0.0407968
		TTS	1.30956	0.786357	1.237				1.11097	0.283457
TSS: Transcription start site
GB: Gene body
TTS: Transcription start site
Exp: Experiment
KD: Knockdown
ND: Not detected

## Sheet: Figure 5
Figure 5
NUP153 ChIP
													F.TEST	T.TEST
EGF (min)	NUP153	JUN locus	Exp1	Exp2	Exp3	Exp4	Exp5	Exp6	Exp7	Exp8	AVERAGE	STDEV	Control vs NUP153 KD	Control vs NUP153 KD
Minus	Control	-1.3Kb	0.00496974	0.000661219	0.00399405	0.00112788	0.00298572	0.00506461	0.00328293	0.00109661	0.00289785	0.0017617	0.536148	0.47582
		-1Kb	0.00385549	0.00168881	0.00163253	0.00339975	0.00446135				0.00300759	0.00128609	0.276757	0.127989
		Promoter	0.00300795	0.000745012	0.00244048	0.000942331	0.000488583	0.00221965	0.00387287		0.00195955	0.00127361	0.603881	0.751978
		TSS	0.00314184	0.00380725	0.00407255	0.00450931	0.00434646				0.00397548	0.000537422	0.252906	2.02156e-05
		GB	0.00764212	0.00551036	0.00483529	0.00433353	0.00278706	0.0053456	0.00885312	0.00444971	0.0054696	0.00193148	0.229274	0.00357279
		TTS	0.00369818	0.00433188	0.00398666	0.00362188					0.00390965	0.000322358	0.304357	0.00116925
		+14.6Kb	0.00353075	0.00326709	0.00541944	0.00603383	0.00489484	0.00208239	0.00254777		0.00396802	0.00149936	0.0787264	0.00232999
	KD	-1.3Kb	0.00022464	0.00142716	0.00319241	0.00395693	0.00237974	0.00241305			0.00226566	0.00131323
		-1Kb	0.00220949	0.00224872	0.000880356	0.00179354					0.00178303	0.000636047
		Promoter	0.000481421	0.00322826	0.0030809						0.00226353	0.0015451
		TSS	0.00116998	0.00126099	0.000716986	0.000860741					0.00100217	0.000255916
		GB	0.00285003	0.00138588	0.000855242	0.00114079					0.00155799	0.000888237
		TTS	0.00130553	0.00270881	0.00271391	0.00176608	0.00199063	0.002835			0.00221999	0.000625462
		+14.6Kb	0.000219569	0.00035216	0.00115658	0.000974846					0.000675788	0.000459517
15	Control	-1.3Kb	0.00257217	0.00457072	0.00267709						0.00327332	0.0011248	0.505852	0.088192
		-1Kb	0.0081629	0.00274837	0.0055056						0.00547229	0.00270741	0.253909	0.150447
		Promoter	0.00709655	0.00844491	0.00537511						0.00697219	0.00153867	0.821834	0.00474882
		TSS	0.00298209	0.00176595	0.00224634	0.00333026	0.00328126				0.00272118	0.000687509	0.336026	0.0368908
		GB	0.00518771	0.00434935	0.00491295	0.00518581					0.00490895	0.000394767	0.744695	0.00036224
		TTS	0.00388405	0.00483314	0.00807368	0.00556387	0.00961557	0.00759667			0.0065945	0.00218313	0.0705474	0.000485377
		+14.6Kb	0.00361624	0.00546466	0.00449808						0.00452633	0.00092453	0.0197913	0.0301829
	KD	-1.3Kb	0.00111385	0.00197952	0.00276736	0.00130199					0.00179068	0.000749773
		-1Kb	0.00243072	0.00150672	0.00356791						0.00250178	0.00103243
		Promoter	0.00123844	0.00172193	4.02287e-05	0.00340906					0.00160241	0.00139656
		TSS	0.00224881	0.00244615	1.38131e-05	0.0013031	5.8611e-05				0.0012141	0.00115891
		GB	0.00301764	0.00352382	0.0029983	0.00275902					0.00307469	0.00032169
		TTS	0.00113674	0.00064074	0.000772684	0.00243455	0.000483713				0.00109369	0.000787406
		+14.6Kb	0.00188807	0.00156531	0.00162046	0.00151619					0.00164751	0.000165935
													F.TEST	T.TEST
EGF (min)	NUP153	EGR1 locus	Exp1	Exp2	Exp3	Exp4	Exp5	Exp6	Exp7	Exp8	AVERAGE	STDEV	Control vs NUP153 KD	Control vs NUP153 KD
Minus	Control	-15.5Kb	0.00246652	0.00309682	0.00261176	0.00226619					0.00261032	0.000353922	0.00463373	0.882034
		-15.3Kb	0.00789326	0.0116351	0.00886521						0.00946453	0.00194159	0.338595	0.0298935
		-1.2Kb	0.00769712	0.00258492	0.00784339	0.00291475	0.00934355				0.00607674	0.00310684	2.71473e-05	0.0323337
		-0.9Kb	0.00324025	0.00371467	0.00497823	0.00346515	0.00463853	0.00522911	0.0049624		0.00431833	0.000820255	0.370951	0.00389576
		Promoter	0.0054044	0.00232372	0.00519626	0.000644833	0.00252605	0.00527061	0.00464252	0.00253715	0.00356819	0.0017856	0.0129367	0.0469295
		TSS	0.00335083	0.00853749	0.0116811						0.00785649	0.0042067	0.0265315	0.124779
		GB	0.00432643	0.00448645	0.00402127	0.00452213	0.0042588				0.00432301	0.00020096	0.000391676	0.923257
		TTS	0.00864866	0.00338374	0.00250139	0.00465572	0.00607617	0.00457835	0.00965559		0.0056428	0.00265847	0.0928756	0.0406479
	KD	-15.5Kb	0.00666753	0.00126491	0.00084562						0.00292602	0.00324702
		-15.3Kb	0.00442275	0.00610933	0.00568011						0.00540406	0.000876518
		-1.2Kb	0.001627	0.00157948	0.00168258	0.00153583					0.00160622	6.30667e-05
		-0.9Kb	0.00333545	0.00266646	0.000916713	0.000950517					0.00196728	0.0012245
		Promoter	0.00231812	0.00198267	0.00165158	0.0021982					0.00203764	0.00029241
		TSS	0.00199753	0.00113462	0.00196013						0.00169743	0.000487762
		GB	0.00491788	0.00434643	0.00648744	0.00106174					0.00420337	0.00228165
		TTS	0.00179011	0.00387222	0.00163525	0.00367244	0.00236152				0.00266631	0.00104765
15	Control	-15.5Kb	0.00483418	0.00965784	0.00400967						0.00616723	0.00305094	0.08759	0.0299215
		-15.3Kb	0.00777948	0.00860971	0.00740288						0.00793069	0.000617462	0.491353	0.00681137
		-1.2Kb	0.00965192	0.00899189	0.00621225						0.00828536	0.00182544	0.333645	0.000610334
		-0.9Kb	0.0034805	0.00358243	0.00436576	0.00526293	0.00537679				0.00441368	0.00089623	0.543123	0.00860749
		Promoter	0.0103156	0.0106872	0.00627257	0.0120974	0.00819193				0.00951293	0.00228843	0.117218	0.00061535
		TSS	0.00903186	0.00803351	0.0113135	0.00969738					0.00951907	0.00137793	0.198371	0.00788819
		GB	0.00160895	0.00772834	0.0018164	0.00377217	0.000918831				0.00316894	0.00276034	0.201743	0.359712
		TTS	0.0076147	0.00662261	0.00429609						0.0061778	0.00170343	0.0705364	0.00857258
	KD	-15.5Kb	0.000290957	0.00211451	0.00104876	0.00228437					0.00143465	0.000938293
		-15.3Kb	0.00545943	0.00584551	0.00616309						0.00582268	0.000352382
		-1.2Kb	0.00259781	0.00190351	7.38625e-05	0.00271585	0.00140746				0.0017397	0.00107255
		-0.9Kb	0.000869373	0.00297751	0.000876727						0.00157454	0.00121502
		Promoter	0.00280215	0.00260593	0.00119874	0.00294295					0.00238744	0.000804428
		TSS	5.40518e-05	0.000190064	0.00571823						0.00198745	0.00323167
		GB	0.00044175	0.00238406	0.00301477	0.000972865					0.00170336	0.00119839
		TTS	0.00208832	0.00249141	0.00320878	0.00232501					0.00252838	0.000482814
Figure 5
CTCF ChIP
								F.TEST	T.TEST
EGF (min)	NUP153	JUN locus	Exp1	Exp2	Exp3	AVERAGE	STDEV	Control vs NUP153 KD	Control vs NUP153 KD
Minus	Control	-1.3Kb	0.0841832	0.165587	0.121332	0.123701	0.0407538	0.0115587	0.0604125
		-1Kb	0.0369373	0.0120987	0.0095288	0.0195216	0.0151371	0.0539784	0.218686
		Promoter	0.0101568	0.0115011	0.00137652	0.00767813	0.00549859	0.0449131	0.214355
		TSS	0.0158517	0.00523964	0.00971105	0.0102675	0.00532789	0.71712	0.44243
		GB	0.0697406	0.0684552	0.0924408	0.0768789	0.0134924	0.241089	0.0047178
		TTS	0.00401611	0.0071111	0.00644916	0.00585879	0.00162977	0.373966	0.689202
		+14.6Kb	0.0933847	0.159909	0.150359	0.134551	0.0359694	0.147308	0.0231852
	KD	-1.3Kb	0.0340415	0.0354875	0.0295304	0.0330198	0.00310718
		-1Kb	0.00487647	0.00949988	0.00544611	0.00660749	0.00252103
		Promoter	0.00218297	0.00275381	0.00111219	0.00201632	0.000833403
		TSS	0.0100939	0.00250314	0.00839329	0.00699679	0.00398343
		GB	0.033057	0.0238998	0.0319377	0.0296315	0.00499522
		TTS	0.00215743	0.00871652	0.0038939	0.00492262	0.0033984
		+14.6Kb	0.0614002	0.0457781	0.064795	0.0573244	0.0101425
15	Control	-1.3Kb	0.0572936	0.0518422	0.0301871	0.046441	0.0143377	0.0839095	0.361862
		-1Kb	0.00813511	0.00435641	0.00999738	0.0074963	0.00287423	0.777048	0.636995
		Promoter	0.00698105	0.000684094	0.001743	0.00313605	0.0033717	0.849687	0.858229
		TSS	0.000132275	0.00673385	0.00205958	0.00297523	0.0033947	0.0570959	0.500836
		GB	0.0403105	0.0260822	0.048558	0.0383169	0.0113697	0.795015	0.174046
		TTS	0.0045857	0.00392298	0.00661097	0.00503989	0.00140037	0.444937	0.22687
		+14.6Kb	0.106624	0.0667198	0.0703427	0.0812289	0.0220675	0.723346	0.393507
	KD	-1.3Kb	0.0383759	0.0403769	0.034477	0.0377432	0.00300039
		-1Kb	0.00795103	0.00198648	0.00847925	0.00613892	0.0036058
		Promoter	0.00599093	0.0008663	0.00108434	0.00264719	0.00289781
		TSS	0.00416654	0.00405475	0.00511393	0.00444507	0.000581941
		GB	0.0179649	0.0349418	0.020152	0.0243529	0.00923523
		TTS	0.00801606	0.00979704	0.00464243	0.00748518	0.00261799
		+14.6Kb	0.0414777	0.046789	0.0947028	0.0609898	0.0293169
								F.TEST	T.TEST
EGF (min)	NUP153	EGR1 locus	Exp1	Exp2	Exp3	AVERAGE	STDEV	Control vs NUP153 KD	Control vs NUP153 KD
Minus	Control	-15.5Kb	0.081284	0.0223646	0.0334383	0.0456956	0.0313138	0.0488062	0.348076
		-15.3Kb	0.244738	0.250978	0.290267	0.261994	0.024683	0.975744	0.00171319
		-1.2Kb	0.313545	0.37832	0.303641	0.331835	0.0405603	0.154206	0.00107753
		-0.9Kb	0.13424	0.0835174	0.0652388	0.094332	0.0357491	0.122413	0.0291102
		Promoter	0.0122933	0.00727843	0.00690132	0.00882434	0.00301009	0.360506	0.399339
		TSS	0.0132004	0.00763556	0.00153662	0.00745754	0.00583395	#DIV/0!	#DIV/0!
		GB	0.0112115	0.0146178	0.00250078	0.00944336	0.00624902	#DIV/0!	#DIV/0!
		TTS	0.0054059	0.0117629	0.00702802	0.00806561	0.00330307	0.0656121	0.488196
	KD	-15.5Kb	0.0183499	0.0247638	0.0280935	0.0237357	0.00495249
		-15.3Kb	0.136564	0.0864669	0.105487	0.109506	0.0252891
		-1.2Kb	0.112605	0.134362	0.131053	0.126007	0.0117236
		-0.9Kb	0.0192657	0.0338637	0.0170705	0.0234	0.00912807
		Promoter	0.00139646	0.0123773	0.00112639	0.00496671	0.00641915
		TSS	0.00389015	ND	ND	0.00389015	#DIV/0!
		GB	ND	ND	ND	#DIV/0!	#DIV/0!
		TTS	0.00312717	0.0282785	ND	0.0157028	0.0177847
15 min	Control	-15.5Kb	0.0177407	0.0139888	0.0292929	0.0203408	0.00797646	0.0183517	0.298494
		-15.3Kb	0.146467	0.147788	0.154124	0.14946	0.00409305	0.0728434	0.0316432
		-1.2Kb	0.175045	0.14956	0.146789	0.157131	0.0155758	0.42677	0.0786667
		-0.9Kb	0.0105779	0.0430883	0.0353178	0.0296613	0.0169773	0.141686	0.409688
		Promoter	0.00511184	0.00315697	0.00542161	0.00456347	0.00122788	0.45914	0.869595
		TSS	ND	ND	ND	#DIV/0!	#DIV/0!	#DIV/0!	#DIV/0!
		GB	ND	ND	ND	#DIV/0!	#DIV/0!	#DIV/0!	#DIV/0!
		TTS	0.00828989	0.0359618	0.00252584	0.0155925	0.0178742	0.0466472	0.388288
	KD	-15.5Kb	0.013601	0.0133963	0.0148163	0.0139379	0.000767601
		-15.3Kb	0.133388	0.100307	0.094289	0.109328	0.0210528
		-1.2Kb	0.0779942	0.120612	0.135646	0.111417	0.0299054
		-0.9Kb	0.0257179	0.0177461	0.0174581	0.0203074	0.00468784
		Promoter	0.00584514	0.00534529	0.00172329	0.00430457	0.00224938
		TSS	ND	ND	ND	#DIV/0!	#DIV/0!
		GB	0.00638651	0.00266709	0.00230066	0.00378475	0.00226063
		TTS	0.00111492	0.00591562	0.00588245	0.00430433	0.00276216
Figure 5
SMC3 ChIP
								F.TEST	T.TEST
EGF (min)	NUP153	JUN locus	Exp1	Exp2	Exp3	AVERAGE	STDEV	Control vs NUP153 KD	Control vs NUP153 KD
Minus	Control	-1.3Kb	0.0498165	0.0520209	0.0409601	0.0475991	0.0058543	0.550239	0.00767347
		-1Kb	0.0425228	0.0100333	0.0282901	0.0269487	0.0162862	0.103076	0.121184
		Promoter	0.0208753	0.0249002	0.0189734	0.021583	0.00302613	0.856222	0.0032263
		TSS	0.0261446	0.0230426	0.0320596	0.0270823	0.00458103	0.80788	0.0037083
		GB	0.026509	0.0505967	0.0263432	0.034483	0.0139551	0.100173	0.0412999
		TTS	0.00731493	0.0311973	0.00676761	0.0150933	0.0139491	0.291635	0.374037
		+14.6Kb	0.0393735	0.0363884	0.0568349	0.0441989	0.0110444	0.48352	0.0158409
	KD	-1.3Kb	0.0181437	0.0235696	0.00508246	0.0155986	0.00950271
		-1Kb	0.00871931	0.0113843	0.00389454	0.00799937	0.00379641
		Promoter	0.00992653	0.00622154	0.00486928	0.00700578	0.00261825
		TSS	0.00616334	0.0100917	0.00255151	0.00626883	0.00377118
		GB	0.00958744	0.00696197	0.0133378	0.00996242	0.00320443
		TTS	0.00197683	0.0129047	0.00426492	0.00638214	0.00576337
		+14.6Kb	0.019423	0.0171543	0.00766717	0.0147482	0.00623635
15	Control	-1.3Kb	0.0119431	0.0152736	0.0107369	0.0126512	0.0023498	0.485491	0.938715
		-1Kb	0.00952091	0.00675785	0.00635122	0.00754332	0.00172466	0.611266	0.0154284
		Promoter	0.00225234	0.00382011	0.00441326	0.00349524	0.00111649	0.843536	0.0875954
		TSS	0.0102535	0.0114221	0.0135352	0.0117369	0.00166337	0.324623	0.00296051
		GB	0.00956229	0.00951422	0.0111554	0.0100773	0.000933997	0.501028	0.00367662
		TTS	0.0100161	0.0134469	0.0123939	0.0119523	0.00175747	0.174854	0.142471
		+14.6Kb	0.023306	0.0170082	0.0177025	0.0193389	0.00345308	0.831433	0.0245134
	KD	-1.3Kb	0.00809581	0.0155557	0.014978	0.0128765	0.00415027
		-1Kb	0.00258892	0.00161433	0.00389477	0.00269934	0.00114422
		Promoter	0.00459945	0.00542657	0.00716099	0.005729	0.00130728
		TSS	0.00564777	0.00504429	0.00419055	0.00496087	0.000732186
		GB	0.00168865	0.00475355	0.00410678	0.00351633	0.00161552
		TTS	0.0121522	0.00347162	0.00147104	0.00569827	0.00567804
		+14.6Kb	0.012319	0.0113264	0.00685159	0.0101657	0.00291268
								F.TEST	T.TEST
EGF (min)	NUP153	EGR1 locus	Exp1	Exp2	Exp3	AVERAGE	STDEV	Control vs NUP153 KD	Control vs NUP153 KD
Minus	Control	-15.5Kb	0.0285549	0.0270356	0.0293227	0.0283044	0.00116394	0.505313	0.000107817
		-15.3Kb	0.0562798	0.0375198	0.0532686	0.0490227	0.010075	0.00821496	0.0309415
		-1.2Kb	0.0227747	0.0174569	0.0191642	0.0197986	0.00271511	0.464142	0.097958
		-0.9Kb	0.0262896	0.0294587	0.0144013	0.0233832	0.00793829	0.883235	0.187272
		Promoter	0.00824287	0.010665	0.0124759	0.0104613	0.00212384	0.902565	0.273273
		TSS	0.0241093	0.0319295	0.0287614	0.0282667	0.00393354	0.277549	0.060317
		GB	0.00592389	0.0215646	0.0168796	0.0147894	0.00802714	0.0132973	0.736507
		TTS	0.00365404	0.0197069	0.0135179	0.0122929	0.00809624	0.48349	0.262565
	KD	-15.5Kb	0.0102109	0.00700768	0.00652936	0.00791599	0.00200182
		-15.3Kb	0.01758	0.0170296	0.0162905	0.0169667	0.000647033
		-1.2Kb	0.0166805	0.00724167	0.0144833	0.0128018	0.00493898
		-0.9Kb	0.00926068	0.00987021	0.0217818	0.0136375	0.00705967
		Promoter	0.00793372	0.00668398	0.0104645	0.00836072	0.00192607
		TSS	0.00322479	0.0113672	0.0227344	0.0124421	0.00979913
		GB	0.0167154	0.0171625	0.0158694	0.0165824	0.000656713
		TTS	0.00131009	0.0102876	0.00429978	0.00529917	0.00457146
15	Control	-15.5Kb	0.0116436	0.00914378	0.00336222	0.00804986	0.00424767	0.951344	0.772334
		-15.3Kb	0.0291996	0.0297333	0.0271468	0.0286933	0.00136558	0.369524	0.000450657
		-1.2Kb	0.0159326	0.0191296	0.0127414	0.0159345	0.00319407	0.425527	0.0355212
		-0.9Kb	0.00601536	0.0136214	0.00860968	0.00941548	0.00386652	0.181236	0.0419102
		Promoter	0.0050411	0.00371559	0.00425611	0.0043376	0.000666504	0.101541	0.364845
		TSS	0.0034687	0.019699	0.00217574	0.00844782	0.00976524	0.109215	0.556577
		GB	0.0075619	0.00714183	0.00687175	0.00719182	0.00034778	0.0688366	0.800961
		TTS	0.0116665	0.01075	0.0108926	0.011103	0.000493158	0.65742	0.000304925
	KD	-15.5Kb	0.00291005	0.00709399	0.011	0.00700136	0.00404579
		-15.3Kb	0.0125213	0.00707799	0.00823056	0.00927663	0.00286848
		-1.2Kb	0.00778598	0.011107	0.0094557	0.00944955	0.00166051
		-0.9Kb	0.00155854	0.00388364	0.00207718	0.00250645	0.00122055
		Promoter	0.000932899	0.00592114	0.000926138	0.00259339	0.00288192
		TSS	0.0113871	0.0147996	0.0103022	0.012163	0.00234695
		GB	0.00959345	0.00619624	0.00666044	0.00748338	0.00184206
		TTS	0.00595478	0.00536793	0.00455152	0.00529141	0.00070475
TSS: Transcription start site
GB: Gene body
TTS: Transcription start site
Exp: Experiment
KD: Knockdown
ND: Not detected

## Sheet: Figure 6a-d
Figure 6a
qRT-PCR
														F.TEST		T.TEST
mRNA	Cells	Exp1	Exp2	Exp3	Exp4	Exp5	Exp6	Exp7	Exp8	Exp9	Exp10	AVERAGE	STDEV	Control vs CTCF KD-1	Control vs CTCF KD-2	Control vs CTCF KD-1	Control vs CTCF KD-2
CTCF	Control	0.87517	1.13813	0.989847	1.00928	0.989847	1.00928	0.883806	1.01654	1.07478	1.0188	1.00055	0.0780015	0.0779415	0.273429	4.14858e-10	3.57698e-12
	CTCF KD-1	0.748516	0.610335	0.69483	0.636114	0.69483	0.636114	0.636322	0.656533	0.624081	0.667206	0.660488	0.0418746
	CTCF KD-2	0.480977	0.425289	0.517118	0.525581	0.517118	0.525581	0.638458	0.537722	0.498928	0.500726	0.51675	0.0533627
Figure 6b
qRT-PCR
	Cells	Control					CTCF KD-1							CTCF KD-2							AVERAGE			STDEV			F.TEST		T.TEST
mRNA	EGF (Min)	Exp1	Exp2	Exp3	Exp4	Exp5	Exp1	Exp2	Exp3	Exp4	Exp5	Exp6	Exp7	Exp1	Exp2	Exp3	Exp4	Exp5	Exp6	Exp7	Control	CTCF KD-1	CTCF KD-2	Control	CTCF KD-1	CTCF KD-2	Control vs CTCF KD-1	Control vs CTCF KD-2	Control vs CTCF KD-1	Control vs CTCF KD-2
JUN	0	0.198368	0.309244	0.252291	0.198918		0.129899	0.155409	0.187779	0.154067	0.110563	0.197434	0.189916	0.101585	0.108783	0.0872212	0.136337	0.101621			0.239705	0.160724	0.10711	0.0328397	0.0181192	0.0181192	0.297128	0.0658173	0.0126502	0.00110464
	15	0.391269	0.418532	0.403383	0.53148	0.629553	0.358513	0.25132	0.357129	0.329831	0.278088	0.333337		0.177262	0.222054	0.203909	0.302145	0.291841	0.331872	0.311388	0.474843	0.318036	0.262924	0.0437876	0.0605093	0.0605093	0.0887378	0.236572	0.00778542	0.00112408
	30	1.72699	1.71027	1.76142	1.7101	1.94827	1.24951	1.33036	1.32364	1.31385	1.23758	1.27059		1.44167	1.41032	1.31162	1.40351	1.42927			1.77141	1.28759	1.39928	0.0401463	0.0512839	0.0512839	0.0680651	0.217288	1.82305e-06	8.04944e-05
	60	0.883493	1.06605	0.731741	1.00793		0.879091	1.12798	1.13119	1.1159				0.655245	0.975936	0.876842					0.922303	1.06354	0.836008	0.123142	0.164199	0.164199	0.768815	0.815029	0.19288	0.498069
	90	0.475397	0.475818	0.350046	0.421209		0.60457	0.516876	0.451461	0.719431				0.337691	0.518238	0.410366	0.470875				0.430617	0.573084	0.434292	0.115989	0.0780797	0.0780797	0.302103	0.666689	0.0715088	0.942758
	120	0.463179	0.435322	0.356869			0.50203	0.501062	0.380317					0.253551	0.288238	0.270677	0.371269				0.418457	0.461136	0.295934	0.0699933	0.0521817	0.0521817	0.765653	0.868373	0.453347	0.0299158
		Control										CTCF KD-1								CTCF KD-2								AVERAGE			STDEV			F.TEST		T.TEST
mRNA	EGF (Min)	Exp1	Exp2	Exp3	Exp4	Exp5	Exp6	Exp7	Exp8	Exp9	Exp10	Exp1	Exp2	Exp3	Exp4	Exp5	Exp6	Exp7	Exp8	Exp1	Exp2	Exp3	Exp4	Exp5	Exp6	Exp7	Exp8	Control	CTCF KD-1	CTCF KD-2	Control	CTCF KD-1	CTCF KD-2	Control vs CTCF KD-1	Control vs CTCF KD-2	Control vs CTCF KD-1	Control vs CTCF KD-2
EGR1	0	0.0126911	0.0246317	0.0338467	0.0295306	0.115871	0.127943	0.0201143	0.00632756	0.0332357	0.0225315	0.0097762	0.0152033	0.0216223	0.032848	0.0194374	0.0137136	0.0330967	0.0271457	0.0126362	0.0118292	0.0131492	0.00693671	0.0125321	0.0126577			0.0426724	0.0216054	0.0116235	0.0427248	0.00875898	0.00233481	0.000385354	4.14213e-06	0.15971	0.0473161
	15	0.691302	0.98506	1.15647	0.637817							0.635776	0.019127	0.199896	0.0275405	0.12766	0.165211	0.154078	0.528437	0.802523	0.0114544	0.232902	0.0110302	0.0351946	0.0341817	0.18588	0.605375	0.867663	0.232216	0.239818	0.245714	0.226929	0.302815	0.772469	0.793826	0.00121829	0.00506319
	30	3.5545	3.33143	3.63707	3.79866	4.00699						3.26145	2.6431	3.14528	3.28921					2.20903	2.35716	2.18254	2.52909					3.66573	3.08476	2.31946	0.254499	0.300969	0.159485	0.731117	0.468545	0.0162652	3.77997e-05
	60	2.4147	1.79621	3.30812								2.66921	1.8749		3.85818					2.37548	2.28356	2.36077	2.73422					2.50634	2.80076	2.43851	0.760107	0.99816	0.201221	0.734093	0.0586746	0.705213	0.867388
	90	0.227528	0.312014	0.258838	0.582665							0.403781	0.353904	0.413822	0.744976					0.233605	0.295831	0.197559	0.392682					0.345261	0.479121	0.279919	0.162066	0.179163	0.0854337	0.872941	0.320893	0.310224	0.502438
	120	0.132791	0.32863	0.254326	0.451883	0.140807	0.13282	0.263163				0.199132	0.254766	0.206391						0.145341	0.217684	0.186337	0.186483	0.149692	0.121108	0.206559		0.243489	0.220096	0.173315	0.11988	0.0302437	0.0353151	0.122078	0.00900265	0.754896	0.180764
Figure 6c
POL II ChIP
							F.TEST		T.TEST
CTCF KD	JUN locus	Exp1	Exp2	Exp3	AVERAGE	STDEV	Control vs CTCF KD-1	Control vs CTCF KD-2	Control vs CTCF KD-1	Control vs CTCF KD-2
Control	Promoter	0.034085	0.0437474	0.0225456	0.0334593	0.0106147	0.278313	0.679888	0.026115	0.205745
	TSS	0.108296	0.10779	0.126021	0.114036	0.0103828	0.203438	0.00837849	0.0012102	0.00875539
	GB	0.015988	0.010895	0.0109265	0.0126032	0.00293138	0.490437	0.22952	0.556408	0.0463315
	TTS	0.0108986	0.0183179	0.00389694	0.0110378	0.00721148	0.820671	0.023422	0.753272	0.375861
KD-1	Promoter	0.00964248	0.0153816	0.00704056	0.0106882	0.00426774
	TSS	0.0593108	0.066101	0.0612769	0.0622296	0.00349389
	GB	0.00632494	0.00872541	0.0161869	0.0104124	0.00514288
	TTS	0.00437352	0.0073154	0.0159478	0.00921224	0.00601577
KD-2	Promoter	0.0163774	0.0329583	0.00345188	0.0175959	0.0147909
	TSS	0.0507718	0.0508113	0.0519575	0.0511802	0.000673434
	GB	0.00646027	0.00856675	0.00739536	0.00747413	0.00105545
	TTS	0.00546293	0.00655637	0.00698538	0.00633489	0.000785016
							F.TEST		T.TEST
CTCF KD	EGR1 locus	Exp1	Exp2	Exp3	AVERAGE	STDEV	Control vs CTCF KD-1	Control vs CTCF KD-2	Control vs CTCF KD-1	Control vs CTCF KD-2
Control	Promoter	0.0242652	0.0207304	0.0221562	0.0223839	0.00177836	0.332236	0.596993	0.0209122	0.00384526
	TSS	0.0237489	0.0279977	0.0302629	0.0273365	0.00330695	0.536143	0.576261	0.004819	0.00110993
	GB	0.00118766	0.00228521	0.0100097	0.00449418	0.00480798	0.0213915	0.426757	0.711614	0.876411
	TTS	0.00371415	0.00148843	0.00215304	0.00245187	0.00114256	0.620857	0.458622	0.860763	0.966729
KD-1	Promoter	0.015859	0.0148525	0.00850981	0.0130738	0.0039844
	TSS	0.00899587	0.000215336	0.0102406	0.0046056	0.00620877
	GB	0.00288672	0.00386096	0.00317913	0.00330893	0.000499923
	TTS	0.00197504	0.00237057	0.00345565	0.00260042	0.000766601
KD-2	Promoter	0.0141466	0.00893389	0.0101554	0.0115402	0.00368594
	TSS	0.0107469	0.00673094	0.00765122	0.00873892	0.00283971
	GB	0.00467737	0.00605376	0.00119532	0.00397549	0.00250412
	TTS	0.00117793	0.00143396	0.00492715	0.00251301	0.00209462
Figure 6d
qRT-PCR
									F.TEST			T.TEST
mRNA	Cells	Exp1	Exp2	Exp3	Exp4	Exp5	AVERAGE	STDEV	Control vs NUP153-KD	Control vs CTCF-KD	Control vs NUP153/CTCF-KD	Control vs NUP153-KD	Control vs CTCF-KD	Control vs NUP153/CTCF-KD
NUP153	Control	1.56801	1.67222	1.67545			1.63856	0.0611202	0.407515	0.388064	0.580093	5.9939e-07	0.678036	4.6103e-06
	NUP153-KD	0.906563	0.858284	0.81997	0.915813	0.890074	0.878141	0.0392029
	CTCF-KD	1.58577	1.50347	1.49979	1.81427	1.61379	1.60342	0.128066
	NUP153/CTCF-KD	0.766796	0.793433	0.827407	0.868736		0.814093	0.0440717
CTCF	Control	1.95751	1.80975	2.07802			1.94843	0.134364	0.0212286	0.134025	0.284046	0.76712	4.36824e-05	0.000531139
	NUP153-KD	1.96473	1.92632	2.01173	1.97939	1.99244	1.97492	0.0321996
	CTCF-KD	0.946775	1.02648	0.993404	1.06125		1.00698	0.0487649
	NUP153/CTCF-KD	1.09788	1.15366	1.04433			1.09862	0.0546669
									F.TEST					T.TEST
mRNA	Cells	Exp1	Exp2	Exp3	Exp4	Exp5	AVERAGE	STDEV	Control vs NUP153-KD	Control vs CTCF-KD	Control vs NUP153/CTCF-KD	NUP153-KD vs NUP153/CTCF-KD	CTCF-KD vs NUP153/CTCF-KD	Control vs NUP153-KD	Control vs CTCF-KD	Control vs NUP153/CTCF-KD	NUP153-KD vs NUP153/CTCF-KD	CTCF-KD vs NUP153/CTCF-KD
JUN	Control	0.512073	0.43396	0.42612	0.408114	0.44953	0.445959	0.0398548	0.0124614	0.429209	0.604235	0.0345523	0.779819	0.000969705	0.000691446	0.000222147	0.937255	0.153353
	NUP153-KD	0.305884	0.298587	0.302787	0.291871	0.315519	0.302929	0.00878072
	CTCF-KD	0.306282	0.36832	0.350409	0.318067	0.318025	0.332221	0.0260222
	NUP153/CTCF-KD	0.278191	0.284153	0.301668	0.354774	0.301702	0.304098	0.030202
EGR1	Control	0.3114	0.316524	0.294196	0.299457		0.305394	0.0103373	0.162944	0.372019	0.928549	0.220869	0.443572	0.000326321	3.4401e-05	0.000169907	0.14625	0.0570046
	NUP153-KD	0.18721	0.189379	0.191699	0.241439		0.202432	0.0260692
	CTCF-KD	0.213674	0.219336	0.209673			0.214227	0.00485518
	NUP153/CTCF-KD	0.232052	0.220052	0.237891			0.229998	0.00909468
TSS: Transcription start site
GB: Gene body
TTS: Transcription start site
Exp: Experiment
KD: Knockdown

## Sheet: Figure 7a-b
Figure 7a-b
c-FOS DNA FISH
Control (Minus EGF)		Control (15 min EGF)		Control (30 min EGF)		Control (60 min EGF)		Control (90 min EGF)		Control (120 min EGF)			NUP153 KD-2 (minus EGF)		NUP153 KD-2 (15 min EGF)		NUP153 KD-2 (30 min EGF)		NUP153 KD-2 (60 min EGF)		NUP153 KD-2 (90 min EGF)		NUP153 KD-2 (120 min EGF)
Cumulative Freq	Normalized Distance (ND)	Cumulative Freq	Normalized Distance (ND)	Cumulative Freq	Normalized Distance (ND)	Cumulative Freq	Normalized Distance (ND)	Cumulative Freq	Normalized Distance (ND)	Cumulative Freq	Normalized Distance (ND)		Cumulative Freq	Normalized Distance (ND)	Cumulative Freq	Normalized Distance (ND)	Cumulative Freq	Normalized Distance (ND)	Cumulative Freq	Normalized Distance (ND)	Cumulative Freq	Normalized Distance (ND)	Cumulative Freq	Normalized Distance (ND)
0.119001	0.00199203	0.112047	0.00182482	0.132106	0.00259067	0.143016	0.00254453	0.12686	0.00200401	0.120746	0.0027933		0.360704	0.00632911	0.39442	0.00294118	0.304994	0.00229358	0.323472	0.00393701	0.154672	0.00176056	0.27249	0.00233645
0.181205	0.00398406	0.150252	0.00364964	0.150731	0.00518135	0.161279	0.00508906	0.146679	0.00400802	0.124016	0.00558659		0.360778	0.0126582	0.417162	0.00588235	0.364651	0.00458716	0.372285	0.00787402	0.290137	0.00352113	0.283645	0.0046729
0.209507	0.0059761	0.165887	0.00547445	0.202136	0.00777202	0.16347	0.00763359	0.194394	0.00601202	0.147378	0.00837989		0.403309	0.0189873	0.458844	0.00882353	0.372285	0.00688073	0.442678	0.011811	0.362302	0.00528169	0.304102	0.00700935
0.216935	0.00796813	0.176871	0.00729927	0.235461	0.0103627	0.182018	0.0101781	0.213574	0.00801603	0.177751	0.0111732		0.480179	0.0253165	0.470272	0.0117647	0.389103	0.00917431	0.452732	0.015748	0.371136	0.00704225	0.307077	0.00934579
0.242858	0.00996016	0.199026	0.00912409	0.295399	0.0129534	0.205813	0.0127226	0.221443	0.01002	0.236941	0.0139665		0.507785	0.0316456	0.474063	0.0147059	0.394552	0.0114679	0.453312	0.019685	0.420915	0.00880282	0.344135	0.0116822
0.256994	0.0119522	0.246062	0.0109489	0.30277	0.015544	0.215869	0.0152672	0.288352	0.012024	0.242714	0.0167598		0.508176	0.0379747	0.514685	0.0176471	0.404284	0.0137615	0.454296	0.023622	0.422023	0.0105634	0.407175	0.0140187
0.258181	0.0139442	0.303055	0.0127737	0.307161	0.0181347	0.236912	0.0178117	0.292467	0.0140281	0.27107	0.0195531		0.524919	0.0443038	0.528504	0.0205882	0.436361	0.016055	0.460367	0.0275591	0.433374	0.0123239	0.411865	0.0163551
0.260068	0.0159363	0.313602	0.0145985	0.308374	0.0207254	0.238283	0.0203562	0.326718	0.0160321	0.307225	0.0223464		0.552539	0.0506329	0.530755	0.0235294	0.488579	0.0183486	0.498589	0.0314961	0.434908	0.0140845	0.412102	0.0186916
0.26288	0.0179283	0.314318	0.0164234	0.334659	0.0233161	0.260062	0.0229008	0.326773	0.0180361	0.312016	0.0251397		0.56945	0.056962	0.545362	0.0264706	0.492022	0.0206422	0.519041	0.0354331	0.437704	0.0158451	0.444929	0.021028
0.296568	0.0199203	0.315119	0.0182482	0.342683	0.0259067	0.308161	0.0254453	0.331323	0.0200401	0.315096	0.027933		0.579841	0.0632911	0.559436	0.0294118	0.536918	0.0229358	0.522709	0.0393701	0.443126	0.0176056	0.457136	0.0233645
0.308171	0.0219124	0.325903	0.020073	0.346021	0.0284974	0.313566	0.0279898	0.337795	0.0220441	0.334889	0.0307263		0.599001	0.0696203	0.577624	0.0323529	0.544316	0.0252294	0.52409	0.0433071	0.450081	0.0193662	0.457655	0.0257009
0.309105	0.0239044	0.344553	0.0218978	0.350802	0.0310881	0.333558	0.0305344	0.344304	0.0240481	0.349416	0.0335196		0.638042	0.0759494	0.583169	0.0352941	0.564373	0.0275229	0.54288	0.0472441	0.452268	0.0211268	0.473555	0.0280374
0.320195	0.0258964	0.345841	0.0237226	0.372197	0.0336788	0.344426	0.0330789	0.353426	0.0260521	0.383134	0.0363128		0.71345	0.0822785	0.589728	0.0382353	0.578079	0.0298165	0.55745	0.0511811	0.469296	0.0228873	0.475399	0.0303738
0.321769	0.0278884	0.365187	0.0255474	0.390044	0.0362694	0.349794	0.0356234	0.361205	0.0280561	0.394077	0.0391061		0.721184	0.0886076	0.591778	0.0411765	0.584814	0.0321101	0.558265	0.0551181	0.48137	0.0246479	0.476114	0.0327103
0.329217	0.0298805	0.379273	0.0273723	0.391149	0.0388601	0.357159	0.0381679	0.363868	0.0300601	0.397222	0.0418994		0.726273	0.0949367	0.604119	0.0441176	0.609469	0.0344037	0.559925	0.0590551	0.482283	0.0264085	0.478559	0.0350467
0.337523	0.0318725	0.383275	0.0291971	0.394626	0.0414508	0.36564	0.0407125	0.364639	0.0320641	0.413374	0.0446927		0.744245	0.101266	0.604834	0.0470588	0.613372	0.0366972	0.590602	0.0629921	0.484449	0.028169	0.479913	0.0373832
0.351535	0.0338645	0.383586	0.0310219	0.419141	0.0440415	0.367156	0.043257	0.373792	0.0340681	0.416908	0.047486		0.773419	0.107595	0.615387	0.05	0.619172	0.0389908	0.594402	0.0669291	0.485314	0.0299296	0.481467	0.0397196
0.352416	0.0358566	0.396304	0.0328467	0.443053	0.0466321	0.373669	0.0458015	0.376697	0.0360721	0.417368	0.0502793		0.78498	0.113924	0.630775	0.0529412	0.632675	0.0412844	0.596491	0.0708661	0.489938	0.0316901	0.481517	0.0420561
0.371119	0.0378486	0.397448	0.0346715	0.447064	0.0492228	0.382315	0.0483461	0.381087	0.0380762	0.424327	0.0530726		0.79679	0.120253	0.638142	0.0558824	0.638101	0.043578	0.5987	0.0748031	0.490952	0.0334507	0.482864	0.0443925
0.382741	0.0398406	0.414127	0.0364964	0.450867	0.0518135	0.384955	0.0508906	0.383841	0.0400802	0.426822	0.0558659		0.808642	0.126582	0.639505	0.0588235	0.652111	0.0458716	0.601261	0.0787402	0.510147	0.0352113	0.488759	0.046729
0.383657	0.0418327	0.419944	0.0383212	0.452378	0.0544041	0.393501	0.0534351	0.391616	0.0420842	0.432978	0.0586592		0.824082	0.132911	0.646568	0.0617647	0.663174	0.0481651	0.605016	0.0826772	0.515633	0.0369718	0.490972	0.0490654
0.397898	0.0438247	0.424673	0.040146	0.462321	0.0569948	0.401992	0.0559796	0.401531	0.0440882	0.439006	0.0614525		0.829895	0.139241	0.649376	0.0647059	0.664555	0.0504587	0.63334	0.0866142	0.521357	0.0387324	0.494543	0.0514019
0.406849	0.0458167	0.424895	0.0419708	0.47228	0.0595855	0.404619	0.0585242	0.405011	0.0460922	0.440175	0.0642458		0.840982	0.14557	0.656726	0.0676471	0.67786	0.0527523	0.66311	0.0905512	0.529813	0.040493	0.495946	0.0537383
0.427176	0.0478088	0.428647	0.0437956	0.488163	0.0621762	0.405295	0.0610687	0.410738	0.0480962	0.445337	0.0670391		0.858597	0.151899	0.66644	0.0705882	0.685473	0.0550459	0.668717	0.0944882	0.53264	0.0422535	0.505459	0.0560748
0.454891	0.0498008	0.4319	0.0456204	0.498019	0.0647668	0.408303	0.0636132	0.418752	0.0501002	0.458871	0.0698324		0.859664	0.158228	0.68873	0.0735294	0.690984	0.0573394	0.670842	0.0984252	0.534984	0.0440141	0.514213	0.0584112
0.456131	0.0517928	0.434263	0.0474453	0.518307	0.0673575	0.409223	0.0661578	0.423154	0.0521042	0.467891	0.0726257		0.860295	0.164557	0.698989	0.0764706	0.694087	0.059633	0.675661	0.102362	0.535598	0.0457746	0.515035	0.0607477
0.459888	0.0537849	0.435039	0.0492701	0.530398	0.0699482	0.409243	0.0687023	0.433061	0.0541082	0.469856	0.075419		0.862923	0.170886	0.702214	0.0794118	0.697644	0.0619266	0.686389	0.106299	0.540487	0.0475352	0.516736	0.0630841
0.460714	0.0557769	0.444682	0.0510949	0.550451	0.0725389	0.410077	0.0712468	0.44129	0.0561122	0.470971	0.0782123		0.881121	0.177215	0.714763	0.0823529	0.702778	0.0642202	0.68818	0.110236	0.546605	0.0492958	0.51901	0.0654206
0.466876	0.0577689	0.449001	0.0529197	0.552322	0.0751295	0.418206	0.0737913	0.454742	0.0581162	0.472206	0.0810056		0.924866	0.183544	0.728505	0.0852941	0.705375	0.0665138	0.69126	0.114173	0.548127	0.0510563	0.532663	0.067757
0.470532	0.059761	0.449002	0.0547445	0.56596	0.0777202	0.422715	0.0763359	0.455687	0.0601202	0.475166	0.0837989		0.932147	0.189873	0.741579	0.0882353	0.706309	0.0688073	0.705878	0.11811	0.548324	0.0528169	0.538818	0.0700935
0.47372	0.061753	0.449617	0.0565693	0.586368	0.0803109	0.436526	0.0788804	0.457564	0.0621242	0.477496	0.0865922		0.947389	0.196203	0.743397	0.0911765	0.71484	0.0711009	0.715443	0.122047	0.548623	0.0545775	0.539537	0.0724299
0.473732	0.063745	0.451014	0.0583942	0.594752	0.0829016	0.436858	0.0814249	0.457665	0.0641283	0.480804	0.0893855		0.94769	0.202532	0.747213	0.0941176	0.729146	0.0733945	0.717903	0.125984	0.548908	0.056338	0.542802	0.0747664
0.478809	0.0657371	0.45872	0.060219	0.59589	0.0854922	0.442098	0.0839695	0.45907	0.0661323	0.501604	0.0921788		0.964463	0.208861	0.75462	0.0970588	0.740364	0.0756881	0.724024	0.129921	0.549555	0.0580986	0.548852	0.0771028
0.480789	0.0677291	0.459737	0.0620438	0.596111	0.0880829	0.445573	0.086514	0.466186	0.0681363	0.503397	0.0949721		0.97546	0.21519	0.76257	0.1	0.743067	0.0779817	0.725816	0.133858	0.565111	0.0598592	0.560918	0.0794393
0.500731	0.0697211	0.464702	0.0638686	0.598796	0.0906736	0.45404	0.0890585	0.470829	0.0701403	0.505395	0.0977654		0.984288	0.221519	0.784528	0.102941	0.743767	0.0802752	0.734161	0.137795	0.56796	0.0616197	0.565549	0.0817757
0.506094	0.0717131	0.516625	0.0656934	0.599862	0.0932642	0.457738	0.0916031	0.471632	0.0721443	0.505661	0.100559		0.987032	0.227848	0.827601	0.105882	0.74623	0.0825688	0.743578	0.141732	0.575926	0.0633803	0.567092	0.0841121
0.518747	0.0737052	0.520865	0.0675182	0.608887	0.0958549	0.470813	0.0941476	0.474625	0.0741483	0.51164	0.103352		0.988614	0.234177	0.82769	0.108824	0.755846	0.0848624	0.754276	0.145669	0.589197	0.0651408	0.576746	0.0864486
0.521887	0.0756972	0.52782	0.0693431	0.613526	0.0984456	0.482847	0.0966921	0.475332	0.0761523	0.517745	0.106145		1.00757	0.240506	0.852718	0.111765	0.780215	0.087156	0.764868	0.149606	0.589558	0.0669014	0.586783	0.088785
0.525295	0.0776892	0.529695	0.0711679	0.614677	0.101036	0.490446	0.0992366	0.486879	0.0781563	0.520549	0.108939		1.01222	0.246835	0.856857	0.114706	0.78533	0.0894495	0.766011	0.153543	0.590745	0.068662	0.587713	0.0911215
0.554596	0.0796813	0.53182	0.0729927	0.624447	0.103627	0.498313	0.101781	0.507529	0.0801603	0.539173	0.111732		1.04194	0.253165	0.858291	0.117647	0.785359	0.0917431	0.76971	0.15748	0.591433	0.0704225	0.595224	0.0934579
0.565744	0.0816733	0.538824	0.0748175	0.625573	0.106218	0.514565	0.104326	0.510395	0.0821643	0.548336	0.114525		1.04829	0.259494	0.861033	0.120588	0.787909	0.0940367	0.774778	0.161417	0.611376	0.0721831	0.597549	0.0957944
0.570265	0.0836653	0.548759	0.0766423	0.630519	0.108808	0.514826	0.10687	0.522775	0.0841683	0.548716	0.117318		1.04904	0.265823	0.863339	0.123529	0.788427	0.0963303	0.775571	0.165354	0.613959	0.0739437	0.598871	0.0981308
0.572733	0.0856574	0.565636	0.0784672	0.632189	0.111399	0.522727	0.109415	0.522871	0.0861723	0.560023	0.120112		1.0568	0.272152	0.863862	0.126471	0.792357	0.0986239	0.782233	0.169291	0.617534	0.0757042	0.622534	0.100467
0.572853	0.0876494	0.568129	0.080292	0.635171	0.11399	0.528766	0.111959	0.522925	0.0881764	0.566668	0.122905		1.0594	0.278481	0.869483	0.129412	0.792725	0.100917	0.788563	0.173228	0.621994	0.0774648	0.625791	0.102804
0.574727	0.0896414	0.583867	0.0821168	0.641804	0.11658	0.530714	0.114504	0.52345	0.0901804	0.573109	0.125698		1.05963	0.28481	0.871256	0.132353	0.795997	0.103211	0.798552	0.177165	0.6223	0.0792254	0.631409	0.10514
0.586725	0.0916335	0.588676	0.0839416	0.643945	0.119171	0.531522	0.117048	0.524525	0.0921844	0.575653	0.128492		1.06525	0.291139	0.872348	0.135294	0.796771	0.105505	0.824057	0.181102	0.622993	0.0809859	0.63574	0.107477
0.590681	0.0936255	0.589588	0.0857664	0.64524	0.121762	0.541754	0.119593	0.526411	0.0941884	0.578887	0.131285		1.08663	0.297468	0.880765	0.138235	0.797448	0.107798	0.849764	0.185039	0.630522	0.0827465	0.64292	0.109813
0.599623	0.0956175	0.595107	0.0875912	0.646275	0.124352	0.555013	0.122137	0.545246	0.0961924	0.586203	0.134078		1.09296	0.303797	0.888448	0.141176	0.799087	0.110092	0.858838	0.188976	0.631131	0.084507	0.65765	0.11215
0.60338	0.0976096	0.605724	0.0894161	0.660987	0.126943	0.564076	0.124682	0.55292	0.0981964	0.590082	0.136872		1.09419	0.310127	0.890293	0.144118	0.802604	0.112385	0.862574	0.192913	0.632178	0.0862676	0.665588	0.114486
0.603505	0.0996016	0.606735	0.0912409	0.662952	0.129534	0.570048	0.127226	0.56094	0.1002	0.592046	0.139665		1.1058	0.316456	0.892974	0.147059	0.810388	0.114679	0.867224	0.19685	0.63546	0.0880282	0.671725	0.116822
0.606735	0.101594	0.61359	0.0930657	0.665637	0.132124	0.574461	0.129771	0.567782	0.102204	0.596809	0.142458		1.11613	0.322785	0.895419	0.15	0.811559	0.116972	0.876335	0.200787	0.636171	0.0897887	0.672203	0.119159
0.61265	0.103586	0.614057	0.0948905	0.66982	0.134715	0.603361	0.132316	0.571424	0.104208	0.59726	0.145251		1.12532	0.329114	0.897485	0.152941	0.812519	0.119266	0.883103	0.204724	0.638892	0.0915493	0.673963	0.121495
0.616235	0.105578	0.614639	0.0967153	0.700173	0.137306	0.616724	0.13486	0.575107	0.106212	0.628335	0.148045		1.13574	0.335443	0.910773	0.155882	0.815101	0.12156	0.888278	0.208661	0.639727	0.0933099	0.675368	0.123832
0.616697	0.10757	0.616361	0.0985401	0.703018	0.139896	0.620508	0.137405	0.595535	0.108216	0.634235	0.150838		1.16145	0.341772	0.912253	0.158824	0.817724	0.123853	0.896886	0.212598	0.646442	0.0950704	0.678218	0.126168
0.61789	0.109562	0.619784	0.100365	0.709482	0.142487	0.620577	0.139949	0.595596	0.11022	0.634655	0.153631		1.1626	0.348101	0.914633	0.161765	0.824598	0.126147	0.898266	0.216535	0.651358	0.096831	0.680979	0.128505
0.618323	0.111554	0.622602	0.10219	0.711628	0.145078	0.624658	0.142494	0.599253	0.112224	0.635354	0.156425		1.16619	0.35443	0.925362	0.164706	0.828458	0.12844	0.899343	0.220472	0.655879	0.0985915	0.683501	0.130841
0.621493	0.113546	0.623118	0.104015	0.712225	0.147668	0.633392	0.145038	0.601076	0.114228	0.637304	0.159218		1.17042	0.360759	0.939585	0.167647	0.837027	0.130734	0.902515	0.224409	0.657318	0.100352	0.693439	0.133178
0.625633	0.115538	0.626883	0.105839	0.723584	0.150259	0.640754	0.147583	0.612725	0.116232	0.644747	0.162011		1.20716	0.367089	0.94217	0.170588	0.842303	0.133028	0.916526	0.228346	0.660112	0.102113	0.693754	0.135514
0.629327	0.11753	0.632858	0.107664	0.736058	0.15285	0.64486	0.150127	0.614884	0.118236	0.650342	0.164804		1.21406	0.373418	0.944108	0.173529	0.853338	0.135321	0.922275	0.232283	0.664679	0.103873	0.695967	0.13785
0.639726	0.119522	0.633663	0.109489	0.737096	0.15544	0.654266	0.152672	0.617897	0.12024	0.660266	0.167598		1.23174	0.379747	0.945112	0.176471	0.856973	0.137615	0.923942	0.23622	0.667572	0.105634	0.69872	0.140187
0.651897	0.121514	0.634432	0.111314	0.749117	0.158031	0.668325	0.155216	0.623417	0.122244	0.664546	0.170391		1.27208	0.386076	0.948187	0.179412	0.858828	0.139908	0.943085	0.240157	0.680828	0.107394	0.70174	0.142523
0.668598	0.123506	0.635982	0.113139	0.760754	0.160622	0.669895	0.157761	0.632305	0.124248	0.680653	0.173184		1.32269	0.392405	0.955532	0.182353	0.8712	0.142202	0.944048	0.244094	0.682084	0.109155	0.706304	0.14486
0.669585	0.125498	0.638599	0.114964	0.761651	0.163212	0.670731	0.160305	0.6345	0.126253	0.681667	0.175978		1.32418	0.398734	0.966102	0.185294	0.87619	0.144495	0.950897	0.248031	0.68532	0.110915	0.714258	0.147196
0.670775	0.12749	0.645606	0.116788	0.775401	0.165803	0.675199	0.16285	0.645111	0.128257	0.685853	0.178771		1.32942	0.405063	0.966477	0.188235	0.887421	0.146789	0.960357	0.251969	0.685771	0.112676	0.721734	0.149533
0.673007	0.129482	0.653948	0.118613	0.777548	0.168394	0.685	0.165394	0.651079	0.130261	0.686705	0.181564		1.3581	0.411392	0.966681	0.191176	0.901614	0.149083	0.964334	0.255906	0.686765	0.114437	0.730017	0.151869
0.675668	0.131474	0.670301	0.120438	0.783224	0.170984	0.688209	0.167939	0.652361	0.132265	0.689156	0.184358		1.36765	0.417722	0.970167	0.194118	0.914206	0.151376	0.967997	0.259843	0.689811	0.116197	0.735268	0.154206
0.681804	0.133466	0.672546	0.122263	0.784094	0.173575	0.692435	0.170483	0.655412	0.134269	0.701845	0.187151		1.39745	0.424051	0.973151	0.197059	0.915966	0.15367	0.968608	0.26378	0.690203	0.117958	0.751037	0.156542
0.685047	0.135458	0.673845	0.124088	0.789546	0.176166	0.692928	0.173028	0.658636	0.136273	0.706343	0.189944		1.41695	0.43038	0.974516	0.2	0.953292	0.155963	0.974054	0.267717	0.693674	0.119718	0.754242	0.158879
0.690172	0.13745	0.677134	0.125912	0.792243	0.178756	0.692943	0.175573	0.668153	0.138277	0.707864	0.192737		1.42452	0.436709	0.976363	0.202941	0.95653	0.158257	0.97744	0.271654	0.695499	0.121479	0.755821	0.161215
0.691492	0.139442	0.677175	0.127737	0.794808	0.181347	0.694447	0.178117	0.668153	0.140281	0.709604	0.195531		1.49187	0.443038	0.979119	0.205882	0.960506	0.16055	0.980113	0.275591	0.696028	0.123239	0.769045	0.163551
0.692146	0.141434	0.678155	0.129562	0.798796	0.183938	0.705369	0.180662	0.675118	0.142285	0.715534	0.198324		1.51169	0.449367	0.993659	0.208824	0.962652	0.162844	0.984248	0.279528	0.707023	0.125	0.784352	0.165888
0.692918	0.143426	0.680858	0.131387	0.800067	0.186528	0.707498	0.183206	0.67646	0.144289	0.716863	0.201117		1.51909	0.455696	0.994257	0.211765	0.962672	0.165138	0.990863	0.283465	0.707841	0.126761	0.785064	0.168224
0.694909	0.145418	0.681472	0.133212	0.803779	0.189119	0.712312	0.185751	0.681144	0.146293	0.725311	0.203911		1.52054	0.462025	1.00265	0.214706	0.963047	0.167431	0.993502	0.287402	0.713953	0.128521	0.787366	0.170561
0.697465	0.14741	0.685799	0.135036	0.804566	0.19171	0.727628	0.188295	0.692678	0.148297	0.725495	0.206704		1.54181	0.468354	1.00494	0.217647	0.965539	0.169725	0.995154	0.291339	0.717745	0.130282	0.793107	0.172897
0.69939	0.149402	0.686576	0.136861	0.812179	0.194301	0.7323	0.19084	0.698347	0.150301	0.729141	0.209497		1.554	0.474684	1.01178	0.220588	0.973875	0.172018	1.00007	0.295276	0.724303	0.132042	0.802768	0.175234
0.710061	0.151394	0.687692	0.138686	0.815004	0.196891	0.744485	0.193384	0.700001	0.152305	0.730218	0.212291		1.57786	0.481013	1.01429	0.223529	0.976224	0.174312	1.00556	0.299213	0.727091	0.133803	0.807131	0.17757
0.715492	0.153386	0.690137	0.140511	0.817237	0.199482	0.746757	0.195929	0.70011	0.154309	0.73284	0.215084		1.60237	0.487342	1.02428	0.226471	0.982334	0.176606	1.00738	0.30315	0.728211	0.135563	0.819958	0.179907
0.718586	0.155378	0.692707	0.142336	0.822745	0.202073	0.7468	0.198473	0.701266	0.156313	0.742908	0.217877		1.61825	0.493671	1.03037	0.229412	0.984363	0.178899	1.01365	0.307087	0.730632	0.137324	0.82199	0.182243
0.719138	0.157371	0.708694	0.144161	0.825134	0.204663	0.748633	0.201018	0.702281	0.158317	0.75048	0.22067		1.62119	0.5	1.04561	0.232353	0.985228	0.181193	1.01686	0.311024	0.730684	0.139085	0.82604	0.184579
0.721014	0.159363	0.72253	0.145985	0.828962	0.207254	0.750052	0.203562	0.702645	0.160321	0.752535	0.223464		1.6405	0.506329	1.04598	0.235294	0.986247	0.183486	1.02288	0.314961	0.731556	0.140845	0.831147	0.186916
0.729353	0.161355	0.725666	0.14781	0.834081	0.209845	0.755243	0.206107	0.703406	0.162325	0.754548	0.226257		1.64085	0.512658	1.04978	0.238235	0.994532	0.18578	1.02749	0.318898	0.735277	0.142606	0.833142	0.189252
0.732463	0.163347	0.725937	0.149635	0.843334	0.212435	0.760758	0.208651	0.704146	0.164329	0.764706	0.22905		1.64664	0.518987	1.0502	0.241176	0.994648	0.188073	1.04956	0.322835	0.735685	0.144366	0.834547	0.191589
0.733477	0.165339	0.734043	0.15146	0.847848	0.215026	0.764406	0.211196	0.707775	0.166333	0.768826	0.231844		1.66637	0.525316	1.05967	0.244118	0.999228	0.190367	1.05542	0.326772	0.739497	0.146127	0.837594	0.193925
0.734919	0.167331	0.735623	0.153285	0.85139	0.217617	0.767824	0.21374	0.718532	0.168337	0.773993	0.234637		1.67426	0.531646	1.06474	0.247059	0.999611	0.192661	1.05821	0.330709	0.739976	0.147887	0.844779	0.196262
0.738438	0.169323	0.742215	0.155109	0.860645	0.220207	0.786019	0.216285	0.72033	0.170341	0.774363	0.23743		1.68351	0.537975	1.06499	0.25	1.00151	0.194954	1.07043	0.334646	0.740258	0.149648	0.845766	0.198598
0.73962	0.171315	0.74706	0.156934	0.866427	0.222798	0.786019	0.21883	0.720572	0.172345	0.786957	0.240223		1.68867	0.544304	1.06767	0.252941	1.00207	0.197248	1.08018	0.338583	0.740399	0.151408	0.848439	0.200935
0.742628	0.173307	0.748945	0.158759	0.867444	0.225389	0.792199	0.221374	0.730575	0.174349	0.796135	0.243017		1.72001	0.550633	1.06981	0.255882	1.00426	0.199541	1.08885	0.34252	0.742011	0.153169	0.849037	0.203271
0.74429	0.175299	0.75471	0.160584	0.868479	0.227979	0.796993	0.223919	0.733586	0.176353	0.796138	0.24581		1.74841	0.556962	1.07026	0.258824	1.00767	0.201835	1.09234	0.346457	0.744353	0.15493	0.849862	0.205607
0.746102	0.177291	0.757305	0.162409	0.878084	0.23057	0.799321	0.226463	0.741666	0.178357	0.799704	0.248603		1.75438	0.563291	1.07054	0.261765	1.0151	0.204128	1.09484	0.350394	0.746462	0.15669	0.851824	0.207944
0.758334	0.179283	0.757589	0.164234	0.884197	0.233161	0.828215	0.229008	0.744241	0.180361	0.819265	0.251397		1.77114	0.56962	1.07454	0.264706	1.01854	0.206422	1.09764	0.354331	0.747853	0.158451	0.864958	0.21028
0.764305	0.181275	0.776192	0.166058	0.88482	0.235751	0.832833	0.231552	0.755836	0.182365	0.82108	0.25419		1.7731	0.575949	1.07555	0.267647	1.01911	0.208716	1.10744	0.358268	0.748304	0.160211	0.866486	0.212617
0.766226	0.183267	0.777476	0.167883	0.887542	0.238342	0.833039	0.234097	0.760382	0.184369	0.822956	0.256983		1.82984	0.582278	1.07747	0.270588	1.02002	0.211009	1.11167	0.362205	0.750636	0.161972	0.898982	0.214953
0.768354	0.185259	0.785253	0.169708	0.891856	0.240933	0.845458	0.236641	0.76069	0.186373	0.824878	0.259777		1.8299	0.588608	1.07919	0.273529	1.0201	0.213303	1.12446	0.366142	0.754203	0.163732	0.902082	0.21729
0.771967	0.187251	0.787071	0.171533	0.892212	0.243523	0.85032	0.239186	0.764864	0.188377	0.832876	0.26257		1.8408	0.594937	1.08442	0.276471	1.02521	0.215596	1.12689	0.370079	0.756905	0.165493	0.90229	0.219626
0.781664	0.189243	0.787693	0.173358	0.894503	0.246114	0.858672	0.24173	0.764976	0.190381	0.842897	0.265363		1.8444	0.601266	1.08477	0.279412	1.0268	0.21789	1.13754	0.374016	0.760101	0.167254	0.90263	0.221963
0.782462	0.191235	0.791046	0.175182	0.902282	0.248705	0.86594	0.244275	0.781355	0.192385	0.855053	0.268156		1.85347	0.607595	1.09014	0.282353	1.03815	0.220183	1.14016	0.377953	0.760793	0.169014	0.925988	0.224299
0.787632	0.193227	0.796463	0.177007	0.908282	0.251295	0.877135	0.246819	0.791293	0.194389	0.858082	0.27095		1.85363	0.613924	1.09604	0.285294	1.04216	0.222477	1.14069	0.38189	0.765602	0.170775	0.930801	0.226636
0.794314	0.195219	0.804175	0.178832	0.909311	0.253886	0.880674	0.249364	0.791452	0.196393	0.863824	0.273743		1.88528	0.620253	1.10171	0.288235	1.04222	0.224771	1.15708	0.385827	0.7736	0.172535	0.937173	0.228972
0.795944	0.197211	0.805922	0.180657	0.910149	0.256477	0.886993	0.251908	0.792208	0.198397	0.865342	0.276536		1.91684	0.626582	1.10494	0.291176	1.04553	0.227064	1.16745	0.389764	0.779933	0.174296	0.938049	0.231308
0.796986	0.199203	0.8086	0.182482	0.933088	0.259067	0.894308	0.254453	0.798416	0.200401	0.870387	0.27933		1.92269	0.632911	1.10881	0.294118	1.04884	0.229358	1.17753	0.393701	0.780577	0.176056	0.950695	0.233645
0.802342	0.201195	0.810378	0.184307	0.93717	0.261658	0.896442	0.256997	0.800256	0.202405	0.881047	0.282123		1.92894	0.639241	1.10927	0.297059	1.04884	0.231651	1.17811	0.397638	0.796709	0.177817	0.95939	0.235981
0.810767	0.203187	0.810589	0.186131	0.942177	0.264249	0.899628	0.259542	0.804077	0.204409	0.89616	0.284916		1.94487	0.64557	1.1108	0.3	1.05387	0.233945	1.17938	0.401575	0.807762	0.179577	0.965812	0.238318
0.811386	0.205179	0.810973	0.187956	0.942825	0.266839	0.907056	0.262087	0.806743	0.206413	0.899573	0.287709		1.95721	0.651899	1.11592	0.302941	1.05512	0.236239	1.18438	0.405512	0.810148	0.181338	0.969854	0.240654
0.812491	0.207171	0.816752	0.189781	0.952395	0.26943	0.914932	0.264631	0.817967	0.208417	0.902507	0.290503		2.0223	0.658228	1.11666	0.305882	1.06682	0.238532	1.18475	0.409449	0.810721	0.183099	0.972271	0.242991
0.81858	0.209163	0.826397	0.191606	0.962214	0.272021	0.914932	0.267176	0.819374	0.210421	0.90301	0.293296		2.04027	0.664557	1.1247	0.308824	1.06846	0.240826	1.19695	0.413386	0.815645	0.184859	0.975098	0.245327
0.831578	0.211155	0.830037	0.193431	0.970207	0.274611	0.917719	0.26972	0.826341	0.212425	0.906785	0.296089		2.06771	0.670886	1.12985	0.311765	1.07048	0.243119	1.22777	0.417323	0.818403	0.18662	0.97925	0.247664
0.832582	0.213147	0.830085	0.195255	0.971856	0.277202	0.917963	0.272265	0.832886	0.214429	0.906833	0.298883		2.0793	0.677215	1.13942	0.314706	1.07263	0.245413	1.23437	0.42126	0.818874	0.18838	0.985737	0.25
0.832953	0.215139	0.832609	0.19708	0.973937	0.279793	0.924425	0.274809	0.833798	0.216433	0.912709	0.301676		2.10818	0.683544	1.14	0.317647	1.0732	0.247706	1.24341	0.425197	0.826824	0.190141	0.991058	0.252336
0.833424	0.217131	0.841489	0.198905	0.99643	0.282383	0.924937	0.277354	0.838298	0.218437	0.913891	0.304469		2.14075	0.689873	1.14528	0.320588	1.07547	0.25	1.24864	0.429134	0.827106	0.191901	1.00525	0.254673
0.839086	0.219124	0.845094	0.20073	0.99812	0.284974	0.930978	0.279898	0.840464	0.220441	0.921714	0.307263		2.14885	0.696203	1.1493	0.323529	1.08286	0.252294	1.25783	0.433071	0.829434	0.193662	1.00771	0.257009
0.841155	0.221116	0.850428	0.202555	1.0012	0.287565	0.931448	0.282443	0.842767	0.222445	0.930242	0.310056		2.16453	0.702532	1.15117	0.326471	1.08503	0.254587	1.26359	0.437008	0.83149	0.195423	1.01423	0.259346
0.850192	0.223108	0.854904	0.20438	1.00696	0.290155	0.951859	0.284987	0.844581	0.224449	0.93757	0.312849		2.19051	0.708861	1.15598	0.329412	1.08673	0.256881	1.28256	0.440945	0.841588	0.197183	1.0203	0.261682
0.860009	0.2251	0.855908	0.206204	1.00968	0.292746	0.952626	0.287532	0.846937	0.226453	0.937804	0.315642		2.22216	0.71519	1.15775	0.332353	1.08787	0.259174	1.28835	0.444882	0.844998	0.198944	1.02043	0.264019
0.865705	0.227092	0.86725	0.208029	1.01977	0.295337	0.954909	0.290076	0.853786	0.228457	0.941468	0.318436		2.22949	0.721519	1.15826	0.335294	1.09197	0.261468	1.29383	0.448819	0.850886	0.200704	1.02071	0.266355
0.866954	0.229084	0.86752	0.209854	1.02545	0.297927	0.956289	0.292621	0.857921	0.230461	0.944348	0.321229		2.24583	0.727848	1.16027	0.338235	1.09456	0.263761	1.2965	0.452756	0.85294	0.202465	1.03275	0.268692
0.868286	0.231076	0.876303	0.211679	1.02826	0.300518	0.960875	0.295165	0.872956	0.232465	0.946029	0.324022		2.2533	0.734177	1.17317	0.341176	1.09999	0.266055	1.29833	0.456693	0.853579	0.204225	1.04006	0.271028
0.874298	0.233068	0.878935	0.213504	1.02933	0.303109	0.975425	0.29771	0.873122	0.234469	0.950228	0.326816		2.2736	0.740506	1.17413	0.344118	1.10154	0.268349	1.29853	0.46063	0.854669	0.205986	1.04249	0.273364
0.884173	0.23506	0.884806	0.215328	1.02944	0.305699	1.00435	0.300254	0.878488	0.236473	0.95078	0.329609		2.27609	0.746835	1.18441	0.347059	1.10529	0.270642	1.31025	0.464567	0.85473	0.207746	1.04263	0.275701
0.903955	0.237052	0.886091	0.217153	1.0371	0.30829	1.00784	0.302799	0.88055	0.238477	0.955478	0.332402		2.29583	0.753165	1.19175	0.35	1.10851	0.272936	1.31192	0.468504	0.862857	0.209507	1.04442	0.278037
0.907445	0.239044	0.888699	0.218978	1.04871	0.310881	1.01479	0.305344	0.881694	0.240481	0.957507	0.335196		2.29699	0.759494	1.1961	0.352941	1.10856	0.275229	1.35477	0.472441	0.866761	0.211268	1.04794	0.280374
0.926556	0.241036	0.889358	0.220803	1.0556	0.313472	1.02375	0.307888	0.882373	0.242485	0.962108	0.337989		2.31643	0.765823	1.22259	0.355882	1.10998	0.277523	1.35632	0.476378	0.869149	0.213028	1.05037	0.28271
0.931783	0.243028	0.890233	0.222628	1.05869	0.316062	1.02489	0.310433	0.882565	0.244489	0.965295	0.340782		2.32012	0.772152	1.23805	0.358824	1.11522	0.279817	1.37035	0.480315	0.869855	0.214789	1.05803	0.285047
0.934647	0.24502	0.897086	0.224453	1.06727	0.318653	1.0296	0.312977	0.895271	0.246493	0.967296	0.343575		2.32597	0.778481	1.24124	0.361765	1.11747	0.28211	1.38409	0.484252	0.874425	0.216549	1.06961	0.287383
0.949591	0.247012	0.910062	0.226277	1.06763	0.321244	1.03139	0.315522	0.90229	0.248497	0.972639	0.346369		2.43412	0.78481	1.25112	0.364706	1.12002	0.284404	1.3864	0.488189	0.884922	0.21831	1.07139	0.28972
0.968108	0.249004	0.915855	0.228102	1.06776	0.323834	1.03289	0.318066	0.902572	0.250501	0.973251	0.349162		2.53425	0.791139	1.25683	0.367647	1.12609	0.286697	1.39257	0.492126	0.885786	0.22007	1.07561	0.292056
0.97062	0.250996	0.939214	0.229927	1.07487	0.326425	1.03825	0.320611	0.909562	0.252505	0.974885	0.351955		2.54075	0.797468	1.26077	0.370588	1.12694	0.288991	1.40298	0.496063	0.887043	0.221831	1.0798	0.294393
0.9751	0.252988	0.945914	0.231752	1.07501	0.329016	1.03907	0.323155	0.913098	0.254509	0.980705	0.354749		2.57605	0.803797	1.2627	0.373529	1.12816	0.291284	1.41994	0.5	0.889098	0.223592	1.08322	0.296729
0.982997	0.25498	0.946065	0.233577	1.08357	0.331606	1.04583	0.3257	0.917985	0.256513	0.995205	0.357542		2.62752	0.810127	1.27045	0.376471	1.12943	0.293578	1.42523	0.503937	0.890225	0.225352	1.08449	0.299065
0.990254	0.256972	0.946151	0.235401	1.08715	0.334197	1.05454	0.328244	0.91964	0.258517	0.997497	0.360335		2.66237	0.816456	1.28492	0.379412	1.1318	0.295872	1.44687	0.507874	0.890357	0.227113	1.08594	0.301402
0.993687	0.258964	0.947078	0.237226	1.08867	0.336788	1.05633	0.330789	0.920752	0.260521	0.999538	0.363128		2.6828	0.822785	1.29102	0.382353	1.1346	0.298165	1.4494	0.511811	0.890631	0.228873	1.09394	0.303738
0.99643	0.260956	0.950296	0.239051	1.09994	0.339378	1.0585	0.333333	0.923714	0.262525	1.02193	0.365922		2.69654	0.829114	1.30812	0.385294	1.13652	0.300459	1.45039	0.515748	0.891702	0.230634	1.1005	0.306075
1.00482	0.262948	0.95129	0.240876	1.10369	0.341969	1.06517	0.335878	0.925458	0.264529	1.02492	0.368715		2.69808	0.835443	1.31782	0.388235	1.1396	0.302752	1.4513	0.519685	0.898323	0.232394	1.10133	0.308411
1.00717	0.26494	0.960538	0.242701	1.11826	0.34456	1.07648	0.338422	0.931229	0.266533	1.04464	0.371508		2.7376	0.841772	1.32758	0.391176	1.14595	0.305046	1.45891	0.523622	0.903056	0.234155	1.10244	0.310748
1.00849	0.266932	0.980145	0.244526	1.12952	0.34715	1.08321	0.340967	0.935088	0.268537	1.05615	0.374302		2.75109	0.848101	1.33235	0.394118	1.146	0.307339	1.48529	0.527559	0.907328	0.235915	1.10483	0.313084
1.01864	0.268924	0.980534	0.24635	1.13155	0.349741	1.08335	0.343511	0.935408	0.270541	1.05814	0.377095		2.76379	0.85443	1.33321	0.397059	1.14645	0.309633	1.48542	0.531496	0.912864	0.237676	1.12626	0.315421
1.02318	0.270916	0.981347	0.248175	1.13229	0.352332	1.08467	0.346056	0.93855	0.272545	1.05905	0.379888		2.93432	0.860759	1.33673	0.4	1.14685	0.311927	1.48647	0.535433	0.912974	0.239437	1.12641	0.317757
1.02748	0.272908	0.985368	0.25	1.133	0.354922	1.08957	0.348601	0.943067	0.274549	1.07077	0.382682		2.9411	0.867089	1.33708	0.402941	1.15702	0.31422	1.50533	0.53937	0.916749	0.241197	1.13613	0.320093
1.03448	0.2749	0.985919	0.251825	1.13833	0.357513	1.10237	0.351145	0.948708	0.276553	1.07361	0.385475		2.95491	0.873418	1.33836	0.405882	1.15922	0.316514	1.52351	0.543307	0.926912	0.242958	1.13938	0.32243
1.03481	0.276892	0.987021	0.25365	1.14777	0.360104	1.10312	0.35369	0.955193	0.278557	1.08397	0.388268		2.95787	0.879747	1.35409	0.408824	1.16042	0.318807	1.53753	0.547244	0.929354	0.244718	1.14525	0.324766
1.044	0.278884	0.988368	0.255474	1.14918	0.362694	1.10421	0.356234	0.962038	0.280561	1.08528	0.391061		2.97368	0.886076	1.36261	0.411765	1.16772	0.321101	1.54222	0.551181	0.929821	0.246479	1.15339	0.327103
1.05007	0.280876	0.991218	0.257299	1.15397	0.365285	1.10536	0.358779	0.967214	0.282565	1.09031	0.393855		3.01659	0.892405	1.3666	0.414706	1.17419	0.323394	1.54868	0.555118	0.939063	0.248239	1.17106	0.329439
1.05151	0.282869	0.993788	0.259124	1.15472	0.367876	1.10722	0.361323	0.973384	0.284569	1.09219	0.396648		3.06172	0.898734	1.37382	0.417647	1.17651	0.325688	1.5488	0.559055	0.942033	0.25	1.17263	0.331776
1.05371	0.284861	1.00404	0.260949	1.15906	0.370466	1.11501	0.363868	0.976697	0.286573	1.09849	0.399441		3.07242	0.905063	1.3763	0.420588	1.18247	0.327982	1.57931	0.562992	0.942608	0.251761	1.17517	0.334112
1.05704	0.286853	1.00594	0.262774	1.16088	0.373057	1.11923	0.366412	0.984144	0.288577	1.09864	0.402235		3.11693	0.911392	1.37725	0.423529	1.18534	0.330275	1.58229	0.566929	0.943809	0.253521	1.1756	0.336449
1.06812	0.288845	1.00903	0.264599	1.18398	0.375648	1.11934	0.368957	0.985685	0.290581	1.0988	0.405028		3.14747	0.917722	1.38481	0.426471	1.18661	0.332569	1.58727	0.570866	0.950827	0.255282	1.17827	0.338785
1.06891	0.290837	1.01329	0.266423	1.19999	0.378238	1.12095	0.371501	0.985903	0.292585	1.11217	0.407821		3.16533	0.924051	1.38532	0.429412	1.18662	0.334862	1.59275	0.574803	0.954688	0.257042	1.1934	0.341121
1.07015	0.292829	1.01528	0.268248	1.20832	0.380829	1.13058	0.374046	0.988233	0.294589	1.11291	0.410615		3.1881	0.93038	1.42376	0.432353	1.18953	0.337156	1.59295	0.57874	0.955501	0.258803	1.19675	0.343458
1.07184	0.294821	1.01612	0.270073	1.21268	0.38342	1.13846	0.37659	0.991939	0.296593	1.12089	0.413408		3.25058	0.936709	1.43869	0.435294	1.19078	0.33945	1.60662	0.582677	0.964931	0.260563	1.19813	0.345794
1.0719	0.296813	1.0172	0.271898	1.21299	0.38601	1.1412	0.379135	0.992596	0.298597	1.13928	0.416201		3.26878	0.943038	1.43955	0.438235	1.19281	0.341743	1.60879	0.586614	0.969887	0.262324	1.19919	0.348131
1.07213	0.298805	1.01926	0.273723	1.22254	0.388601	1.14271	0.381679	0.995674	0.300601	1.14346	0.418994		3.2806	0.949367	1.44344	0.441176	1.19291	0.344037	1.61623	0.590551	0.972949	0.264085	1.2098	0.350467
1.08436	0.300797	1.02635	0.275547	1.22606	0.391192	1.14772	0.384224	0.995937	0.302605	1.1556	0.421788		3.28648	0.955696	1.44744	0.444118	1.20658	0.34633	1.62463	0.594488	0.974818	0.265845	1.21108	0.352804
1.08467	0.302789	1.02728	0.277372	1.22748	0.393782	1.15194	0.386768	1.00482	0.304609	1.15744	0.424581		3.30551	0.962025	1.44968	0.447059	1.21901	0.348624	1.62505	0.598425	0.981269	0.267606	1.21308	0.35514
1.09486	0.304781	1.02951	0.279197	1.23315	0.396373	1.15784	0.389313	1.00948	0.306613	1.15841	0.427374		3.3876	0.968354	1.47227	0.45	1.22227	0.350917	1.64614	0.602362	0.989966	0.269366	1.22042	0.357477
1.09658	0.306773	1.02984	0.281022	1.23795	0.398964	1.17652	0.391858	1.01007	0.308617	1.16306	0.430168		3.43187	0.974684	1.47549	0.452941	1.23356	0.353211	1.65327	0.606299	0.991889	0.271127	1.24994	0.359813
1.09713	0.308765	1.04155	0.282847	1.24624	0.401554	1.17813	0.394402	1.01084	0.310621	1.16505	0.432961		3.43318	0.981013	1.48196	0.455882	1.23652	0.355505	1.67995	0.610236	0.992388	0.272887	1.27817	0.36215
1.1044	0.310757	1.04163	0.284672	1.25679	0.404145	1.19844	0.396947	1.01693	0.312625	1.16716	0.435754		3.43469	0.987342	1.48517	0.458824	1.24076	0.357798	1.68049	0.614173	1.00093	0.274648	1.28207	0.364486
1.10797	0.312749	1.04218	0.286496	1.25842	0.406736	1.21234	0.399491	1.01762	0.314629	1.16864	0.438547		3.69388	0.993671	1.48537	0.461765	1.24576	0.360092	1.68587	0.61811	1.00144	0.276408	1.28996	0.366822
1.12733	0.314741	1.04407	0.288321	1.26327	0.409326	1.21259	0.402036	1.024	0.316633	1.17249	0.441341		3.8985	1	1.49018	0.464706	1.24699	0.362385	1.68652	0.622047	1.00265	0.278169	1.29374	0.369159
1.12982	0.316733	1.04706	0.290146	1.26408	0.411917	1.21489	0.40458	1.02454	0.318637	1.18444	0.444134				1.49843	0.467647	1.25557	0.364679	1.72217	0.625984	1.00382	0.27993	1.29996	0.371495
1.12986	0.318725	1.04765	0.291971	1.26978	0.414508	1.24394	0.407125	1.02643	0.320641	1.19062	0.446927				1.49865	0.470588	1.26105	0.366972	1.73449	0.629921	1.00808	0.28169	1.30087	0.373832
1.13879	0.320717	1.05196	0.293796	1.27538	0.417098	1.24805	0.409669	1.02954	0.322645	1.19483	0.449721				1.50661	0.473529	1.26344	0.369266	1.74079	0.633858	1.01077	0.283451	1.3068	0.376168
1.15121	0.322709	1.05514	0.29562	1.28072	0.419689	1.25087	0.412214	1.02978	0.324649	1.19637	0.452514				1.50786	0.476471	1.26678	0.37156	1.74137	0.637795	1.01727	0.285211	1.30968	0.378505
1.15943	0.324701	1.05957	0.297445	1.29039	0.42228	1.25617	0.414758	1.03567	0.326653	1.20128	0.455307				1.51161	0.479412	1.26976	0.373853	1.75105	0.641732	1.02275	0.286972	1.31134	0.380841
1.16787	0.326693	1.06634	0.29927	1.29201	0.42487	1.26583	0.417303	1.04129	0.328657	1.20868	0.458101				1.52181	0.482353	1.27175	0.376147	1.75406	0.645669	1.02639	0.288732	1.31237	0.383178
1.17228	0.328685	1.07015	0.301095	1.29389	0.427461	1.26594	0.419847	1.04192	0.330661	1.22081	0.460894				1.5336	0.485294	1.27269	0.37844	1.75563	0.649606	1.02653	0.290493	1.31652	0.385514
1.17348	0.330677	1.07028	0.30292	1.29619	0.430052	1.27029	0.422392	1.04432	0.332665	1.2226	0.463687				1.5354	0.488235	1.29508	0.380734	1.7725	0.653543	1.03808	0.292254	1.3166	0.38785
1.17949	0.332669	1.07237	0.304745	1.32468	0.432642	1.28007	0.424936	1.05298	0.334669	1.23782	0.46648				1.55103	0.491176	1.29874	0.383028	1.78081	0.65748	1.04036	0.294014	1.32379	0.390187
1.1818	0.334661	1.07897	0.306569	1.33395	0.435233	1.28007	0.427481	1.05553	0.336673	1.24616	0.469274				1.56373	0.494118	1.29948	0.385321	1.78276	0.661417	1.04146	0.295775	1.32838	0.392523
1.18882	0.336653	1.082	0.308394	1.33713	0.437824	1.28266	0.430025	1.06255	0.338677	1.25543	0.472067				1.5665	0.497059	1.30146	0.387615	1.78758	0.665354	1.04523	0.297535	1.33372	0.39486
1.18936	0.338645	1.08268	0.310219	1.34478	0.440415	1.28342	0.43257	1.06283	0.340681	1.26069	0.47486				1.57014	0.5	1.30869	0.389908	1.80434	0.669291	1.04798	0.299296	1.33838	0.397196
1.19947	0.340637	1.09163	0.312044	1.34683	0.443005	1.28884	0.435115	1.07136	0.342685	1.26087	0.477654				1.5745	0.502941	1.31997	0.392202	1.81397	0.673228	1.05042	0.301056	1.34048	0.399533
1.20442	0.342629	1.09763	0.313869	1.35547	0.445596	1.29351	0.437659	1.08265	0.344689	1.26922	0.480447				1.5798	0.505882	1.32267	0.394495	1.83312	0.677165	1.05393	0.302817	1.34255	0.401869
1.21052	0.344622	1.10168	0.315693	1.36694	0.448187	1.29646	0.440204	1.08717	0.346693	1.27326	0.48324				1.58598	0.508824	1.32532	0.396789	1.85034	0.681102	1.05685	0.304577	1.34755	0.404206
1.21754	0.346614	1.10173	0.317518	1.3737	0.450777	1.30606	0.442748	1.0874	0.348697	1.29509	0.486034				1.59175	0.511765	1.33425	0.399083	1.85695	0.685039	1.05719	0.306338	1.35415	0.406542
1.21876	0.348606	1.11277	0.319343	1.38515	0.453368	1.31194	0.445293	1.09086	0.350701	1.30818	0.488827				1.59573	0.514706	1.34504	0.401376	1.859	0.688976	1.06117	0.308099	1.35995	0.408879
1.23689	0.350598	1.12679	0.321168	1.40128	0.455959	1.3239	0.447837	1.09491	0.352705	1.31885	0.49162				1.61719	0.517647	1.35321	0.40367	1.87097	0.692913	1.06324	0.309859	1.36248	0.411215
1.24284	0.35259	1.13137	0.322993	1.41862	0.458549	1.32787	0.450382	1.0967	0.354709	1.3228	0.494413				1.61992	0.520588	1.36022	0.405963	1.87544	0.69685	1.0672	0.31162	1.36523	0.413551
1.25343	0.354582	1.13858	0.324818	1.42723	0.46114	1.33067	0.452926	1.10398	0.356713	1.3295	0.497207				1.64114	0.523529	1.36463	0.408257	1.89975	0.700787	1.07125	0.31338	1.36985	0.415888
1.2592	0.356574	1.14448	0.326642	1.43741	0.463731	1.33305	0.455471	1.11332	0.358717	1.34477	0.5				1.65138	0.526471	1.36854	0.41055	1.90069	0.704724	1.07453	0.315141	1.37452	0.418224
1.26095	0.358566	1.14472	0.328467	1.442	0.466321	1.33478	0.458015	1.11368	0.360721	1.36004	0.502793				1.65189	0.529412	1.37356	0.412844	1.90634	0.708661	1.07986	0.316901	1.37826	0.420561
1.26653	0.360558	1.14597	0.330292	1.45218	0.468912	1.34466	0.46056	1.11717	0.362725	1.36436	0.505587				1.65777	0.532353	1.37772	0.415138	1.93841	0.712598	1.0822	0.318662	1.39718	0.422897
1.27319	0.36255	1.14718	0.332117	1.46551	0.471503	1.34591	0.463104	1.11977	0.364729	1.3692	0.50838				1.66341	0.535294	1.37791	0.417431	1.95507	0.716535	1.08372	0.320423	1.40304	0.425234
1.27721	0.364542	1.14968	0.333942	1.46598	0.474093	1.36108	0.465649	1.13355	0.366733	1.37198	0.511173				1.66554	0.538235	1.38364	0.419725	1.95876	0.720472	1.08732	0.322183	1.40323	0.42757
1.28513	0.366534	1.15251	0.335766	1.47499	0.476684	1.36567	0.468193	1.13815	0.368737	1.37574	0.513966				1.67153	0.541176	1.38652	0.422018	1.97596	0.724409	1.08893	0.323944	1.40538	0.429907
1.29495	0.368526	1.15563	0.337591	1.48073	0.479275	1.37334	0.470738	1.14117	0.370741	1.39296	0.51676				1.67177	0.544118	1.38958	0.424312	2.03364	0.728346	1.09007	0.325704	1.40581	0.432243
1.29619	0.370518	1.16399	0.339416	1.50756	0.481865	1.3973	0.473282	1.14137	0.372745	1.39348	0.519553				1.68415	0.547059	1.39926	0.426606	2.06337	0.732283	1.09582	0.327465	1.40629	0.434579
1.30184	0.37251	1.16601	0.341241	1.51208	0.484456	1.39978	0.475827	1.14194	0.374749	1.40588	0.522346				1.68588	0.55	1.40526	0.428899	2.07759	0.73622	1.09828	0.329225	1.41078	0.436916
1.30509	0.374502	1.17141	0.343066	1.51508	0.487047	1.40129	0.478372	1.14267	0.376754	1.40877	0.52514				1.68801	0.552941	1.40593	0.431193	2.08842	0.740157	1.10404	0.330986	1.41127	0.439252
1.30724	0.376494	1.17446	0.344891	1.51832	0.489637	1.40326	0.480916	1.1429	0.378758	1.41067	0.527933				1.68944	0.555882	1.40711	0.433486	2.09111	0.744094	1.10451	0.332746	1.41549	0.441589
1.311	0.378486	1.18724	0.346715	1.52804	0.492228	1.41014	0.483461	1.14514	0.380762	1.41713	0.530726				1.68992	0.558824	1.4123	0.43578	2.09937	0.748031	1.10502	0.334507	1.42726	0.443925
1.31426	0.380478	1.19776	0.34854	1.5296	0.494819	1.41048	0.486005	1.14918	0.382766	1.42943	0.53352				1.69644	0.561765	1.41268	0.438073	2.12748	0.751969	1.10508	0.336268	1.44898	0.446262
1.32816	0.38247	1.20362	0.350365	1.55082	0.497409	1.42056	0.48855	1.15582	0.38477	1.43414	0.536313				1.70169	0.564706	1.41632	0.440367	2.13383	0.755906	1.11403	0.338028	1.45202	0.448598
1.32924	0.384462	1.20374	0.35219	1.5614	0.5	1.4229	0.491094	1.16225	0.386774	1.44395	0.539106				1.72243	0.567647	1.41645	0.442661	2.1726	0.759843	1.12124	0.339789	1.45404	0.450935
1.33494	0.386454	1.2093	0.354015	1.56287	0.502591	1.4244	0.493639	1.16811	0.388778	1.44475	0.541899				1.72928	0.570588	1.42291	0.444954	2.17724	0.76378	1.12446	0.341549	1.45949	0.453271
1.33526	0.388446	1.21956	0.355839	1.57575	0.505181	1.43113	0.496183	1.17268	0.390782	1.44926	0.544693				1.72937	0.573529	1.43147	0.447248	2.18167	0.767717	1.12456	0.34331	1.45971	0.455607
1.3356	0.390438	1.2275	0.357664	1.58302	0.507772	1.45851	0.498728	1.17636	0.392786	1.45514	0.547486				1.73488	0.576471	1.43548	0.449541	2.18788	0.771654	1.12889	0.34507	1.46154	0.457944
1.33685	0.39243	1.23054	0.359489	1.58795	0.510363	1.45875	0.501272	1.17639	0.39479	1.45536	0.550279				1.74376	0.579412	1.44565	0.451835	2.19078	0.775591	1.13194	0.346831	1.46532	0.46028
1.33747	0.394422	1.24292	0.361314	1.59845	0.512953	1.46395	0.503817	1.17812	0.396794	1.45692	0.553073				1.74496	0.582353	1.44662	0.454128	2.20446	0.779528	1.13283	0.348592	1.4699	0.462617
1.34681	0.396414	1.24907	0.363139	1.60557	0.515544	1.47175	0.506361	1.18224	0.398798	1.47525	0.555866				1.75176	0.585294	1.47053	0.456422	2.24463	0.783465	1.13414	0.350352	1.47483	0.464953
1.34852	0.398406	1.2496	0.364964	1.60861	0.518135	1.49575	0.508906	1.18226	0.400802	1.49097	0.558659				1.75403	0.588235	1.47839	0.458716	2.24845	0.787402	1.1385	0.352113	1.47752	0.46729
1.34991	0.400398	1.25207	0.366788	1.60944	0.520725	1.49582	0.51145	1.18466	0.402806	1.49674	0.561453				1.76314	0.591176	1.47968	0.461009	2.25091	0.791339	1.14137	0.353873	1.4777	0.469626
1.35385	0.40239	1.2538	0.368613	1.61863	0.523316	1.49805	0.513995	1.18763	0.40481	1.49822	0.564246				1.76617	0.594118	1.49256	0.463303	2.27729	0.795276	1.1419	0.355634	1.49698	0.471963
1.35595	0.404382	1.25504	0.370438	1.62133	0.525907	1.5044	0.516539	1.19082	0.406814	1.50976	0.567039				1.76766	0.597059	1.50055	0.465596	2.29818	0.799213	1.14199	0.357394	1.50023	0.474299
1.35672	0.406375	1.2554	0.372263	1.62213	0.528497	1.52144	0.519084	1.19316	0.408818	1.51209	0.569832				1.77403	0.6	1.5091	0.46789	2.31668	0.80315	1.1472	0.359155	1.50635	0.476636
1.3569	0.408367	1.25822	0.374088	1.62666	0.531088	1.52453	0.521628	1.20399	0.410822	1.51299	0.572626				1.79352	0.602941	1.5105	0.470183	2.3235	0.807087	1.14935	0.360915	1.50733	0.478972
1.359	0.410359	1.26492	0.375912	1.63441	0.533679	1.52846	0.524173	1.20852	0.412826	1.51467	0.575419				1.79456	0.605882	1.51467	0.472477	2.33028	0.811024	1.15139	0.362676	1.51031	0.481308
1.36253	0.412351	1.27109	0.377737	1.63763	0.536269	1.52879	0.526718	1.20877	0.41483	1.51552	0.578212				1.80242	0.608824	1.5147	0.474771	2.33383	0.814961	1.15361	0.364437	1.51418	0.483645
1.38344	0.414343	1.27252	0.379562	1.6504	0.53886	1.53094	0.529262	1.21253	0.416834	1.51789	0.581006				1.81897	0.611765	1.51748	0.477064	2.34719	0.818898	1.15525	0.366197	1.51907	0.485981
1.39239	0.416335	1.27413	0.381387	1.65186	0.541451	1.53476	0.531807	1.22643	0.418838	1.5257	0.583799				1.81938	0.614706	1.52115	0.479358	2.35326	0.822835	1.15598	0.367958	1.52289	0.488318
1.39288	0.418327	1.27547	0.383212	1.65218	0.544041	1.53795	0.534351	1.22723	0.420842	1.53558	0.586592				1.82431	0.617647	1.53632	0.481651	2.3809	0.826772	1.15769	0.369718	1.53699	0.490654
1.40561	0.420319	1.27977	0.385036	1.65523	0.546632	1.54047	0.536896	1.22807	0.422846	1.53713	0.589385				1.83112	0.620588	1.5375	0.483945	2.3822	0.830709	1.15984	0.371479	1.54718	0.492991
1.40761	0.422311	1.28653	0.386861	1.65531	0.549223	1.54378	0.53944	1.23046	0.42485	1.55153	0.592179				1.83794	0.623529	1.53938	0.486239	2.40512	0.834646	1.16279	0.373239	1.54762	0.495327
1.41087	0.424303	1.2894	0.388686	1.66086	0.551813	1.54523	0.541985	1.2395	0.426854	1.55982	0.594972				1.84305	0.626471	1.53989	0.488532	2.44425	0.838583	1.16554	0.375	1.55	0.497664
1.41288	0.426295	1.29743	0.390511	1.6665	0.554404	1.54664	0.544529	1.24224	0.428858	1.56085	0.597765				1.84744	0.629412	1.54219	0.490826	2.44811	0.84252	1.16884	0.376761	1.56243	0.5
1.41698	0.428287	1.2995	0.392336	1.67343	0.556995	1.54989	0.547074	1.24668	0.430862	1.56204	0.600559				1.85441	0.632353	1.54308	0.493119	2.45039	0.846457	1.17068	0.378521	1.5634	0.502336
1.4205	0.430279	1.30568	0.394161	1.6889	0.559585	1.56116	0.549618	1.2496	0.432866	1.56433	0.603352				1.86194	0.635294	1.5432	0.495413	2.45218	0.850394	1.17309	0.380282	1.56806	0.504673
1.422	0.432271	1.30944	0.395985	1.70205	0.562176	1.57962	0.552163	1.25479	0.43487	1.578	0.606145				1.90718	0.638235	1.54573	0.497706	2.50649	0.854331	1.17362	0.382042	1.57544	0.507009
1.42531	0.434263	1.30952	0.39781	1.71093	0.564767	1.58024	0.554707	1.26355	0.436874	1.59406	0.608939				1.9079	0.641176	1.55699	0.5	2.51911	0.858268	1.1746	0.383803	1.5766	0.509346
1.42625	0.436255	1.3102	0.399635	1.71246	0.567358	1.58418	0.557252	1.267	0.438878	1.60034	0.611732				1.91247	0.644118	1.55727	0.502294	2.54183	0.862205	1.17565	0.385563	1.57675	0.511682
1.42951	0.438247	1.31054	0.40146	1.72778	0.569948	1.58468	0.559796	1.26763	0.440882	1.6035	0.614525				1.91248	0.647059	1.55841	0.504587	2.60468	0.866142	1.17979	0.387324	1.57763	0.514019
1.43624	0.440239	1.31352	0.403285	1.7294	0.572539	1.58597	0.562341	1.26879	0.442886	1.62749	0.617318				1.92514	0.65	1.55956	0.506881	2.60824	0.870079	1.1855	0.389085	1.57798	0.516355
1.43962	0.442231	1.32293	0.405109	1.72975	0.57513	1.59255	0.564885	1.26906	0.44489	1.64936	0.620112				1.92556	0.652941	1.56635	0.509174	2.62705	0.874016	1.19404	0.390845	1.58507	0.518692
1.44403	0.444223	1.32837	0.406934	1.73305	0.57772	1.61095	0.56743	1.26948	0.446894	1.65433	0.622905				1.93911	0.655882	1.56673	0.511468	2.65164	0.877953	1.19815	0.392606	1.58793	0.521028
1.45408	0.446215	1.33206	0.408759	1.73843	0.580311	1.61509	0.569975	1.27042	0.448898	1.65939	0.625698				1.94267	0.658824	1.56898	0.513761	2.70483	0.88189	1.20115	0.394366	1.58817	0.523364
1.46142	0.448207	1.33484	0.410584	1.74971	0.582902	1.61892	0.572519	1.27235	0.450902	1.67496	0.628492				1.9448	0.661765	1.57093	0.516055	2.74971	0.885827	1.20248	0.396127	1.5927	0.525701
1.47008	0.450199	1.33615	0.412409	1.75241	0.585492	1.62834	0.575064	1.27875	0.452906	1.67808	0.631285				1.97676	0.664706	1.57616	0.518349	2.76344	0.889764	1.21542	0.397887	1.5968	0.528037
1.48044	0.452191	1.33845	0.414234	1.75738	0.588083	1.63288	0.577608	1.27906	0.45491	1.68817	0.634078				1.97762	0.667647	1.57812	0.520642	2.78447	0.893701	1.21557	0.399648	1.59775	0.530374
1.48168	0.454183	1.34137	0.416058	1.75998	0.590674	1.63764	0.580153	1.29114	0.456914	1.69288	0.636872				1.98842	0.670588	1.58821	0.522936	2.79099	0.897638	1.2156	0.401408	1.59902	0.53271
1.48233	0.456175	1.34207	0.417883	1.77428	0.593264	1.64257	0.582697	1.29568	0.458918	1.71468	0.639665				1.99035	0.673529	1.58932	0.525229	2.79572	0.901575	1.21898	0.403169	1.60137	0.535047
1.4872	0.458167	1.34253	0.419708	1.77862	0.595855	1.64288	0.585242	1.30888	0.460922	1.72024	0.642458				1.9904	0.676471	1.59827	0.527523	2.81924	0.905512	1.21922	0.40493	1.60214	0.537383
1.49551	0.460159	1.34284	0.421533	1.78116	0.598446	1.64664	0.587786	1.31303	0.462926	1.73066	0.645251				1.99988	0.679412	1.59906	0.529817	2.85381	0.909449	1.22314	0.40669	1.60281	0.53972
1.49614	0.462151	1.35106	0.423358	1.78261	0.601036	1.64678	0.590331	1.32141	0.46493	1.75006	0.648045				2.02262	0.682353	1.60468	0.53211	2.85416	0.913386	1.22497	0.408451	1.60815	0.542056
1.51517	0.464143	1.35227	0.425182	1.79236	0.603627	1.64981	0.592875	1.33696	0.466934	1.7502	0.650838				2.02584	0.685294	1.61023	0.534404	2.9231	0.917323	1.2285	0.410211	1.63067	0.544393
1.52166	0.466135	1.36161	0.427007	1.79259	0.606218	1.66011	0.59542	1.33749	0.468938	1.76745	0.653631				2.02772	0.688235	1.62001	0.536697	2.99287	0.92126	1.22918	0.411972	1.64367	0.546729
1.5222	0.468127	1.37622	0.428832	1.81612	0.608808	1.66224	0.597964	1.34386	0.470942	1.78795	0.656425				2.02842	0.691176	1.62774	0.538991	3.02475	0.925197	1.24368	0.413732	1.64828	0.549065
1.53336	0.47012	1.37685	0.430657	1.81618	0.611399	1.67593	0.600509	1.34576	0.472946	1.81614	0.659218				2.03254	0.694118	1.63161	0.541284	3.02993	0.929134	1.24417	0.415493	1.6587	0.551402
1.53887	0.472112	1.38347	0.432482	1.81784	0.61399	1.68411	0.603053	1.34649	0.47495	1.81679	0.662011				2.06611	0.697059	1.63523	0.543578	3.10533	0.933071	1.24481	0.417254	1.66096	0.553738
1.53921	0.474104	1.38493	0.434307	1.81832	0.61658	1.6879	0.605598	1.35359	0.476954	1.84904	0.664804				2.09061	0.7	1.63802	0.545872	3.15492	0.937008	1.24634	0.419014	1.66414	0.556075
1.54017	0.476096	1.39464	0.436131	1.8268	0.619171	1.69481	0.608142	1.35857	0.478958	1.85492	0.667598				2.09853	0.702941	1.64506	0.548165	3.18728	0.940945	1.24678	0.420775	1.67684	0.558411
1.54158	0.478088	1.39896	0.437956	1.83473	0.621762	1.70467	0.610687	1.37781	0.480962	1.8781	0.670391				2.10045	0.705882	1.65578	0.550459	3.23058	0.944882	1.25438	0.422535	1.68379	0.560748
1.54302	0.48008	1.40557	0.439781	1.83805	0.624352	1.71003	0.613232	1.38062	0.482966	1.87859	0.673184				2.10113	0.708824	1.65629	0.552752	3.30871	0.948819	1.25578	0.424296	1.69703	0.563084
1.54612	0.482072	1.40647	0.441606	1.83967	0.626943	1.7171	0.615776	1.38156	0.48497	1.88279	0.675978				2.12887	0.711765	1.65918	0.555046	3.36018	0.952756	1.25672	0.426056	1.70018	0.565421
1.5468	0.484064	1.40913	0.443431	1.84652	0.629534	1.72146	0.618321	1.38449	0.486974	1.88849	0.678771				2.1425	0.714706	1.66379	0.557339	3.54657	0.956693	1.25693	0.427817	1.70554	0.567757
1.5499	0.486056	1.41327	0.445255	1.88086	0.632124	1.72316	0.620865	1.38469	0.488978	1.93863	0.681564				2.15231	0.717647	1.66865	0.559633	3.57383	0.96063	1.26317	0.429577	1.7216	0.570093
1.55328	0.488048	1.42252	0.44708	1.89806	0.634715	1.72796	0.62341	1.38722	0.490982	1.95931	0.684358				2.17142	0.720588	1.67927	0.561927	3.62388	0.964567	1.26399	0.431338	1.72926	0.57243
1.5576	0.49004	1.42284	0.448905	1.90063	0.637306	1.73674	0.625954	1.39039	0.492986	1.96806	0.687151				2.17687	0.723529	1.69714	0.56422	3.62871	0.968504	1.26833	0.433099	1.73078	0.574766
1.55909	0.492032	1.43984	0.45073	1.92354	0.639896	1.73943	0.628499	1.39176	0.49499	1.97189	0.689944				2.17867	0.726471	1.70363	0.566514	3.65143	0.972441	1.26968	0.434859	1.73334	0.577103
1.56097	0.494024	1.44446	0.452555	1.931	0.642487	1.74391	0.631043	1.4	0.496994	1.97705	0.692737				2.20053	0.729412	1.70505	0.568807	3.6911	0.976378	1.27608	0.43662	1.73496	0.579439
1.56424	0.496016	1.44446	0.45438	1.9398	0.645078	1.74406	0.633588	1.40612	0.498998	1.98669	0.695531				2.20333	0.732353	1.7096	0.571101	3.78348	0.980315	1.28302	0.43838	1.73612	0.581776
1.57245	0.498008	1.44556	0.456204	1.96281	0.647668	1.75754	0.636132	1.40782	0.501002	2.02109	0.698324				2.20414	0.735294	1.73051	0.573394	3.80444	0.984252	1.28992	0.440141	1.74143	0.584112
1.5822	0.5	1.45437	0.458029	1.96349	0.650259	1.75938	0.638677	1.41272	0.503006	2.03625	0.701117				2.21546	0.738235	1.73136	0.575688	3.83104	0.988189	1.29565	0.441901	1.74992	0.586449
1.58636	0.501992	1.45475	0.459854	1.98636	0.65285	1.76452	0.641221	1.42567	0.50501	2.03994	0.703911				2.22311	0.741176	1.73176	0.577982	3.83207	0.992126	1.29594	0.443662	1.75817	0.588785
1.59105	0.503984	1.45751	0.461679	1.98727	0.65544	1.77481	0.643766	1.4336	0.507014	2.04311	0.706704				2.22981	0.744118	1.75133	0.580275	4.02828	0.996063	1.30441	0.445423	1.76163	0.591121
1.60405	0.505976	1.4696	0.463504	2.00311	0.658031	1.77491	0.64631	1.4597	0.509018	2.05282	0.709497				2.24692	0.747059	1.75459	0.582569	4.4919	1	1.30507	0.447183	1.78149	0.593458
1.61875	0.507968	1.4717	0.465328	2.01065	0.660622	1.788	0.648855	1.46144	0.511022	2.06942	0.712291				2.3226	0.75	1.76398	0.584862			1.30985	0.448944	1.79281	0.595794
1.6237	0.50996	1.48932	0.467153	2.03119	0.663212	1.807	0.651399	1.46152	0.513026	2.07881	0.715084				2.32749	0.752941	1.76581	0.587156			1.32486	0.450704	1.79526	0.598131
1.62867	0.511952	1.49374	0.468978	2.04405	0.665803	1.80772	0.653944	1.46217	0.51503	2.08011	0.717877				2.32894	0.755882	1.7732	0.58945			1.33016	0.452465	1.81138	0.600467
1.63233	0.513944	1.4957	0.470803	2.04809	0.668394	1.8094	0.656489	1.47085	0.517034	2.08285	0.72067				2.33426	0.758824	1.7738	0.591743			1.33118	0.454225	1.8307	0.602804
1.63286	0.515936	1.50249	0.472628	2.0644	0.670984	1.81672	0.659033	1.47773	0.519038	2.08408	0.723464				2.3343	0.761765	1.77728	0.594037			1.3322	0.455986	1.83782	0.60514
1.64501	0.517928	1.50282	0.474453	2.07513	0.673575	1.82313	0.661578	1.48191	0.521042	2.09421	0.726257				2.33723	0.764706	1.77991	0.59633			1.33421	0.457746	1.84009	0.607477
1.65104	0.51992	1.50655	0.476277	2.07971	0.676166	1.82313	0.664122	1.48865	0.523046	2.10223	0.72905				2.34617	0.767647	1.78047	0.598624			1.33544	0.459507	1.85844	0.609813
1.65217	0.521912	1.50894	0.478102	2.13099	0.678756	1.82497	0.666667	1.48866	0.52505	2.10356	0.731844				2.3517	0.770588	1.78206	0.600917			1.33934	0.461268	1.8605	0.61215
1.65945	0.523904	1.50972	0.479927	2.13166	0.681347	1.82669	0.669211	1.49183	0.527054	2.10516	0.734637				2.35462	0.773529	1.79252	0.603211			1.33991	0.463028	1.86203	0.614486
1.66349	0.525896	1.51167	0.481752	2.13191	0.683938	1.83739	0.671756	1.50111	0.529058	2.12126	0.73743				2.35842	0.776471	1.81052	0.605505			1.34231	0.464789	1.86763	0.616822
1.66585	0.527888	1.52596	0.483577	2.14319	0.686528	1.84093	0.6743	1.50931	0.531062	2.12832	0.740223				2.36728	0.779412	1.81203	0.607798			1.34275	0.466549	1.87912	0.619159
1.67267	0.52988	1.53139	0.485401	2.14345	0.689119	1.85569	0.676845	1.51293	0.533066	2.13607	0.743017				2.36821	0.782353	1.82036	0.610092			1.34323	0.46831	1.88381	0.621495
1.67507	0.531873	1.53187	0.487226	2.14707	0.69171	1.85678	0.679389	1.51724	0.53507	2.15166	0.74581				2.38473	0.785294	1.82322	0.612385			1.35105	0.47007	1.88892	0.623832
1.67687	0.533865	1.53194	0.489051	2.15035	0.694301	1.86175	0.681934	1.52351	0.537074	2.1711	0.748603				2.39118	0.788235	1.82589	0.614679			1.35529	0.471831	1.8917	0.626168
1.67879	0.535857	1.53824	0.490876	2.15327	0.696891	1.87678	0.684478	1.53669	0.539078	2.18773	0.751397				2.39282	0.791176	1.82982	0.616972			1.37234	0.473592	1.89349	0.628505
1.67936	0.537849	1.54331	0.492701	2.15852	0.699482	1.87887	0.687023	1.53778	0.541082	2.19442	0.75419				2.41949	0.794118	1.83954	0.619266			1.37338	0.475352	1.9092	0.630841
1.6799	0.539841	1.54331	0.494526	2.16545	0.702073	1.88071	0.689567	1.55551	0.543086	2.19585	0.756983				2.43707	0.797059	1.84827	0.62156			1.3765	0.477113	1.91836	0.633178
1.68148	0.541833	1.54368	0.49635	2.1723	0.704663	1.88301	0.692112	1.56849	0.54509	2.22614	0.759777				2.46476	0.8	1.87204	0.623853			1.38885	0.478873	1.92358	0.635514
1.68346	0.543825	1.54897	0.498175	2.20348	0.707254	1.8904	0.694656	1.57549	0.547094	2.24146	0.76257				2.46705	0.802941	1.87457	0.626147			1.39134	0.480634	1.95282	0.63785
1.68819	0.545817	1.55876	0.5	2.20531	0.709845	1.89473	0.697201	1.58273	0.549098	2.25579	0.765363				2.4687	0.805882	1.87735	0.62844			1.41027	0.482394	1.97316	0.640187
1.70017	0.547809	1.561	0.501825	2.22371	0.712435	1.90095	0.699746	1.59296	0.551102	2.26078	0.768156				2.48483	0.808824	1.88861	0.630734			1.41383	0.484155	1.97373	0.642523
1.71232	0.549801	1.57142	0.50365	2.22572	0.715026	1.90964	0.70229	1.59998	0.553106	2.26959	0.77095				2.48512	0.811765	1.89501	0.633028			1.41911	0.485915	1.97426	0.64486
1.71973	0.551793	1.58301	0.505474	2.23249	0.717617	1.91804	0.704835	1.60149	0.55511	2.28715	0.773743				2.48865	0.814706	1.89634	0.635321			1.4224	0.487676	1.9765	0.647196
1.74448	0.553785	1.60942	0.507299	2.23273	0.720207	1.92	0.707379	1.60615	0.557114	2.29181	0.776536				2.49606	0.817647	1.90015	0.637615			1.42656	0.489437	1.97838	0.649533
1.75133	0.555777	1.614	0.509124	2.24142	0.722798	1.93741	0.709924	1.61437	0.559118	2.30957	0.77933				2.52469	0.820588	1.90566	0.639908			1.42822	0.491197	1.98202	0.651869
1.76016	0.557769	1.61562	0.510949	2.24551	0.725389	1.94122	0.712468	1.61494	0.561122	2.32133	0.782123				2.52875	0.823529	1.90603	0.642202			1.43468	0.492958	1.98475	0.654206
1.76858	0.559761	1.61697	0.512774	2.25041	0.727979	1.94126	0.715013	1.61784	0.563126	2.33337	0.784916				2.53186	0.826471	1.91256	0.644495			1.43674	0.494718	1.99157	0.656542
1.77371	0.561753	1.62288	0.514599	2.2542	0.73057	1.95562	0.717557	1.61835	0.56513	2.35193	0.787709				2.54154	0.829412	1.92133	0.646789			1.43813	0.496479	1.99315	0.658879
1.77652	0.563745	1.62309	0.516423	2.25929	0.733161	1.9629	0.720102	1.61912	0.567134	2.35662	0.790503				2.56826	0.832353	1.92205	0.649083			1.4393	0.498239	1.99397	0.661215
1.78039	0.565737	1.62598	0.518248	2.26294	0.735751	1.97524	0.722646	1.62071	0.569138	2.36567	0.793296				2.57307	0.835294	1.94552	0.651376			1.44562	0.5	2.00011	0.663551
1.7884	0.567729	1.62837	0.520073	2.27736	0.738342	1.9781	0.725191	1.6383	0.571142	2.37909	0.796089				2.59323	0.838235	1.94903	0.65367			1.44753	0.501761	2.00273	0.665888
1.79086	0.569721	1.64381	0.521898	2.28487	0.740933	1.98485	0.727735	1.64389	0.573146	2.39495	0.798883				2.59752	0.841176	1.95018	0.655963			1.45808	0.503521	2.00405	0.668224
1.79608	0.571713	1.64612	0.523723	2.29005	0.743523	1.99702	0.73028	1.66441	0.57515	2.39634	0.801676				2.60126	0.844118	1.95623	0.658257			1.46243	0.505282	2.00604	0.670561
1.80327	0.573705	1.65193	0.525547	2.29739	0.746114	1.99702	0.732824	1.67399	0.577154	2.40673	0.804469				2.63395	0.847059	1.96	0.66055			1.46624	0.507042	2.00942	0.672897
1.83091	0.575697	1.65238	0.527372	2.32342	0.748705	1.99714	0.735369	1.68225	0.579158	2.42135	0.807263				2.63561	0.85	1.96064	0.662844			1.46768	0.508803	2.02793	0.675234
1.83183	0.577689	1.65313	0.529197	2.34086	0.751295	2.00474	0.737913	1.68731	0.581162	2.4433	0.810056				2.63666	0.852941	1.96167	0.665138			1.47544	0.510563	2.0306	0.67757
1.83592	0.579681	1.65752	0.531022	2.34667	0.753886	2.01153	0.740458	1.69822	0.583166	2.45695	0.812849				2.6442	0.855882	1.96284	0.667431			1.4771	0.512324	2.03888	0.679907
1.8376	0.581673	1.66291	0.532847	2.35406	0.756477	2.01604	0.743003	1.70051	0.58517	2.46822	0.815642				2.66176	0.858824	1.97806	0.669725			1.47716	0.514085	2.03989	0.682243
1.83804	0.583665	1.66364	0.534672	2.35486	0.759067	2.0694	0.745547	1.70469	0.587174	2.51486	0.818436				2.66212	0.861765	1.97915	0.672018			1.47779	0.515845	2.06264	0.684579
1.8432	0.585657	1.66648	0.536496	2.35739	0.761658	2.07136	0.748092	1.70805	0.589178	2.51498	0.821229				2.66217	0.864706	1.99347	0.674312			1.48042	0.517606	2.09421	0.686916
1.8496	0.587649	1.66942	0.538321	2.36742	0.764249	2.08098	0.750636	1.71482	0.591182	2.51772	0.824022				2.67389	0.867647	2.00294	0.676606			1.48329	0.519366	2.10154	0.689252
1.85194	0.589641	1.67225	0.540146	2.39101	0.766839	2.09133	0.753181	1.7241	0.593186	2.51888	0.826816				2.69495	0.870588	2.01173	0.678899			1.4899	0.521127	2.10587	0.691589
1.86166	0.591633	1.67472	0.541971	2.39518	0.76943	2.09949	0.755725	1.72576	0.59519	2.52074	0.829609				2.70037	0.873529	2.01332	0.681193			1.49211	0.522887	2.10689	0.693925
1.86562	0.593625	1.67558	0.543796	2.39549	0.772021	2.10169	0.75827	1.73552	0.597194	2.52235	0.832402				2.70982	0.876471	2.02616	0.683486			1.49643	0.524648	2.11184	0.696262
1.86771	0.595618	1.67737	0.54562	2.40981	0.774611	2.15001	0.760814	1.73827	0.599198	2.52571	0.835196				2.72163	0.879412	2.03337	0.68578			1.49933	0.526408	2.11565	0.698598
1.88388	0.59761	1.67898	0.547445	2.41029	0.777202	2.15022	0.763359	1.73968	0.601202	2.53292	0.837989				2.72411	0.882353	2.05037	0.688073			1.50097	0.528169	2.12411	0.700935
1.88563	0.599602	1.70219	0.54927	2.41039	0.779793	2.15456	0.765903	1.7397	0.603206	2.53985	0.840782				2.7477	0.885294	2.07134	0.690367			1.51109	0.52993	2.12425	0.703271
1.88813	0.601594	1.70572	0.551095	2.41819	0.782383	2.16826	0.768448	1.74015	0.60521	2.54503	0.843575				2.78545	0.888235	2.07854	0.692661			1.51381	0.53169	2.13408	0.705607
1.88822	0.603586	1.71628	0.55292	2.41932	0.784974	2.17811	0.770992	1.74945	0.607214	2.54637	0.846369				2.78579	0.891176	2.07901	0.694954			1.51496	0.533451	2.135	0.707944
1.88832	0.605578	1.71688	0.554745	2.43336	0.787565	2.17858	0.773537	1.75738	0.609218	2.54734	0.849162				2.79578	0.894118	2.10642	0.697248			1.52229	0.535211	2.14905	0.71028
1.89188	0.60757	1.71775	0.556569	2.43704	0.790155	2.19424	0.776081	1.76723	0.611222	2.56107	0.851955				2.82112	0.897059	2.11284	0.699541			1.53936	0.536972	2.15018	0.712617
1.89365	0.609562	1.71864	0.558394	2.43987	0.792746	2.20108	0.778626	1.76989	0.613226	2.57362	0.854749				2.82398	0.9	2.11624	0.701835			1.54089	0.538732	2.15237	0.714953
1.89374	0.611554	1.72269	0.560219	2.45771	0.795337	2.20619	0.78117	1.77008	0.61523	2.57742	0.857542				2.87277	0.902941	2.11725	0.704128			1.55488	0.540493	2.1577	0.71729
1.89375	0.613546	1.72709	0.562044	2.4618	0.797927	2.20874	0.783715	1.77512	0.617234	2.58097	0.860335				2.88741	0.905882	2.14657	0.706422			1.55526	0.542254	2.16305	0.719626
1.9111	0.615538	1.73723	0.563869	2.4692	0.800518	2.2167	0.78626	1.7846	0.619238	2.58162	0.863128				2.89148	0.908824	2.1565	0.708716			1.55895	0.544014	2.16324	0.721963
1.91352	0.61753	1.74007	0.565693	2.48666	0.803109	2.22688	0.788804	1.78655	0.621242	2.59514	0.865922				2.8926	0.911765	2.1598	0.711009			1.56607	0.545775	2.1656	0.724299
1.91484	0.619522	1.74389	0.567518	2.52062	0.805699	2.22839	0.791349	1.79084	0.623246	2.60669	0.868715				2.89853	0.914706	2.16249	0.713303			1.5693	0.547535	2.16825	0.726636
1.91501	0.621514	1.76185	0.569343	2.52328	0.80829	2.22843	0.793893	1.79575	0.625251	2.61282	0.871508				2.90399	0.917647	2.18493	0.715596			1.5699	0.549296	2.17551	0.728972
1.91549	0.623506	1.76346	0.571168	2.52333	0.810881	2.25229	0.796438	1.80188	0.627255	2.62041	0.874302				2.92212	0.920588	2.20244	0.71789			1.57071	0.551056	2.17754	0.731308
1.91633	0.625498	1.76798	0.572993	2.53486	0.813472	2.2654	0.798982	1.80756	0.629259	2.62186	0.877095				2.92498	0.923529	2.20597	0.720183			1.57321	0.552817	2.18848	0.733645
1.91637	0.62749	1.76955	0.574818	2.53795	0.816062	2.28316	0.801527	1.81055	0.631263	2.6219	0.879888				2.92641	0.926471	2.21289	0.722477			1.57333	0.554577	2.20396	0.735981
1.92541	0.629482	1.77623	0.576642	2.54095	0.818653	2.31091	0.804071	1.82125	0.633267	2.6497	0.882682				2.94134	0.929412	2.21322	0.724771			1.57904	0.556338	2.21416	0.738318
1.93142	0.631474	1.77688	0.578467	2.54548	0.821244	2.38191	0.806616	1.83627	0.635271	2.65512	0.885475				2.95448	0.932353	2.21476	0.727064			1.58689	0.558099	2.23687	0.740654
1.93243	0.633466	1.78381	0.580292	2.54741	0.823834	2.38699	0.80916	1.83767	0.637275	2.66744	0.888268				2.9604	0.935294	2.22312	0.729358			1.58707	0.559859	2.23779	0.742991
1.94344	0.635458	1.78563	0.582117	2.56584	0.826425	2.39491	0.811705	1.85826	0.639279	2.68632	0.891061				2.99262	0.938235	2.22393	0.731651			1.58837	0.56162	2.23876	0.745327
1.94423	0.63745	1.7875	0.583942	2.57328	0.829016	2.39491	0.814249	1.8588	0.641283	2.68666	0.893855				3.00481	0.941176	2.22734	0.733945			1.58978	0.56338	2.24901	0.747664
1.9617	0.639442	1.79599	0.585766	2.60701	0.831606	2.41518	0.816794	1.8589	0.643287	2.68705	0.896648				3.02104	0.944118	2.23122	0.736239			1.59049	0.565141	2.26268	0.75
1.96691	0.641434	1.79624	0.587591	2.626	0.834197	2.42275	0.819338	1.86188	0.645291	2.71883	0.899441				3.0303	0.947059	2.26642	0.738532			1.59445	0.566901	2.26661	0.752336
1.98098	0.643426	1.79912	0.589416	2.62763	0.836788	2.43034	0.821883	1.87686	0.647295	2.72651	0.902235				3.05677	0.95	2.27484	0.740826			1.60022	0.568662	2.27934	0.754673
1.98528	0.645418	1.79948	0.591241	2.64239	0.839378	2.43313	0.824427	1.89743	0.649299	2.7417	0.905028				3.05845	0.952941	2.28009	0.743119			1.60449	0.570423	2.32311	0.757009
1.986	0.64741	1.80274	0.593066	2.64461	0.841969	2.4465	0.826972	1.90569	0.651303	2.7418	0.907821				3.0867	0.955882	2.28354	0.745413			1.60599	0.572183	2.37432	0.759346
1.99379	0.649402	1.80822	0.594891	2.64793	0.84456	2.46156	0.829517	1.91168	0.653307	2.74737	0.910615				3.11682	0.958824	2.28581	0.747706			1.60772	0.573944	2.37818	0.761682
1.99549	0.651394	1.80933	0.596715	2.6481	0.84715	2.47032	0.832061	1.91356	0.655311	2.75091	0.913408				3.16321	0.961765	2.28935	0.75			1.60961	0.575704	2.37947	0.764019
1.99971	0.653386	1.81586	0.59854	2.65885	0.849741	2.4794	0.834606	1.91368	0.657315	2.751	0.916201				3.19277	0.964706	2.30367	0.752294			1.61513	0.577465	2.38914	0.766355
2.01439	0.655378	1.82315	0.600365	2.66375	0.852332	2.49337	0.83715	1.91734	0.659319	2.75913	0.918994				3.21611	0.967647	2.30514	0.754587			1.61784	0.579225	2.39291	0.768692
2.01786	0.657371	1.84899	0.60219	2.66626	0.854922	2.49916	0.839695	1.91755	0.661323	2.76435	0.921788				3.22156	0.970588	2.3228	0.756881			1.61887	0.580986	2.41111	0.771028
2.02309	0.659363	1.85548	0.604015	2.67577	0.857513	2.5271	0.842239	1.9281	0.663327	2.76881	0.924581				3.2731	0.973529	2.32475	0.759174			1.61994	0.582746	2.42382	0.773364
2.02566	0.661355	1.86058	0.605839	2.67861	0.860104	2.5305	0.844784	1.93658	0.665331	2.78854	0.927374				3.30222	0.976471	2.32947	0.761468			1.6261	0.584507	2.43629	0.775701
2.0311	0.663347	1.86066	0.607664	2.68101	0.862694	2.53488	0.847328	1.94415	0.667335	2.79205	0.930168				3.40195	0.979412	2.33117	0.763761			1.62782	0.586268	2.43974	0.778037
2.03255	0.665339	1.86459	0.609489	2.69404	0.865285	2.54857	0.849873	1.94683	0.669339	2.81222	0.932961				3.42981	0.982353	2.35318	0.766055			1.63615	0.588028	2.44997	0.780374
2.04748	0.667331	1.86622	0.611314	2.69419	0.867876	2.54906	0.852417	1.9663	0.671343	2.82398	0.935754				3.53763	0.985294	2.35545	0.768349			1.63869	0.589789	2.45075	0.78271
2.04854	0.669323	1.8676	0.613139	2.69476	0.870466	2.55123	0.854962	1.97375	0.673347	2.84647	0.938547				3.626	0.988235	2.36213	0.770642			1.63969	0.591549	2.46122	0.785047
2.05683	0.671315	1.87377	0.614964	2.69972	0.873057	2.56376	0.857506	1.97822	0.675351	2.85006	0.941341				3.65446	0.991176	2.37021	0.772936			1.64025	0.59331	2.46634	0.787383
2.06849	0.673307	1.87601	0.616788	2.70072	0.875648	2.58504	0.860051	1.97843	0.677355	2.85101	0.944134				3.71958	0.994118	2.37664	0.775229			1.64223	0.59507	2.46715	0.78972
2.07278	0.675299	1.89383	0.618613	2.71043	0.878238	2.60312	0.862595	1.98198	0.679359	2.86712	0.946927				3.80823	0.997059	2.3795	0.777523			1.64372	0.596831	2.48459	0.792056
2.07372	0.677291	1.89463	0.620438	2.71629	0.880829	2.6089	0.86514	1.98283	0.681363	2.8955	0.949721				4.37439	1	2.38657	0.779817			1.65061	0.598592	2.49148	0.794393
2.08125	0.679283	1.91365	0.622263	2.721	0.88342	2.63078	0.867684	1.99148	0.683367	2.91276	0.952514						2.39705	0.78211			1.65178	0.600352	2.5045	0.796729
2.09664	0.681275	1.91633	0.624088	2.74254	0.88601	2.64679	0.870229	1.99909	0.685371	2.93335	0.955307						2.40588	0.784404			1.65718	0.602113	2.50553	0.799065
2.09737	0.683267	1.92403	0.625912	2.75721	0.888601	2.64701	0.872774	2.00971	0.687375	2.94233	0.958101						2.41981	0.786697			1.65781	0.603873	2.53892	0.801402
2.09838	0.685259	1.93033	0.627737	2.76152	0.891192	2.702	0.875318	2.01124	0.689379	2.97995	0.960894						2.43077	0.788991			1.6659	0.605634	2.54532	0.803738
2.11321	0.687251	1.94578	0.629562	2.76202	0.893782	2.718	0.877863	2.01466	0.691383	2.98736	0.963687						2.43088	0.791284			1.6683	0.607394	2.54782	0.806075
2.11965	0.689243	1.95239	0.631387	2.80442	0.896373	2.72052	0.880407	2.01721	0.693387	3.00106	0.96648						2.44244	0.793578			1.67113	0.609155	2.56609	0.808411
2.1206	0.691235	1.95466	0.633212	2.80979	0.898964	2.73024	0.882952	2.02272	0.695391	3.14206	0.969274						2.44381	0.795872			1.67314	0.610915	2.57084	0.810748
2.1266	0.693227	1.95811	0.635036	2.81697	0.901554	2.73682	0.885496	2.02284	0.697395	3.16788	0.972067						2.45617	0.798165			1.67445	0.612676	2.57204	0.813084
2.12822	0.695219	1.96194	0.636861	2.82129	0.904145	2.74719	0.888041	2.02297	0.699399	3.1831	0.97486						2.46268	0.800459			1.67743	0.614437	2.57881	0.815421
2.13254	0.697211	1.97273	0.638686	2.8231	0.906736	2.74918	0.890585	2.03746	0.701403	3.20182	0.977654						2.47075	0.802752			1.68064	0.616197	2.59417	0.817757
2.14146	0.699203	1.97788	0.640511	2.86339	0.909326	2.75006	0.89313	2.03889	0.703407	3.24519	0.980447						2.4853	0.805046			1.68653	0.617958	2.59898	0.820093
2.14209	0.701195	1.97804	0.642336	2.88841	0.911917	2.75668	0.895674	2.05289	0.705411	3.28806	0.98324						2.4878	0.807339			1.6956	0.619718	2.60212	0.82243
2.15315	0.703187	1.99089	0.644161	2.94357	0.914508	2.76274	0.898219	2.06282	0.707415	3.29922	0.986034						2.49382	0.809633			1.69938	0.621479	2.61177	0.824766
2.15648	0.705179	1.99599	0.645985	2.96455	0.917098	2.77322	0.900763	2.06669	0.709419	3.37979	0.988827						2.49488	0.811927			1.70043	0.623239	2.61879	0.827103
2.1569	0.707171	1.99713	0.64781	3.00339	0.919689	2.77358	0.903308	2.06724	0.711423	3.38333	0.99162						2.50291	0.81422			1.70078	0.625	2.62438	0.829439
2.15708	0.709163	1.99899	0.649635	3.02983	0.92228	2.77434	0.905852	2.07353	0.713427	3.77216	0.994413						2.50311	0.816514			1.70154	0.626761	2.63075	0.831776
2.16428	0.711155	2.01422	0.65146	3.03618	0.92487	2.78591	0.908397	2.08474	0.715431	3.81877	0.997207						2.52119	0.818807			1.70264	0.628521	2.65681	0.834112
2.16627	0.713147	2.02664	0.653285	3.03622	0.927461	2.80249	0.910941	2.08506	0.717435	4.47712	1						2.54027	0.821101			1.70276	0.630282	2.65732	0.836449
2.17311	0.715139	2.03647	0.655109	3.05953	0.930052	2.81833	0.913486	2.1005	0.719439								2.55883	0.823394			1.70908	0.632042	2.66281	0.838785
2.17373	0.717131	2.05404	0.656934	3.06636	0.932642	2.8395	0.916031	2.10251	0.721443								2.56575	0.825688			1.7201	0.633803	2.67886	0.841121
2.18369	0.719124	2.06544	0.658759	3.07153	0.935233	2.85748	0.918575	2.11	0.723447								2.57281	0.827982			1.72358	0.635563	2.68719	0.843458
2.19844	0.721116	2.07563	0.660584	3.07793	0.937824	2.90332	0.92112	2.11375	0.725451								2.59309	0.830275			1.74125	0.637324	2.69075	0.845794
2.20552	0.723108	2.08772	0.662409	3.10561	0.940415	2.90932	0.923664	2.14064	0.727455								2.59587	0.832569			1.74515	0.639085	2.69553	0.848131
2.20638	0.7251	2.09645	0.664234	3.14994	0.943005	2.91972	0.926209	2.15041	0.729459								2.6091	0.834862			1.75911	0.640845	2.69558	0.850467
2.21202	0.727092	2.0985	0.666058	3.15613	0.945596	2.94028	0.928753	2.15513	0.731463								2.60952	0.837156			1.76424	0.642606	2.71488	0.852804
2.22614	0.729084	2.11214	0.667883	3.15729	0.948187	2.95308	0.931298	2.1601	0.733467								2.6183	0.83945			1.76528	0.644366	2.72058	0.85514
2.2373	0.731076	2.11304	0.669708	3.16832	0.950777	2.9572	0.933842	2.17975	0.735471								2.63471	0.841743			1.7685	0.646127	2.7303	0.857477
2.24552	0.733068	2.11851	0.671533	3.18472	0.953368	2.95816	0.936387	2.1891	0.737475								2.63681	0.844037			1.77424	0.647887	2.73886	0.859813
2.25829	0.73506	2.1235	0.673358	3.24166	0.955959	2.99859	0.938931	2.19341	0.739479								2.64737	0.84633			1.77965	0.649648	2.74272	0.86215
2.26356	0.737052	2.13468	0.675182	3.24413	0.958549	2.99982	0.941476	2.19922	0.741483								2.65871	0.848624			1.79025	0.651408	2.76315	0.864486
2.2731	0.739044	2.13708	0.677007	3.27973	0.96114	3.04721	0.94402	2.20418	0.743487								2.66306	0.850917			1.79327	0.653169	2.76568	0.866822
2.28268	0.741036	2.13796	0.678832	3.28638	0.963731	3.08386	0.946565	2.2045	0.745491								2.66563	0.853211			1.79615	0.65493	2.76901	0.869159
2.28534	0.743028	2.13823	0.680657	3.28889	0.966321	3.09773	0.949109	2.2079	0.747495								2.69902	0.855505			1.80638	0.65669	2.76965	0.871495
2.30231	0.74502	2.13848	0.682482	3.3172	0.968912	3.10501	0.951654	2.21432	0.749499								2.70051	0.857798			1.81154	0.658451	2.80173	0.873832
2.30243	0.747012	2.1399	0.684307	3.31905	0.971503	3.13438	0.954198	2.21788	0.751503								2.70112	0.860092			1.81399	0.660211	2.80722	0.876168
2.30667	0.749004	2.15929	0.686131	3.35197	0.974093	3.15208	0.956743	2.21855	0.753507								2.71888	0.862385			1.81539	0.661972	2.81835	0.878505
2.30724	0.750996	2.15934	0.687956	3.37789	0.976684	3.19164	0.959288	2.23867	0.755511								2.71902	0.864679			1.81756	0.663732	2.82479	0.880841
2.32571	0.752988	2.175	0.689781	3.39026	0.979275	3.24864	0.961832	2.2412	0.757515								2.72185	0.866972			1.81817	0.665493	2.82696	0.883178
2.32754	0.75498	2.17807	0.691606	3.40046	0.981865	3.25558	0.964377	2.24849	0.759519								2.72817	0.869266			1.82427	0.667254	2.82776	0.885514
2.32824	0.756972	2.17975	0.693431	3.41517	0.984456	3.28731	0.966921	2.25334	0.761523								2.73438	0.87156			1.82494	0.669014	2.83603	0.88785
2.3294	0.758964	2.18498	0.695255	3.41803	0.987047	3.32798	0.969466	2.25444	0.763527								2.74522	0.873853			1.8459	0.670775	2.84002	0.890187
2.33659	0.760956	2.18772	0.69708	3.42804	0.989637	3.34439	0.97201	2.2589	0.765531								2.76144	0.876147			1.84664	0.672535	2.84313	0.892523
2.35103	0.762948	2.19892	0.698905	3.49909	0.992228	3.36799	0.974555	2.26343	0.767535								2.76934	0.87844			1.84779	0.674296	2.84848	0.89486
2.36979	0.76494	2.20026	0.70073	3.55881	0.994819	3.39559	0.977099	2.27074	0.769539								2.7788	0.880734			1.84826	0.676056	2.85259	0.897196
2.3765	0.766932	2.20109	0.702555	3.59018	0.997409	3.404	0.979644	2.27169	0.771543								2.78051	0.883028			1.84866	0.677817	2.86917	0.899533
2.38963	0.768924	2.20445	0.70438	4.00293	1	3.46844	0.982188	2.29004	0.773547								2.78069	0.885321			1.85047	0.679577	2.88048	0.901869
2.38975	0.770916	2.20838	0.706204			3.49936	0.984733	2.29156	0.775551								2.78493	0.887615			1.85746	0.681338	2.8876	0.904206
2.39166	0.772908	2.21251	0.708029			3.52791	0.987277	2.31216	0.777555								2.78921	0.889908			1.86098	0.683099	2.89078	0.906542
2.3947	0.7749	2.21291	0.709854			3.53344	0.989822	2.31654	0.779559								2.80284	0.892202			1.86207	0.684859	2.89306	0.908879
2.39978	0.776892	2.21568	0.711679			3.56025	0.992366	2.31806	0.781563								2.82657	0.894495			1.86679	0.68662	2.91785	0.911215
2.40124	0.778884	2.2264	0.713504			3.7757	0.994911	2.32253	0.783567								2.83017	0.896789			1.87132	0.68838	2.93241	0.913551
2.40415	0.780876	2.22801	0.715328			3.85392	0.997455	2.33405	0.785571								2.84471	0.899083			1.8939	0.690141	2.93697	0.915888
2.40423	0.782869	2.24046	0.717153			3.85411	1	2.34787	0.787575								2.87835	0.901376			1.89496	0.691901	2.9534	0.918224
2.41217	0.784861	2.24634	0.718978					2.36146	0.789579								2.88396	0.90367			1.89754	0.693662	2.95527	0.920561
2.41861	0.786853	2.25348	0.720803					2.36415	0.791583								2.90175	0.905963			1.90182	0.695423	2.98786	0.922897
2.42333	0.788845	2.26005	0.722628					2.36534	0.793587								2.90576	0.908257			1.90499	0.697183	3.00739	0.925234
2.43662	0.790837	2.26654	0.724453					2.36897	0.795591								2.94275	0.91055			1.90678	0.698944	3.01305	0.92757
2.44056	0.792829	2.27145	0.726277					2.40072	0.797595								2.94753	0.912844			1.90682	0.700704	3.03891	0.929907
2.44146	0.794821	2.27253	0.728102					2.41417	0.799599								3.02589	0.915138			1.90792	0.702465	3.04934	0.932243
2.44759	0.796813	2.27512	0.729927					2.42283	0.801603								3.06563	0.917431			1.91482	0.704225	3.06814	0.934579
2.47906	0.798805	2.29007	0.731752					2.42943	0.803607								3.07238	0.919725			1.91716	0.705986	3.07421	0.936916
2.48094	0.800797	2.29581	0.733577					2.44726	0.805611								3.07707	0.922018			1.9173	0.707746	3.08005	0.939252
2.49846	0.802789	2.30101	0.735401					2.44857	0.807615								3.07714	0.924312			1.93792	0.709507	3.0904	0.941589
2.50584	0.804781	2.30664	0.737226					2.46504	0.809619								3.0961	0.926606			1.94357	0.711268	3.09557	0.943925
2.50767	0.806773	2.30934	0.739051					2.47671	0.811623								3.10369	0.928899			1.94665	0.713028	3.11578	0.946262
2.5204	0.808765	2.31637	0.740876					2.48659	0.813627								3.11535	0.931193			1.94856	0.714789	3.11791	0.948598
2.53374	0.810757	2.32674	0.742701					2.49415	0.815631								3.12319	0.933486			1.95115	0.716549	3.13366	0.950935
2.55534	0.812749	2.3334	0.744526					2.51118	0.817635								3.15935	0.93578			1.97155	0.71831	3.1448	0.953271
2.56719	0.814741	2.33409	0.74635					2.5166	0.819639								3.16466	0.938073			1.97357	0.72007	3.16415	0.955607
2.57191	0.816733	2.34488	0.748175					2.53601	0.821643								3.18647	0.940367			1.97866	0.721831	3.19363	0.957944
2.57343	0.818725	2.37884	0.75					2.53851	0.823647								3.19262	0.942661			1.98017	0.723592	3.20216	0.96028
2.57485	0.820717	2.37934	0.751825					2.5468	0.825651								3.22008	0.944954			1.98581	0.725352	3.20791	0.962617
2.57575	0.822709	2.38823	0.75365					2.55157	0.827655								3.24582	0.947248			1.98875	0.727113	3.23483	0.964953
2.58074	0.824701	2.39151	0.755474					2.55622	0.829659								3.25986	0.949541			1.99101	0.728873	3.2515	0.96729
2.5888	0.826693	2.39465	0.757299					2.59008	0.831663								3.27994	0.951835			2.00772	0.730634	3.26663	0.969626
2.5888	0.828685	2.4112	0.759124					2.59021	0.833667								3.29364	0.954128			2.01444	0.732394	3.27827	0.971963
2.59827	0.830677	2.41519	0.760949					2.59549	0.835671								3.29479	0.956422			2.03339	0.734155	3.29956	0.974299
2.60244	0.832669	2.41745	0.762774					2.60123	0.837675								3.30533	0.958716			2.03752	0.735915	3.31336	0.976636
2.60707	0.834661	2.41784	0.764599					2.60895	0.839679								3.33283	0.961009			2.04024	0.737676	3.32001	0.978972
2.62134	0.836653	2.4222	0.766423					2.62339	0.841683								3.41786	0.963303			2.04256	0.739437	3.38944	0.981308
2.63306	0.838645	2.4505	0.768248					2.6244	0.843687								3.42585	0.965596			2.04685	0.741197	3.46371	0.983645
2.63937	0.840637	2.45909	0.770073					2.63634	0.845691								3.49238	0.96789			2.05767	0.742958	3.55631	0.985981
2.66609	0.842629	2.47093	0.771898					2.63745	0.847695								3.49547	0.970183			2.0615	0.744718	3.56484	0.988318
2.67983	0.844622	2.4976	0.773723					2.64977	0.849699								3.58127	0.972477			2.0616	0.746479	3.6305	0.990654
2.68224	0.846614	2.49901	0.775547					2.65739	0.851703								3.65337	0.974771			2.06175	0.748239	3.63085	0.992991
2.68814	0.848606	2.50006	0.777372					2.67974	0.853707								3.65489	0.977064			2.06356	0.75	3.80634	0.995327
2.69947	0.850598	2.50091	0.779197					2.68152	0.855711								3.71475	0.979358			2.0726	0.751761	3.8272	0.997664
2.71978	0.85259	2.50838	0.781022					2.68483	0.857715								3.72164	0.981651			2.07641	0.753521	3.86791	1
2.72748	0.854582	2.51472	0.782847					2.69466	0.859719								3.74931	0.983945			2.07678	0.755282
2.76039	0.856574	2.51586	0.784672					2.71348	0.861723								3.75393	0.986239			2.07947	0.757042
2.76051	0.858566	2.52635	0.786496					2.71838	0.863727								3.77035	0.988532			2.08006	0.758803
2.77833	0.860558	2.52643	0.788321					2.73162	0.865731								3.86972	0.990826			2.09252	0.760563
2.78628	0.86255	2.52985	0.790146					2.73356	0.867735								3.92093	0.993119			2.09601	0.762324
2.79403	0.864542	2.53074	0.791971					2.74293	0.869739								4.00062	0.995413			2.10297	0.764085
2.80597	0.866534	2.53293	0.793796					2.74441	0.871743								4.12555	0.997706			2.10385	0.765845
2.80691	0.868526	2.53882	0.79562					2.74843	0.873747								4.1994	1			2.11329	0.767606
2.80997	0.870518	2.54402	0.797445					2.77284	0.875752												2.11889	0.769366
2.81524	0.87251	2.55748	0.79927					2.77304	0.877756												2.12623	0.771127
2.82172	0.874502	2.56421	0.801095					2.7962	0.87976												2.13123	0.772887
2.82275	0.876494	2.5645	0.80292					2.80232	0.881764												2.13374	0.774648
2.82991	0.878486	2.56899	0.804745					2.81118	0.883768												2.13877	0.776408
2.83471	0.880478	2.57056	0.806569					2.81893	0.885772												2.15426	0.778169
2.84129	0.88247	2.59276	0.808394					2.82649	0.887776												2.15728	0.77993
2.84227	0.884462	2.60466	0.810219					2.82716	0.88978												2.15941	0.78169
2.84577	0.886454	2.62006	0.812044					2.82796	0.891784												2.16016	0.783451
2.84839	0.888446	2.63326	0.813869					2.84197	0.893788												2.16164	0.785211
2.85882	0.890438	2.66102	0.815693					2.84363	0.895792												2.16371	0.786972
2.86842	0.89243	2.6616	0.817518					2.85206	0.897796												2.16902	0.788732
2.87004	0.894422	2.66265	0.819343					2.85895	0.8998												2.17298	0.790493
2.8743	0.896414	2.67461	0.821168					2.86392	0.901804												2.18258	0.792254
2.89015	0.898406	2.67606	0.822993					2.87813	0.903808												2.18326	0.794014
2.89319	0.900398	2.67617	0.824818					2.9116	0.905812												2.2028	0.795775
2.90998	0.90239	2.67714	0.826642					2.9156	0.907816												2.2175	0.797535
2.92936	0.904382	2.70182	0.828467					2.92571	0.90982												2.23193	0.799296
2.93813	0.906375	2.71447	0.830292					2.93149	0.911824												2.2354	0.801056
2.94022	0.908367	2.71558	0.832117					2.93179	0.913828												2.2509	0.802817
2.94255	0.910359	2.72074	0.833942					2.9537	0.915832												2.26759	0.804577
2.9504	0.912351	2.73247	0.835766					2.95915	0.917836												2.2681	0.806338
2.95195	0.914343	2.7455	0.837591					2.9597	0.91984												2.26943	0.808099
2.96249	0.916335	2.76213	0.839416					2.96494	0.921844												2.26952	0.809859
2.96363	0.918327	2.77368	0.841241					2.96588	0.923848												2.27205	0.81162
2.96508	0.920319	2.77433	0.843066					2.96591	0.925852												2.27317	0.81338
3.03382	0.922311	2.77618	0.844891					2.98361	0.927856												2.27371	0.815141
3.03591	0.924303	2.77826	0.846715					2.99233	0.92986												2.28191	0.816901
3.0445	0.926295	2.78028	0.84854					3.00165	0.931864												2.28978	0.818662
3.06397	0.928287	2.78705	0.850365					3.00389	0.933868												2.30703	0.820423
3.06917	0.930279	2.81385	0.85219					3.00998	0.935872												2.34701	0.822183
3.08971	0.932271	2.81467	0.854015					3.01285	0.937876												2.35296	0.823944
3.1037	0.934263	2.82524	0.855839					3.01459	0.93988												2.36338	0.825704
3.109	0.936255	2.83306	0.857664					3.03734	0.941884												2.36933	0.827465
3.13441	0.938247	2.8346	0.859489					3.09911	0.943888												2.37158	0.829225
3.13671	0.940239	2.83917	0.861314					3.12237	0.945892												2.3746	0.830986
3.15892	0.942231	2.84483	0.863139					3.13189	0.947896												2.37804	0.832746
3.17331	0.944223	2.85216	0.864964					3.1481	0.9499												2.38283	0.834507
3.19226	0.946215	2.86226	0.866788					3.17558	0.951904												2.38527	0.836268
3.19662	0.948207	2.86764	0.868613					3.188	0.953908												2.39092	0.838028
3.20464	0.950199	2.87683	0.870438					3.2215	0.955912												2.39903	0.839789
3.20809	0.952191	2.87951	0.872263					3.23759	0.957916												2.4144	0.841549
3.2149	0.954183	2.88815	0.874088					3.2382	0.95992												2.42546	0.84331
3.23742	0.956175	2.89626	0.875912					3.24129	0.961924												2.42576	0.84507
3.2748	0.958167	2.89882	0.877737					3.25033	0.963928												2.43146	0.846831
3.27555	0.960159	2.90274	0.879562					3.27742	0.965932												2.44434	0.848592
3.27626	0.962151	2.90381	0.881387					3.27768	0.967936												2.44629	0.850352
3.28903	0.964143	2.91103	0.883212					3.29475	0.96994												2.44931	0.852113
3.32253	0.966135	2.91392	0.885036					3.29684	0.971944												2.46535	0.853873
3.3349	0.968127	2.91608	0.886861					3.33002	0.973948												2.47491	0.855634
3.34159	0.97012	2.91685	0.888686					3.36615	0.975952												2.4801	0.857394
3.39552	0.972112	2.92856	0.890511					3.4074	0.977956												2.48174	0.859155
3.44128	0.974104	2.94168	0.892336					3.47638	0.97996												2.4826	0.860915
3.45773	0.976096	2.95208	0.894161					3.48987	0.981964												2.48435	0.862676
3.46386	0.978088	2.96546	0.895985					3.53294	0.983968												2.48785	0.864437
3.49279	0.98008	2.9706	0.89781					3.55137	0.985972												2.50743	0.866197
3.55314	0.982072	2.97092	0.899635					3.64409	0.987976												2.51216	0.867958
3.55726	0.984064	2.97989	0.90146					3.64604	0.98998												2.53464	0.869718
3.60353	0.986056	3.00829	0.903285					3.72755	0.991984												2.54228	0.871479
3.61465	0.988048	3.02465	0.905109					3.81651	0.993988												2.54942	0.873239
3.69473	0.99004	3.02858	0.906934					3.85863	0.995992												2.54975	0.875
3.72943	0.992032	3.05437	0.908759					3.91181	0.997996												2.5581	0.876761
3.74204	0.994024	3.06516	0.910584					3.99445	1												2.59934	0.878521
3.76942	0.996016	3.09607	0.912409																		2.60173	0.880282
3.89539	0.998008	3.10424	0.914234																		2.60778	0.882042
3.94959	1	3.10864	0.916058																		2.61994	0.883803
		3.11249	0.917883																		2.6283	0.885563
		3.12919	0.919708																		2.65093	0.887324
		3.12996	0.921533																		2.65237	0.889085
		3.13668	0.923358																		2.65669	0.890845
		3.14569	0.925182																		2.67057	0.892606
		3.18139	0.927007																		2.67599	0.894366
		3.18658	0.928832																		2.68243	0.896127
		3.18658	0.930657																		2.68411	0.897887
		3.19347	0.932482																		2.6899	0.899648
		3.19444	0.934307																		2.70033	0.901408
		3.20382	0.936131																		2.70079	0.903169
		3.21597	0.937956																		2.7067	0.90493
		3.25393	0.939781																		2.70807	0.90669
		3.25536	0.941606																		2.71393	0.908451
		3.27363	0.943431																		2.71458	0.910211
		3.27621	0.945255																		2.73881	0.911972
		3.28673	0.94708																		2.76999	0.913732
		3.30958	0.948905																		2.80344	0.915493
		3.31721	0.95073																		2.83614	0.917254
		3.32561	0.952555																		2.83771	0.919014
		3.36364	0.95438																		2.85276	0.920775
		3.36462	0.956204																		2.86114	0.922535
		3.41619	0.958029																		2.86265	0.924296
		3.4358	0.959854																		2.90104	0.926056
		3.44656	0.961679																		2.90107	0.927817
		3.44789	0.963504																		2.94103	0.929577
		3.46932	0.965328																		2.96073	0.931338
		3.47368	0.967153																		2.96094	0.933099
		3.48412	0.968978																		2.96189	0.934859
		3.49776	0.970803																		2.98459	0.93662
		3.53538	0.972628																		2.98618	0.93838
		3.55467	0.974453																		2.99152	0.940141
		3.60736	0.976277																		2.99187	0.941901
		3.62307	0.978102																		3.00383	0.943662
		3.69987	0.979927																		3.02098	0.945423
		3.7019	0.981752																		3.03499	0.947183
		3.7079	0.983577																		3.03866	0.948944
		3.73682	0.985401																		3.07078	0.950704
		3.73889	0.987226																		3.07605	0.952465
		3.79629	0.989051																		3.08349	0.954225
		3.84783	0.990876																		3.15498	0.955986
		3.8744	0.992701																		3.17265	0.957746
		3.93889	0.994526																		3.18134	0.959507
		3.94098	0.99635																		3.18969	0.961268
		3.99094	0.998175																		3.19454	0.963028
		4.03153	1																		3.22306	0.964789
																					3.23102	0.966549
																					3.25223	0.96831
																					3.26778	0.97007
																					3.27311	0.971831
																					3.28575	0.973592
																					3.33387	0.975352
																					3.33608	0.977113
																					3.35937	0.978873
																					3.38916	0.980634
																					3.42545	0.982394
																					3.47486	0.984155
																					3.51254	0.985915
																					3.55205	0.987676
																					3.62896	0.989437
																					3.63404	0.991197
																					3.70979	0.992958
																					3.82117	0.994718
																					3.98443	0.996479
																					4.07004	0.998239
																					4.2954	1

## Sheet: Supplementary Figure 1a
Supplementary Figure 1a
Western blot, HEK293T cells

## Sheet: Supplementary Figure 2f
Supplementary Figure 2f
NUP153 qRT-PCR in mouse ES cells
								F.TEST		T.TEST
mRNA	Cells	Exp1	Exp2	Exp3	Exp4	AVERAGE	STDEV	Control vs NUP153 KD-1	Control vs NUP153 KD-2	Control vs NUP153 KD-1	Control vs NUP153 KD-2
NUP153	Control	1.04302	0.983683	1.01554	0.957766	1	0.0371559	0.2778	0.813473	7.24927e-06	6.30473e-07
	NUP153 KD-1	0.340452	0.32979	0.471978	0.457197	0.399854	0.0751169
	NUP153 KD-2	0.457642	0.431191	0.507035	0.477729	0.468399	0.0320411

## Sheet: Supplementary Figure 5a-b
Supplementary Figure 5a-b
Expression of GR-GFP in HeLa cells
Cytoplasmic signal	Nuclear signal
	Control HeLa cells
Import (+Dex)(min)	Total No. of cells	No. of cells with nuclear GR-GFP signal	% of cells with nuclear GR-GFP signal	No. of cells with cytoplasmic GR-GFP signal	% of cells with nuclear GFP-GR signal
0	70	0	0	70	100
15	68	68	100	0	0
30	79	78	98.7342	1	1.26582
60	79	78	98.7342	1	1.26582
90	87	87	100	0	0
120	84	84	100	0	0
Export (Dex wash off) (min)	Total No. of cells	No. of cells with nuclear GR-GFP signal	% of cells with nuclear GR-GFP signal	No. of cells with cytoplasmic GR-GFP signal	% of cells with nuclear GFP-GR signal
0	81	80	98.7654	1	1.23457
15	74	73	98.6486	1	1.35135
30	78	77	98.7179	1	1.28205
60	71	47	66.1972	24	33.8028
90	96	26	27.0833	70	72.9167
120	79	7	8.86076	72	91.1392
	NUP153 KD HeLa cells
Import (+Dex) (min)	Total No. of cells	No. of cells with nuclear GR-GFP signal	% of cells with nuclear GR-GFP signal	No. of cells with cytoplasmic GR-GFP signal	% of cells with nuclear GFP-GR signal
0	74	0	0	74	100
15	74	74	100	0	0
30	74	74	100	0	0
60	80	80	100	0	0
90	78	77	98.7179	1	1.28205
120	72	72	100	0	0
Export (Dex wash off) (min)	Total No. of cells	No. of cells with nuclear GR-GFP signal	% of cells with nuclear GR-GFP signal	No. of cells with cytoplasmic GR-GFP signal	% of cells with nuclear GFP-GR signal
0	86	86	100	0	0
15	80	80	100	0	0
30	76	76	100	0	0
60	93	60	64.5161	33	35.4839
90	88	22	25	66	75
120	85	8	9.41176	77	90.5882
Dex: Dexamethasone
GR: Glucocorticoid Receptor

## Sheet: Supplementary Figure 6a
Supplementary Figure 6a
qRT-PCR
		Control			NUP153 KD-1			NUP153 KD-2			AVERAGE			STDEV			F.TEST		T.TEST
mRNA	EGF (Min)	Exp1	Exp2	Exp3	Exp1	Exp2	Exp3	Exp1	Exp2	Exp3	Control	NUP153 KD-1	NUP153 KD-2	Control	NUP153 KD-1	NUP153 KD-2	Control vs NUP153 KD-1	Control vs NUP153 KD-2	Control vs NUP153 KD-1	Control vs NUP153 KD-2
c-FOS	0	0.0135648	0.0141331	0.00599804	0.0131227	0.0126671	0.0106541	0.0105091	0.0116895	0.0118271	0.011232	0.012148	0.0113419	0.00454161	0.00131362	0.000724515	0.154403	0.0496354	0.75404	0.970565
	15	0.270726	0.187108	0.238125	0.123589	0.117278	0.148042	0.143465	0.151245	0.145542	0.231987	0.129637	0.146751	0.0421458	0.0162492	0.00402862	0.258821	0.0181085	0.0171803	0.0714312
	30	0.839948	1.02383	1.33694	0.911053	1.06202	1.27591	1.00558	1.10345	1.30067	1.06691	1.08299	1.13656	0.251281	0.183329	0.150306	0.694758	0.527021	0.93293	0.701428
	60	0.0638911	0.0755493	0.0493839	0.098857	0.10485	0.0668236	0.0949045	0.0985332	0.0591371	0.0629414	0.0901768	0.0841916	0.0131086	0.0204452	0.0217736	0.582648	0.532058	0.124043	0.22113
	90	0.0123212	0.0121351	0.0147123	0.0221822	0.0213071	0.023681	0.0194198	0.0185951	0.0238612	0.0130562	0.0223901	0.0206254	0.00143725	0.00120052	0.0028325	0.821942	0.409507	0.000990003	0.0145228
	120	0.0119171	0.0102205	0.0135361	0.0168905	0.0158628	0.0186313	0.0146128	0.0140411	0.0148734	0.0118912	0.0171282	0.0145091	0.00165795	0.0013995	0.000425739	0.832142	0.123721	0.0139103	0.0570474
c-FOS (pre-mRNA)	0	0.367484	0.127921	0.11714	0.348141	0.145009	0.112448	0.437278	0.115054	0.0512987	0.204182	0.201866	0.20121	0.141527	0.12772	0.206911	0.897708	0.637466	0.984221	0.984601
	15	4.19072	4.1539	4.07634	2.29442	2.45498	2.53524	2.38682	2.3432	2.56671	4.14032	2.42821	2.43224	0.0583873	0.122618	0.118476	0.369662	0.390821	2.60292e-05	2.35239e-05
	30	0.910165	1.11347	1.4432	1.55582	1.65449	1.82586	1.63334	1.59282	1.59492	1.15561	1.67872	1.60703	0.269007	0.136641	0.0228073	0.410186	0.0142738	0.0398264	0.0997516
	60	0.100233	0.105055	0.0863489	0.123415	0.141426	0.0898893	0.210106	0.180455	0.136098	0.0972123	0.118243	0.175553	0.00971207	0.0261547	0.037247	0.242356	0.127322	0.261704	0.0243375
	90	0.246018	0.101651	0.144404	0.259268	0.152444	0.109401	0.297277	0.100003	0.0857233	0.164024	0.173704	0.161001	0.0741563	0.0771627	0.118234	0.96028	0.564641	0.883097	0.971869
	120	0.143516	0.176032	0.102094	0.13376	0.129401	0.129814	0.0514619	0.165514	0.144774	0.140547	0.130992	0.120583	0.0370583	0.00240641	0.0607525	0.00839788	0.542365	0.699107	0.652449

## Sheet: Supplementary Figure 7
Supplementary Figure 7
c-FOS DNA FISH
Control (Minus EGF)		Control (15 min EGF)		Control (30 min EGF)		Control (60 min EGF)		Control (90 min EGF)		Control (120 min EGF)			NUP153 KD-2 (minus EGF)		NUP153 KD-2 (15 min EGF)		NUP153 KD-2 (30 min EGF)		NUP153 KD-2 (60 min EGF)		NUP153 KD-2 (90 min EGF)		NUP153 KD-2 (120 min EGF)						Number of loci within a given range of normalized distance (ND)
Cumulative Freq	Normalized Distance (ND)	Cumulative Freq	Normalized Distance (ND)	Cumulative Freq	Normalized Distance (ND)	Cumulative Freq	Normalized Distance (ND)	Cumulative Freq	Normalized Distance (ND)	Cumulative Freq	Normalized Distance (ND)		Cumulative Freq	Normalized Distance (ND)	Cumulative Freq	Normalized Distance (ND)	Cumulative Freq	Normalized Distance (ND)	Cumulative Freq	Normalized Distance (ND)	Cumulative Freq	Normalized Distance (ND)	Cumulative Freq	Normalized Distance (ND)			Total No. of cells	Cell genotype and treatment	0-0.1 ND	0.1-0.2 ND	0.2-0.3 ND	0.3-0.4 ND	0.4-0.5 ND
0.119001	0.00199203	0.112047	0.00182482	0.132106	0.00259067	0.143016	0.00254453	0.12686	0.00200401	0.120746	0.0027933		0.360704	0.00632911	0.39442	0.00294118	0.304994	0.00229358	0.323472	0.00393701	0.154672	0.00176056	0.27249	0.00233645			502	Control (minus EGF)	122	177	135	64	4
0.181205	0.00398406	0.150252	0.00364964	0.150731	0.00518135	0.161279	0.00508906	0.146679	0.00400802	0.124016	0.00558659		0.360778	0.0126582	0.417162	0.00588235	0.364651	0.00458716	0.372285	0.00787402	0.290137	0.00352113	0.283645	0.0046729			548	Control (15 min EGF)	125	211	130	73	9
0.209507	0.0059761	0.165887	0.00547445	0.202136	0.00777202	0.16347	0.00763359	0.194394	0.00601202	0.147378	0.00837989		0.403309	0.0189873	0.458844	0.00882353	0.372285	0.00688073	0.442678	0.011811	0.362302	0.00528169	0.304102	0.00700935			386	Control (30 min EGF)	100	143	102	40	1
0.216935	0.00796813	0.176871	0.00729927	0.235461	0.0103627	0.182018	0.0101781	0.213574	0.00801603	0.177751	0.0111732		0.480179	0.0253165	0.470272	0.0117647	0.389103	0.00917431	0.452732	0.015748	0.371136	0.00704225	0.307077	0.00934579			393	Control (60 min EGF)	111	157	89	33	3
0.242858	0.00996016	0.199026	0.00912409	0.295399	0.0129534	0.205813	0.0127226	0.221443	0.01002	0.236941	0.0139665		0.507785	0.0316456	0.474063	0.0147059	0.394552	0.0114679	0.453312	0.019685	0.420915	0.00880282	0.344135	0.0116822			499	Control (90 min EGF)	133	189	117	56	4
0.256994	0.0119522	0.246062	0.0109489	0.30277	0.015544	0.215869	0.0152672	0.288352	0.012024	0.242714	0.0167598		0.508176	0.0379747	0.514685	0.0176471	0.404284	0.0137615	0.454296	0.023622	0.422023	0.0105634	0.407175	0.0140187			358	Control (120 min EGF)	111	128	94	22	3
0.258181	0.0139442	0.303055	0.0127737	0.307161	0.0181347	0.236912	0.0178117	0.292467	0.0140281	0.27107	0.0195531		0.524919	0.0443038	0.528504	0.0205882	0.436361	0.016055	0.460367	0.0275591	0.433374	0.0123239	0.411865	0.0163551			158	NUP153 KD-2 (minus EGF)	30	67	38	22	1
0.260068	0.0159363	0.313602	0.0145985	0.308374	0.0207254	0.238283	0.0203562	0.326718	0.0160321	0.307225	0.0223464		0.552539	0.0506329	0.530755	0.0235294	0.488579	0.0183486	0.498589	0.0314961	0.434908	0.0140845	0.412102	0.0186916			340	NUP153 KD-2 (15 min EGF)	56	160	88	34	2
0.26288	0.0179283	0.314318	0.0164234	0.334659	0.0233161	0.260062	0.0229008	0.326773	0.0180361	0.312016	0.0251397		0.56945	0.056962	0.545362	0.0264706	0.492022	0.0206422	0.519041	0.0354331	0.437704	0.0158451	0.444929	0.021028			436	NUP153 KD-2 (30 min EGF)	67	204	117	40	8
0.296568	0.0199203	0.315119	0.0182482	0.342683	0.0259067	0.308161	0.0254453	0.331323	0.0200401	0.315096	0.027933		0.579841	0.0632911	0.559436	0.0294118	0.536918	0.0229358	0.522709	0.0393701	0.443126	0.0176056	0.457136	0.0233645			254	NUP153 KD-2 (60 min EGF)	60	115	54	19	6
0.308171	0.0219124	0.325903	0.020073	0.346021	0.0284974	0.313566	0.0279898	0.337795	0.0220441	0.334889	0.0307263		0.599001	0.0696203	0.577624	0.0323529	0.544316	0.0252294	0.52409	0.0433071	0.450081	0.0193662	0.457655	0.0257009			568	NUP153 KD-2 (90 min EGF)	140	250	129	45	4
0.309105	0.0239044	0.344553	0.0218978	0.350802	0.0310881	0.333558	0.0305344	0.344304	0.0240481	0.349416	0.0335196		0.638042	0.0759494	0.583169	0.0352941	0.564373	0.0275229	0.54288	0.0472441	0.452268	0.0211268	0.473555	0.0280374			428	NUP153 KD-2 (120 min EGF)	97	167	110	51	3
0.320195	0.0258964	0.345841	0.0237226	0.372197	0.0336788	0.344426	0.0330789	0.353426	0.0260521	0.383134	0.0363128		0.71345	0.0822785	0.589728	0.0382353	0.578079	0.0298165	0.55745	0.0511811	0.469296	0.0228873	0.475399	0.0303738
0.321769	0.0278884	0.365187	0.0255474	0.390044	0.0362694	0.349794	0.0356234	0.361205	0.0280561	0.394077	0.0391061		0.721184	0.0886076	0.591778	0.0411765	0.584814	0.0321101	0.558265	0.0551181	0.48137	0.0246479	0.476114	0.0327103					Frequency (No. of loci/Total No. of cells)
0.329217	0.0298805	0.379273	0.0273723	0.391149	0.0388601	0.357159	0.0381679	0.363868	0.0300601	0.397222	0.0418994		0.726273	0.0949367	0.604119	0.0441176	0.609469	0.0344037	0.559925	0.0590551	0.482283	0.0264085	0.478559	0.0350467			Total No. of cells	Cell genotype and treatment	0-0.1 ND	0.1-0.2 ND	0.2-0.3 ND	0.3-0.4 ND	0.4-0.5 ND
0.337523	0.0318725	0.383275	0.0291971	0.394626	0.0414508	0.36564	0.0407125	0.364639	0.0320641	0.413374	0.0446927		0.744245	0.101266	0.604834	0.0470588	0.613372	0.0366972	0.590602	0.0629921	0.484449	0.028169	0.479913	0.0373832			502	Control (minus EGF)	0.243028	0.35259	0.268924	0.12749	0.00796813
0.351535	0.0338645	0.383586	0.0310219	0.419141	0.0440415	0.367156	0.043257	0.373792	0.0340681	0.416908	0.047486		0.773419	0.107595	0.615387	0.05	0.619172	0.0389908	0.594402	0.0669291	0.485314	0.0299296	0.481467	0.0397196			548	Control (15 min EGF)	0.228102	0.385036	0.237226	0.133212	0.0164234
0.352416	0.0358566	0.396304	0.0328467	0.443053	0.0466321	0.373669	0.0458015	0.376697	0.0360721	0.417368	0.0502793		0.78498	0.113924	0.630775	0.0529412	0.632675	0.0412844	0.596491	0.0708661	0.489938	0.0316901	0.481517	0.0420561			386	Control (30 min EGF)	0.259067	0.370466	0.264249	0.103627	0.00259067
0.371119	0.0378486	0.397448	0.0346715	0.447064	0.0492228	0.382315	0.0483461	0.381087	0.0380762	0.424327	0.0530726		0.79679	0.120253	0.638142	0.0558824	0.638101	0.043578	0.5987	0.0748031	0.490952	0.0334507	0.482864	0.0443925			393	Control (60 min EGF)	0.282443	0.399491	0.226463	0.0839695	0.00763359
0.382741	0.0398406	0.414127	0.0364964	0.450867	0.0518135	0.384955	0.0508906	0.383841	0.0400802	0.426822	0.0558659		0.808642	0.126582	0.639505	0.0588235	0.652111	0.0458716	0.601261	0.0787402	0.510147	0.0352113	0.488759	0.046729			499	Control (90 min EGF)	0.266533	0.378758	0.234469	0.112224	0.00801603
0.383657	0.0418327	0.419944	0.0383212	0.452378	0.0544041	0.393501	0.0534351	0.391616	0.0420842	0.432978	0.0586592		0.824082	0.132911	0.646568	0.0617647	0.663174	0.0481651	0.605016	0.0826772	0.515633	0.0369718	0.490972	0.0490654			358	Control (120 min EGF)	0.310056	0.357542	0.26257	0.0614525	0.00837989
0.397898	0.0438247	0.424673	0.040146	0.462321	0.0569948	0.401992	0.0559796	0.401531	0.0440882	0.439006	0.0614525		0.829895	0.139241	0.649376	0.0647059	0.664555	0.0504587	0.63334	0.0866142	0.521357	0.0387324	0.494543	0.0514019			158	NUP153 KD-2 (minus EGF)	0.189873	0.424051	0.240506	0.139241	0.00632911
0.406849	0.0458167	0.424895	0.0419708	0.47228	0.0595855	0.404619	0.0585242	0.405011	0.0460922	0.440175	0.0642458		0.840982	0.14557	0.656726	0.0676471	0.67786	0.0527523	0.66311	0.0905512	0.529813	0.040493	0.495946	0.0537383			340	NUP153 KD-2 (15 min EGF)	0.164706	0.470588	0.258824	0.1	0.00588235
0.427176	0.0478088	0.428647	0.0437956	0.488163	0.0621762	0.405295	0.0610687	0.410738	0.0480962	0.445337	0.0670391		0.858597	0.151899	0.66644	0.0705882	0.685473	0.0550459	0.668717	0.0944882	0.53264	0.0422535	0.505459	0.0560748			436	NUP153 KD-2 (30 min EGF)	0.15367	0.46789	0.268349	0.0917431	0.0183486
0.454891	0.0498008	0.4319	0.0456204	0.498019	0.0647668	0.408303	0.0636132	0.418752	0.0501002	0.458871	0.0698324		0.859664	0.158228	0.68873	0.0735294	0.690984	0.0573394	0.670842	0.0984252	0.534984	0.0440141	0.514213	0.0584112			254	NUP153 KD-2 (60 min EGF)	0.23622	0.452756	0.212598	0.0748031	0.023622
0.456131	0.0517928	0.434263	0.0474453	0.518307	0.0673575	0.409223	0.0661578	0.423154	0.0521042	0.467891	0.0726257		0.860295	0.164557	0.698989	0.0764706	0.694087	0.059633	0.675661	0.102362	0.535598	0.0457746	0.515035	0.0607477			568	NUP153 KD-2 (90 min EGF)	0.246479	0.440141	0.227113	0.0792254	0.00704225
0.459888	0.0537849	0.435039	0.0492701	0.530398	0.0699482	0.409243	0.0687023	0.433061	0.0541082	0.469856	0.075419		0.862923	0.170886	0.702214	0.0794118	0.697644	0.0619266	0.686389	0.106299	0.540487	0.0475352	0.516736	0.0630841			428	NUP153 KD-2 (120 min EGF)	0.226636	0.390187	0.257009	0.119159	0.00700935
0.460714	0.0557769	0.444682	0.0510949	0.550451	0.0725389	0.410077	0.0712468	0.44129	0.0561122	0.470971	0.0782123		0.881121	0.177215	0.714763	0.0823529	0.702778	0.0642202	0.68818	0.110236	0.546605	0.0492958	0.51901	0.0654206
0.466876	0.0577689	0.449001	0.0529197	0.552322	0.0751295	0.418206	0.0737913	0.454742	0.0581162	0.472206	0.0810056		0.924866	0.183544	0.728505	0.0852941	0.705375	0.0665138	0.69126	0.114173	0.548127	0.0510563	0.532663	0.067757
0.470532	0.059761	0.449002	0.0547445	0.56596	0.0777202	0.422715	0.0763359	0.455687	0.0601202	0.475166	0.0837989		0.932147	0.189873	0.741579	0.0882353	0.706309	0.0688073	0.705878	0.11811	0.548324	0.0528169	0.538818	0.0700935
0.47372	0.061753	0.449617	0.0565693	0.586368	0.0803109	0.436526	0.0788804	0.457564	0.0621242	0.477496	0.0865922		0.947389	0.196203	0.743397	0.0911765	0.71484	0.0711009	0.715443	0.122047	0.548623	0.0545775	0.539537	0.0724299
0.473732	0.063745	0.451014	0.0583942	0.594752	0.0829016	0.436858	0.0814249	0.457665	0.0641283	0.480804	0.0893855		0.94769	0.202532	0.747213	0.0941176	0.729146	0.0733945	0.717903	0.125984	0.548908	0.056338	0.542802	0.0747664
0.478809	0.0657371	0.45872	0.060219	0.59589	0.0854922	0.442098	0.0839695	0.45907	0.0661323	0.501604	0.0921788		0.964463	0.208861	0.75462	0.0970588	0.740364	0.0756881	0.724024	0.129921	0.549555	0.0580986	0.548852	0.0771028
0.480789	0.0677291	0.459737	0.0620438	0.596111	0.0880829	0.445573	0.086514	0.466186	0.0681363	0.503397	0.0949721		0.97546	0.21519	0.76257	0.1	0.743067	0.0779817	0.725816	0.133858	0.565111	0.0598592	0.560918	0.0794393
0.500731	0.0697211	0.464702	0.0638686	0.598796	0.0906736	0.45404	0.0890585	0.470829	0.0701403	0.505395	0.0977654		0.984288	0.221519	0.784528	0.102941	0.743767	0.0802752	0.734161	0.137795	0.56796	0.0616197	0.565549	0.0817757
0.506094	0.0717131	0.516625	0.0656934	0.599862	0.0932642	0.457738	0.0916031	0.471632	0.0721443	0.505661	0.100559		0.987032	0.227848	0.827601	0.105882	0.74623	0.0825688	0.743578	0.141732	0.575926	0.0633803	0.567092	0.0841121
0.518747	0.0737052	0.520865	0.0675182	0.608887	0.0958549	0.470813	0.0941476	0.474625	0.0741483	0.51164	0.103352		0.988614	0.234177	0.82769	0.108824	0.755846	0.0848624	0.754276	0.145669	0.589197	0.0651408	0.576746	0.0864486
0.521887	0.0756972	0.52782	0.0693431	0.613526	0.0984456	0.482847	0.0966921	0.475332	0.0761523	0.517745	0.106145		1.00757	0.240506	0.852718	0.111765	0.780215	0.087156	0.764868	0.149606	0.589558	0.0669014	0.586783	0.088785
0.525295	0.0776892	0.529695	0.0711679	0.614677	0.101036	0.490446	0.0992366	0.486879	0.0781563	0.520549	0.108939		1.01222	0.246835	0.856857	0.114706	0.78533	0.0894495	0.766011	0.153543	0.590745	0.068662	0.587713	0.0911215
0.554596	0.0796813	0.53182	0.0729927	0.624447	0.103627	0.498313	0.101781	0.507529	0.0801603	0.539173	0.111732		1.04194	0.253165	0.858291	0.117647	0.785359	0.0917431	0.76971	0.15748	0.591433	0.0704225	0.595224	0.0934579
0.565744	0.0816733	0.538824	0.0748175	0.625573	0.106218	0.514565	0.104326	0.510395	0.0821643	0.548336	0.114525		1.04829	0.259494	0.861033	0.120588	0.787909	0.0940367	0.774778	0.161417	0.611376	0.0721831	0.597549	0.0957944
0.570265	0.0836653	0.548759	0.0766423	0.630519	0.108808	0.514826	0.10687	0.522775	0.0841683	0.548716	0.117318		1.04904	0.265823	0.863339	0.123529	0.788427	0.0963303	0.775571	0.165354	0.613959	0.0739437	0.598871	0.0981308
0.572733	0.0856574	0.565636	0.0784672	0.632189	0.111399	0.522727	0.109415	0.522871	0.0861723	0.560023	0.120112		1.0568	0.272152	0.863862	0.126471	0.792357	0.0986239	0.782233	0.169291	0.617534	0.0757042	0.622534	0.100467
0.572853	0.0876494	0.568129	0.080292	0.635171	0.11399	0.528766	0.111959	0.522925	0.0881764	0.566668	0.122905		1.0594	0.278481	0.869483	0.129412	0.792725	0.100917	0.788563	0.173228	0.621994	0.0774648	0.625791	0.102804
0.574727	0.0896414	0.583867	0.0821168	0.641804	0.11658	0.530714	0.114504	0.52345	0.0901804	0.573109	0.125698		1.05963	0.28481	0.871256	0.132353	0.795997	0.103211	0.798552	0.177165	0.6223	0.0792254	0.631409	0.10514
0.586725	0.0916335	0.588676	0.0839416	0.643945	0.119171	0.531522	0.117048	0.524525	0.0921844	0.575653	0.128492		1.06525	0.291139	0.872348	0.135294	0.796771	0.105505	0.824057	0.181102	0.622993	0.0809859	0.63574	0.107477
0.590681	0.0936255	0.589588	0.0857664	0.64524	0.121762	0.541754	0.119593	0.526411	0.0941884	0.578887	0.131285		1.08663	0.297468	0.880765	0.138235	0.797448	0.107798	0.849764	0.185039	0.630522	0.0827465	0.64292	0.109813
0.599623	0.0956175	0.595107	0.0875912	0.646275	0.124352	0.555013	0.122137	0.545246	0.0961924	0.586203	0.134078		1.09296	0.303797	0.888448	0.141176	0.799087	0.110092	0.858838	0.188976	0.631131	0.084507	0.65765	0.11215
0.60338	0.0976096	0.605724	0.0894161	0.660987	0.126943	0.564076	0.124682	0.55292	0.0981964	0.590082	0.136872		1.09419	0.310127	0.890293	0.144118	0.802604	0.112385	0.862574	0.192913	0.632178	0.0862676	0.665588	0.114486
0.603505	0.0996016	0.606735	0.0912409	0.662952	0.129534	0.570048	0.127226	0.56094	0.1002	0.592046	0.139665		1.1058	0.316456	0.892974	0.147059	0.810388	0.114679	0.867224	0.19685	0.63546	0.0880282	0.671725	0.116822
0.606735	0.101594	0.61359	0.0930657	0.665637	0.132124	0.574461	0.129771	0.567782	0.102204	0.596809	0.142458		1.11613	0.322785	0.895419	0.15	0.811559	0.116972	0.876335	0.200787	0.636171	0.0897887	0.672203	0.119159
0.61265	0.103586	0.614057	0.0948905	0.66982	0.134715	0.603361	0.132316	0.571424	0.104208	0.59726	0.145251		1.12532	0.329114	0.897485	0.152941	0.812519	0.119266	0.883103	0.204724	0.638892	0.0915493	0.673963	0.121495
0.616235	0.105578	0.614639	0.0967153	0.700173	0.137306	0.616724	0.13486	0.575107	0.106212	0.628335	0.148045		1.13574	0.335443	0.910773	0.155882	0.815101	0.12156	0.888278	0.208661	0.639727	0.0933099	0.675368	0.123832
0.616697	0.10757	0.616361	0.0985401	0.703018	0.139896	0.620508	0.137405	0.595535	0.108216	0.634235	0.150838		1.16145	0.341772	0.912253	0.158824	0.817724	0.123853	0.896886	0.212598	0.646442	0.0950704	0.678218	0.126168
0.61789	0.109562	0.619784	0.100365	0.709482	0.142487	0.620577	0.139949	0.595596	0.11022	0.634655	0.153631		1.1626	0.348101	0.914633	0.161765	0.824598	0.126147	0.898266	0.216535	0.651358	0.096831	0.680979	0.128505
0.618323	0.111554	0.622602	0.10219	0.711628	0.145078	0.624658	0.142494	0.599253	0.112224	0.635354	0.156425		1.16619	0.35443	0.925362	0.164706	0.828458	0.12844	0.899343	0.220472	0.655879	0.0985915	0.683501	0.130841
0.621493	0.113546	0.623118	0.104015	0.712225	0.147668	0.633392	0.145038	0.601076	0.114228	0.637304	0.159218		1.17042	0.360759	0.939585	0.167647	0.837027	0.130734	0.902515	0.224409	0.657318	0.100352	0.693439	0.133178
0.625633	0.115538	0.626883	0.105839	0.723584	0.150259	0.640754	0.147583	0.612725	0.116232	0.644747	0.162011		1.20716	0.367089	0.94217	0.170588	0.842303	0.133028	0.916526	0.228346	0.660112	0.102113	0.693754	0.135514
0.629327	0.11753	0.632858	0.107664	0.736058	0.15285	0.64486	0.150127	0.614884	0.118236	0.650342	0.164804		1.21406	0.373418	0.944108	0.173529	0.853338	0.135321	0.922275	0.232283	0.664679	0.103873	0.695967	0.13785
0.639726	0.119522	0.633663	0.109489	0.737096	0.15544	0.654266	0.152672	0.617897	0.12024	0.660266	0.167598		1.23174	0.379747	0.945112	0.176471	0.856973	0.137615	0.923942	0.23622	0.667572	0.105634	0.69872	0.140187
0.651897	0.121514	0.634432	0.111314	0.749117	0.158031	0.668325	0.155216	0.623417	0.122244	0.664546	0.170391		1.27208	0.386076	0.948187	0.179412	0.858828	0.139908	0.943085	0.240157	0.680828	0.107394	0.70174	0.142523
0.668598	0.123506	0.635982	0.113139	0.760754	0.160622	0.669895	0.157761	0.632305	0.124248	0.680653	0.173184		1.32269	0.392405	0.955532	0.182353	0.8712	0.142202	0.944048	0.244094	0.682084	0.109155	0.706304	0.14486
0.669585	0.125498	0.638599	0.114964	0.761651	0.163212	0.670731	0.160305	0.6345	0.126253	0.681667	0.175978		1.32418	0.398734	0.966102	0.185294	0.87619	0.144495	0.950897	0.248031	0.68532	0.110915	0.714258	0.147196
0.670775	0.12749	0.645606	0.116788	0.775401	0.165803	0.675199	0.16285	0.645111	0.128257	0.685853	0.178771		1.32942	0.405063	0.966477	0.188235	0.887421	0.146789	0.960357	0.251969	0.685771	0.112676	0.721734	0.149533
0.673007	0.129482	0.653948	0.118613	0.777548	0.168394	0.685	0.165394	0.651079	0.130261	0.686705	0.181564		1.3581	0.411392	0.966681	0.191176	0.901614	0.149083	0.964334	0.255906	0.686765	0.114437	0.730017	0.151869
0.675668	0.131474	0.670301	0.120438	0.783224	0.170984	0.688209	0.167939	0.652361	0.132265	0.689156	0.184358		1.36765	0.417722	0.970167	0.194118	0.914206	0.151376	0.967997	0.259843	0.689811	0.116197	0.735268	0.154206
0.681804	0.133466	0.672546	0.122263	0.784094	0.173575	0.692435	0.170483	0.655412	0.134269	0.701845	0.187151		1.39745	0.424051	0.973151	0.197059	0.915966	0.15367	0.968608	0.26378	0.690203	0.117958	0.751037	0.156542
0.685047	0.135458	0.673845	0.124088	0.789546	0.176166	0.692928	0.173028	0.658636	0.136273	0.706343	0.189944		1.41695	0.43038	0.974516	0.2	0.953292	0.155963	0.974054	0.267717	0.693674	0.119718	0.754242	0.158879
0.690172	0.13745	0.677134	0.125912	0.792243	0.178756	0.692943	0.175573	0.668153	0.138277	0.707864	0.192737		1.42452	0.436709	0.976363	0.202941	0.95653	0.158257	0.97744	0.271654	0.695499	0.121479	0.755821	0.161215
0.691492	0.139442	0.677175	0.127737	0.794808	0.181347	0.694447	0.178117	0.668153	0.140281	0.709604	0.195531		1.49187	0.443038	0.979119	0.205882	0.960506	0.16055	0.980113	0.275591	0.696028	0.123239	0.769045	0.163551
0.692146	0.141434	0.678155	0.129562	0.798796	0.183938	0.705369	0.180662	0.675118	0.142285	0.715534	0.198324		1.51169	0.449367	0.993659	0.208824	0.962652	0.162844	0.984248	0.279528	0.707023	0.125	0.784352	0.165888
0.692918	0.143426	0.680858	0.131387	0.800067	0.186528	0.707498	0.183206	0.67646	0.144289	0.716863	0.201117		1.51909	0.455696	0.994257	0.211765	0.962672	0.165138	0.990863	0.283465	0.707841	0.126761	0.785064	0.168224
0.694909	0.145418	0.681472	0.133212	0.803779	0.189119	0.712312	0.185751	0.681144	0.146293	0.725311	0.203911		1.52054	0.462025	1.00265	0.214706	0.963047	0.167431	0.993502	0.287402	0.713953	0.128521	0.787366	0.170561
0.697465	0.14741	0.685799	0.135036	0.804566	0.19171	0.727628	0.188295	0.692678	0.148297	0.725495	0.206704		1.54181	0.468354	1.00494	0.217647	0.965539	0.169725	0.995154	0.291339	0.717745	0.130282	0.793107	0.172897
0.69939	0.149402	0.686576	0.136861	0.812179	0.194301	0.7323	0.19084	0.698347	0.150301	0.729141	0.209497		1.554	0.474684	1.01178	0.220588	0.973875	0.172018	1.00007	0.295276	0.724303	0.132042	0.802768	0.175234
0.710061	0.151394	0.687692	0.138686	0.815004	0.196891	0.744485	0.193384	0.700001	0.152305	0.730218	0.212291		1.57786	0.481013	1.01429	0.223529	0.976224	0.174312	1.00556	0.299213	0.727091	0.133803	0.807131	0.17757
0.715492	0.153386	0.690137	0.140511	0.817237	0.199482	0.746757	0.195929	0.70011	0.154309	0.73284	0.215084		1.60237	0.487342	1.02428	0.226471	0.982334	0.176606	1.00738	0.30315	0.728211	0.135563	0.819958	0.179907
0.718586	0.155378	0.692707	0.142336	0.822745	0.202073	0.7468	0.198473	0.701266	0.156313	0.742908	0.217877		1.61825	0.493671	1.03037	0.229412	0.984363	0.178899	1.01365	0.307087	0.730632	0.137324	0.82199	0.182243
0.719138	0.157371	0.708694	0.144161	0.825134	0.204663	0.748633	0.201018	0.702281	0.158317	0.75048	0.22067		1.62119	0.5	1.04561	0.232353	0.985228	0.181193	1.01686	0.311024	0.730684	0.139085	0.82604	0.184579
0.721014	0.159363	0.72253	0.145985	0.828962	0.207254	0.750052	0.203562	0.702645	0.160321	0.752535	0.223464		1.6405	0.506329	1.04598	0.235294	0.986247	0.183486	1.02288	0.314961	0.731556	0.140845	0.831147	0.186916
0.729353	0.161355	0.725666	0.14781	0.834081	0.209845	0.755243	0.206107	0.703406	0.162325	0.754548	0.226257		1.64085	0.512658	1.04978	0.238235	0.994532	0.18578	1.02749	0.318898	0.735277	0.142606	0.833142	0.189252
0.732463	0.163347	0.725937	0.149635	0.843334	0.212435	0.760758	0.208651	0.704146	0.164329	0.764706	0.22905		1.64664	0.518987	1.0502	0.241176	0.994648	0.188073	1.04956	0.322835	0.735685	0.144366	0.834547	0.191589
0.733477	0.165339	0.734043	0.15146	0.847848	0.215026	0.764406	0.211196	0.707775	0.166333	0.768826	0.231844		1.66637	0.525316	1.05967	0.244118	0.999228	0.190367	1.05542	0.326772	0.739497	0.146127	0.837594	0.193925
0.734919	0.167331	0.735623	0.153285	0.85139	0.217617	0.767824	0.21374	0.718532	0.168337	0.773993	0.234637		1.67426	0.531646	1.06474	0.247059	0.999611	0.192661	1.05821	0.330709	0.739976	0.147887	0.844779	0.196262
0.738438	0.169323	0.742215	0.155109	0.860645	0.220207	0.786019	0.216285	0.72033	0.170341	0.774363	0.23743		1.68351	0.537975	1.06499	0.25	1.00151	0.194954	1.07043	0.334646	0.740258	0.149648	0.845766	0.198598
0.73962	0.171315	0.74706	0.156934	0.866427	0.222798	0.786019	0.21883	0.720572	0.172345	0.786957	0.240223		1.68867	0.544304	1.06767	0.252941	1.00207	0.197248	1.08018	0.338583	0.740399	0.151408	0.848439	0.200935
0.742628	0.173307	0.748945	0.158759	0.867444	0.225389	0.792199	0.221374	0.730575	0.174349	0.796135	0.243017		1.72001	0.550633	1.06981	0.255882	1.00426	0.199541	1.08885	0.34252	0.742011	0.153169	0.849037	0.203271
0.74429	0.175299	0.75471	0.160584	0.868479	0.227979	0.796993	0.223919	0.733586	0.176353	0.796138	0.24581		1.74841	0.556962	1.07026	0.258824	1.00767	0.201835	1.09234	0.346457	0.744353	0.15493	0.849862	0.205607
0.746102	0.177291	0.757305	0.162409	0.878084	0.23057	0.799321	0.226463	0.741666	0.178357	0.799704	0.248603		1.75438	0.563291	1.07054	0.261765	1.0151	0.204128	1.09484	0.350394	0.746462	0.15669	0.851824	0.207944
0.758334	0.179283	0.757589	0.164234	0.884197	0.233161	0.828215	0.229008	0.744241	0.180361	0.819265	0.251397		1.77114	0.56962	1.07454	0.264706	1.01854	0.206422	1.09764	0.354331	0.747853	0.158451	0.864958	0.21028
0.764305	0.181275	0.776192	0.166058	0.88482	0.235751	0.832833	0.231552	0.755836	0.182365	0.82108	0.25419		1.7731	0.575949	1.07555	0.267647	1.01911	0.208716	1.10744	0.358268	0.748304	0.160211	0.866486	0.212617
0.766226	0.183267	0.777476	0.167883	0.887542	0.238342	0.833039	0.234097	0.760382	0.184369	0.822956	0.256983		1.82984	0.582278	1.07747	0.270588	1.02002	0.211009	1.11167	0.362205	0.750636	0.161972	0.898982	0.214953
0.768354	0.185259	0.785253	0.169708	0.891856	0.240933	0.845458	0.236641	0.76069	0.186373	0.824878	0.259777		1.8299	0.588608	1.07919	0.273529	1.0201	0.213303	1.12446	0.366142	0.754203	0.163732	0.902082	0.21729
0.771967	0.187251	0.787071	0.171533	0.892212	0.243523	0.85032	0.239186	0.764864	0.188377	0.832876	0.26257		1.8408	0.594937	1.08442	0.276471	1.02521	0.215596	1.12689	0.370079	0.756905	0.165493	0.90229	0.219626
0.781664	0.189243	0.787693	0.173358	0.894503	0.246114	0.858672	0.24173	0.764976	0.190381	0.842897	0.265363		1.8444	0.601266	1.08477	0.279412	1.0268	0.21789	1.13754	0.374016	0.760101	0.167254	0.90263	0.221963
0.782462	0.191235	0.791046	0.175182	0.902282	0.248705	0.86594	0.244275	0.781355	0.192385	0.855053	0.268156		1.85347	0.607595	1.09014	0.282353	1.03815	0.220183	1.14016	0.377953	0.760793	0.169014	0.925988	0.224299
0.787632	0.193227	0.796463	0.177007	0.908282	0.251295	0.877135	0.246819	0.791293	0.194389	0.858082	0.27095		1.85363	0.613924	1.09604	0.285294	1.04216	0.222477	1.14069	0.38189	0.765602	0.170775	0.930801	0.226636
0.794314	0.195219	0.804175	0.178832	0.909311	0.253886	0.880674	0.249364	0.791452	0.196393	0.863824	0.273743		1.88528	0.620253	1.10171	0.288235	1.04222	0.224771	1.15708	0.385827	0.7736	0.172535	0.937173	0.228972
0.795944	0.197211	0.805922	0.180657	0.910149	0.256477	0.886993	0.251908	0.792208	0.198397	0.865342	0.276536		1.91684	0.626582	1.10494	0.291176	1.04553	0.227064	1.16745	0.389764	0.779933	0.174296	0.938049	0.231308
0.796986	0.199203	0.8086	0.182482	0.933088	0.259067	0.894308	0.254453	0.798416	0.200401	0.870387	0.27933		1.92269	0.632911	1.10881	0.294118	1.04884	0.229358	1.17753	0.393701	0.780577	0.176056	0.950695	0.233645
0.802342	0.201195	0.810378	0.184307	0.93717	0.261658	0.896442	0.256997	0.800256	0.202405	0.881047	0.282123		1.92894	0.639241	1.10927	0.297059	1.04884	0.231651	1.17811	0.397638	0.796709	0.177817	0.95939	0.235981
0.810767	0.203187	0.810589	0.186131	0.942177	0.264249	0.899628	0.259542	0.804077	0.204409	0.89616	0.284916		1.94487	0.64557	1.1108	0.3	1.05387	0.233945	1.17938	0.401575	0.807762	0.179577	0.965812	0.238318
0.811386	0.205179	0.810973	0.187956	0.942825	0.266839	0.907056	0.262087	0.806743	0.206413	0.899573	0.287709		1.95721	0.651899	1.11592	0.302941	1.05512	0.236239	1.18438	0.405512	0.810148	0.181338	0.969854	0.240654
0.812491	0.207171	0.816752	0.189781	0.952395	0.26943	0.914932	0.264631	0.817967	0.208417	0.902507	0.290503		2.0223	0.658228	1.11666	0.305882	1.06682	0.238532	1.18475	0.409449	0.810721	0.183099	0.972271	0.242991
0.81858	0.209163	0.826397	0.191606	0.962214	0.272021	0.914932	0.267176	0.819374	0.210421	0.90301	0.293296		2.04027	0.664557	1.1247	0.308824	1.06846	0.240826	1.19695	0.413386	0.815645	0.184859	0.975098	0.245327
0.831578	0.211155	0.830037	0.193431	0.970207	0.274611	0.917719	0.26972	0.826341	0.212425	0.906785	0.296089		2.06771	0.670886	1.12985	0.311765	1.07048	0.243119	1.22777	0.417323	0.818403	0.18662	0.97925	0.247664
0.832582	0.213147	0.830085	0.195255	0.971856	0.277202	0.917963	0.272265	0.832886	0.214429	0.906833	0.298883		2.0793	0.677215	1.13942	0.314706	1.07263	0.245413	1.23437	0.42126	0.818874	0.18838	0.985737	0.25
0.832953	0.215139	0.832609	0.19708	0.973937	0.279793	0.924425	0.274809	0.833798	0.216433	0.912709	0.301676		2.10818	0.683544	1.14	0.317647	1.0732	0.247706	1.24341	0.425197	0.826824	0.190141	0.991058	0.252336
0.833424	0.217131	0.841489	0.198905	0.99643	0.282383	0.924937	0.277354	0.838298	0.218437	0.913891	0.304469		2.14075	0.689873	1.14528	0.320588	1.07547	0.25	1.24864	0.429134	0.827106	0.191901	1.00525	0.254673
0.839086	0.219124	0.845094	0.20073	0.99812	0.284974	0.930978	0.279898	0.840464	0.220441	0.921714	0.307263		2.14885	0.696203	1.1493	0.323529	1.08286	0.252294	1.25783	0.433071	0.829434	0.193662	1.00771	0.257009
0.841155	0.221116	0.850428	0.202555	1.0012	0.287565	0.931448	0.282443	0.842767	0.222445	0.930242	0.310056		2.16453	0.702532	1.15117	0.326471	1.08503	0.254587	1.26359	0.437008	0.83149	0.195423	1.01423	0.259346
0.850192	0.223108	0.854904	0.20438	1.00696	0.290155	0.951859	0.284987	0.844581	0.224449	0.93757	0.312849		2.19051	0.708861	1.15598	0.329412	1.08673	0.256881	1.28256	0.440945	0.841588	0.197183	1.0203	0.261682
0.860009	0.2251	0.855908	0.206204	1.00968	0.292746	0.952626	0.287532	0.846937	0.226453	0.937804	0.315642		2.22216	0.71519	1.15775	0.332353	1.08787	0.259174	1.28835	0.444882	0.844998	0.198944	1.02043	0.264019
0.865705	0.227092	0.86725	0.208029	1.01977	0.295337	0.954909	0.290076	0.853786	0.228457	0.941468	0.318436		2.22949	0.721519	1.15826	0.335294	1.09197	0.261468	1.29383	0.448819	0.850886	0.200704	1.02071	0.266355
0.866954	0.229084	0.86752	0.209854	1.02545	0.297927	0.956289	0.292621	0.857921	0.230461	0.944348	0.321229		2.24583	0.727848	1.16027	0.338235	1.09456	0.263761	1.2965	0.452756	0.85294	0.202465	1.03275	0.268692
0.868286	0.231076	0.876303	0.211679	1.02826	0.300518	0.960875	0.295165	0.872956	0.232465	0.946029	0.324022		2.2533	0.734177	1.17317	0.341176	1.09999	0.266055	1.29833	0.456693	0.853579	0.204225	1.04006	0.271028
0.874298	0.233068	0.878935	0.213504	1.02933	0.303109	0.975425	0.29771	0.873122	0.234469	0.950228	0.326816		2.2736	0.740506	1.17413	0.344118	1.10154	0.268349	1.29853	0.46063	0.854669	0.205986	1.04249	0.273364
0.884173	0.23506	0.884806	0.215328	1.02944	0.305699	1.00435	0.300254	0.878488	0.236473	0.95078	0.329609		2.27609	0.746835	1.18441	0.347059	1.10529	0.270642	1.31025	0.464567	0.85473	0.207746	1.04263	0.275701
0.903955	0.237052	0.886091	0.217153	1.0371	0.30829	1.00784	0.302799	0.88055	0.238477	0.955478	0.332402		2.29583	0.753165	1.19175	0.35	1.10851	0.272936	1.31192	0.468504	0.862857	0.209507	1.04442	0.278037
0.907445	0.239044	0.888699	0.218978	1.04871	0.310881	1.01479	0.305344	0.881694	0.240481	0.957507	0.335196		2.29699	0.759494	1.1961	0.352941	1.10856	0.275229	1.35477	0.472441	0.866761	0.211268	1.04794	0.280374
0.926556	0.241036	0.889358	0.220803	1.0556	0.313472	1.02375	0.307888	0.882373	0.242485	0.962108	0.337989		2.31643	0.765823	1.22259	0.355882	1.10998	0.277523	1.35632	0.476378	0.869149	0.213028	1.05037	0.28271
0.931783	0.243028	0.890233	0.222628	1.05869	0.316062	1.02489	0.310433	0.882565	0.244489	0.965295	0.340782		2.32012	0.772152	1.23805	0.358824	1.11522	0.279817	1.37035	0.480315	0.869855	0.214789	1.05803	0.285047
0.934647	0.24502	0.897086	0.224453	1.06727	0.318653	1.0296	0.312977	0.895271	0.246493	0.967296	0.343575		2.32597	0.778481	1.24124	0.361765	1.11747	0.28211	1.38409	0.484252	0.874425	0.216549	1.06961	0.287383
0.949591	0.247012	0.910062	0.226277	1.06763	0.321244	1.03139	0.315522	0.90229	0.248497	0.972639	0.346369		2.43412	0.78481	1.25112	0.364706	1.12002	0.284404	1.3864	0.488189	0.884922	0.21831	1.07139	0.28972
0.968108	0.249004	0.915855	0.228102	1.06776	0.323834	1.03289	0.318066	0.902572	0.250501	0.973251	0.349162		2.53425	0.791139	1.25683	0.367647	1.12609	0.286697	1.39257	0.492126	0.885786	0.22007	1.07561	0.292056
0.97062	0.250996	0.939214	0.229927	1.07487	0.326425	1.03825	0.320611	0.909562	0.252505	0.974885	0.351955		2.54075	0.797468	1.26077	0.370588	1.12694	0.288991	1.40298	0.496063	0.887043	0.221831	1.0798	0.294393
0.9751	0.252988	0.945914	0.231752	1.07501	0.329016	1.03907	0.323155	0.913098	0.254509	0.980705	0.354749		2.57605	0.803797	1.2627	0.373529	1.12816	0.291284	1.41994	0.5	0.889098	0.223592	1.08322	0.296729
0.982997	0.25498	0.946065	0.233577	1.08357	0.331606	1.04583	0.3257	0.917985	0.256513	0.995205	0.357542		2.62752	0.810127	1.27045	0.376471	1.12943	0.293578	1.42523	0.503937	0.890225	0.225352	1.08449	0.299065
0.990254	0.256972	0.946151	0.235401	1.08715	0.334197	1.05454	0.328244	0.91964	0.258517	0.997497	0.360335		2.66237	0.816456	1.28492	0.379412	1.1318	0.295872	1.44687	0.507874	0.890357	0.227113	1.08594	0.301402
0.993687	0.258964	0.947078	0.237226	1.08867	0.336788	1.05633	0.330789	0.920752	0.260521	0.999538	0.363128		2.6828	0.822785	1.29102	0.382353	1.1346	0.298165	1.4494	0.511811	0.890631	0.228873	1.09394	0.303738
0.99643	0.260956	0.950296	0.239051	1.09994	0.339378	1.0585	0.333333	0.923714	0.262525	1.02193	0.365922		2.69654	0.829114	1.30812	0.385294	1.13652	0.300459	1.45039	0.515748	0.891702	0.230634	1.1005	0.306075
1.00482	0.262948	0.95129	0.240876	1.10369	0.341969	1.06517	0.335878	0.925458	0.264529	1.02492	0.368715		2.69808	0.835443	1.31782	0.388235	1.1396	0.302752	1.4513	0.519685	0.898323	0.232394	1.10133	0.308411
1.00717	0.26494	0.960538	0.242701	1.11826	0.34456	1.07648	0.338422	0.931229	0.266533	1.04464	0.371508		2.7376	0.841772	1.32758	0.391176	1.14595	0.305046	1.45891	0.523622	0.903056	0.234155	1.10244	0.310748
1.00849	0.266932	0.980145	0.244526	1.12952	0.34715	1.08321	0.340967	0.935088	0.268537	1.05615	0.374302		2.75109	0.848101	1.33235	0.394118	1.146	0.307339	1.48529	0.527559	0.907328	0.235915	1.10483	0.313084
1.01864	0.268924	0.980534	0.24635	1.13155	0.349741	1.08335	0.343511	0.935408	0.270541	1.05814	0.377095		2.76379	0.85443	1.33321	0.397059	1.14645	0.309633	1.48542	0.531496	0.912864	0.237676	1.12626	0.315421
1.02318	0.270916	0.981347	0.248175	1.13229	0.352332	1.08467	0.346056	0.93855	0.272545	1.05905	0.379888		2.93432	0.860759	1.33673	0.4	1.14685	0.311927	1.48647	0.535433	0.912974	0.239437	1.12641	0.317757
1.02748	0.272908	0.985368	0.25	1.133	0.354922	1.08957	0.348601	0.943067	0.274549	1.07077	0.382682		2.9411	0.867089	1.33708	0.402941	1.15702	0.31422	1.50533	0.53937	0.916749	0.241197	1.13613	0.320093
1.03448	0.2749	0.985919	0.251825	1.13833	0.357513	1.10237	0.351145	0.948708	0.276553	1.07361	0.385475		2.95491	0.873418	1.33836	0.405882	1.15922	0.316514	1.52351	0.543307	0.926912	0.242958	1.13938	0.32243
1.03481	0.276892	0.987021	0.25365	1.14777	0.360104	1.10312	0.35369	0.955193	0.278557	1.08397	0.388268		2.95787	0.879747	1.35409	0.408824	1.16042	0.318807	1.53753	0.547244	0.929354	0.244718	1.14525	0.324766
1.044	0.278884	0.988368	0.255474	1.14918	0.362694	1.10421	0.356234	0.962038	0.280561	1.08528	0.391061		2.97368	0.886076	1.36261	0.411765	1.16772	0.321101	1.54222	0.551181	0.929821	0.246479	1.15339	0.327103
1.05007	0.280876	0.991218	0.257299	1.15397	0.365285	1.10536	0.358779	0.967214	0.282565	1.09031	0.393855		3.01659	0.892405	1.3666	0.414706	1.17419	0.323394	1.54868	0.555118	0.939063	0.248239	1.17106	0.329439
1.05151	0.282869	0.993788	0.259124	1.15472	0.367876	1.10722	0.361323	0.973384	0.284569	1.09219	0.396648		3.06172	0.898734	1.37382	0.417647	1.17651	0.325688	1.5488	0.559055	0.942033	0.25	1.17263	0.331776
1.05371	0.284861	1.00404	0.260949	1.15906	0.370466	1.11501	0.363868	0.976697	0.286573	1.09849	0.399441		3.07242	0.905063	1.3763	0.420588	1.18247	0.327982	1.57931	0.562992	0.942608	0.251761	1.17517	0.334112
1.05704	0.286853	1.00594	0.262774	1.16088	0.373057	1.11923	0.366412	0.984144	0.288577	1.09864	0.402235		3.11693	0.911392	1.37725	0.423529	1.18534	0.330275	1.58229	0.566929	0.943809	0.253521	1.1756	0.336449
1.06812	0.288845	1.00903	0.264599	1.18398	0.375648	1.11934	0.368957	0.985685	0.290581	1.0988	0.405028		3.14747	0.917722	1.38481	0.426471	1.18661	0.332569	1.58727	0.570866	0.950827	0.255282	1.17827	0.338785
1.06891	0.290837	1.01329	0.266423	1.19999	0.378238	1.12095	0.371501	0.985903	0.292585	1.11217	0.407821		3.16533	0.924051	1.38532	0.429412	1.18662	0.334862	1.59275	0.574803	0.954688	0.257042	1.1934	0.341121
1.07015	0.292829	1.01528	0.268248	1.20832	0.380829	1.13058	0.374046	0.988233	0.294589	1.11291	0.410615		3.1881	0.93038	1.42376	0.432353	1.18953	0.337156	1.59295	0.57874	0.955501	0.258803	1.19675	0.343458
1.07184	0.294821	1.01612	0.270073	1.21268	0.38342	1.13846	0.37659	0.991939	0.296593	1.12089	0.413408		3.25058	0.936709	1.43869	0.435294	1.19078	0.33945	1.60662	0.582677	0.964931	0.260563	1.19813	0.345794
1.0719	0.296813	1.0172	0.271898	1.21299	0.38601	1.1412	0.379135	0.992596	0.298597	1.13928	0.416201		3.26878	0.943038	1.43955	0.438235	1.19281	0.341743	1.60879	0.586614	0.969887	0.262324	1.19919	0.348131
1.07213	0.298805	1.01926	0.273723	1.22254	0.388601	1.14271	0.381679	0.995674	0.300601	1.14346	0.418994		3.2806	0.949367	1.44344	0.441176	1.19291	0.344037	1.61623	0.590551	0.972949	0.264085	1.2098	0.350467
1.08436	0.300797	1.02635	0.275547	1.22606	0.391192	1.14772	0.384224	0.995937	0.302605	1.1556	0.421788		3.28648	0.955696	1.44744	0.444118	1.20658	0.34633	1.62463	0.594488	0.974818	0.265845	1.21108	0.352804
1.08467	0.302789	1.02728	0.277372	1.22748	0.393782	1.15194	0.386768	1.00482	0.304609	1.15744	0.424581		3.30551	0.962025	1.44968	0.447059	1.21901	0.348624	1.62505	0.598425	0.981269	0.267606	1.21308	0.35514
1.09486	0.304781	1.02951	0.279197	1.23315	0.396373	1.15784	0.389313	1.00948	0.306613	1.15841	0.427374		3.3876	0.968354	1.47227	0.45	1.22227	0.350917	1.64614	0.602362	0.989966	0.269366	1.22042	0.357477
1.09658	0.306773	1.02984	0.281022	1.23795	0.398964	1.17652	0.391858	1.01007	0.308617	1.16306	0.430168		3.43187	0.974684	1.47549	0.452941	1.23356	0.353211	1.65327	0.606299	0.991889	0.271127	1.24994	0.359813
1.09713	0.308765	1.04155	0.282847	1.24624	0.401554	1.17813	0.394402	1.01084	0.310621	1.16505	0.432961		3.43318	0.981013	1.48196	0.455882	1.23652	0.355505	1.67995	0.610236	0.992388	0.272887	1.27817	0.36215
1.1044	0.310757	1.04163	0.284672	1.25679	0.404145	1.19844	0.396947	1.01693	0.312625	1.16716	0.435754		3.43469	0.987342	1.48517	0.458824	1.24076	0.357798	1.68049	0.614173	1.00093	0.274648	1.28207	0.364486
1.10797	0.312749	1.04218	0.286496	1.25842	0.406736	1.21234	0.399491	1.01762	0.314629	1.16864	0.438547		3.69388	0.993671	1.48537	0.461765	1.24576	0.360092	1.68587	0.61811	1.00144	0.276408	1.28996	0.366822
1.12733	0.314741	1.04407	0.288321	1.26327	0.409326	1.21259	0.402036	1.024	0.316633	1.17249	0.441341		3.8985	1	1.49018	0.464706	1.24699	0.362385	1.68652	0.622047	1.00265	0.278169	1.29374	0.369159
1.12982	0.316733	1.04706	0.290146	1.26408	0.411917	1.21489	0.40458	1.02454	0.318637	1.18444	0.444134				1.49843	0.467647	1.25557	0.364679	1.72217	0.625984	1.00382	0.27993	1.29996	0.371495
1.12986	0.318725	1.04765	0.291971	1.26978	0.414508	1.24394	0.407125	1.02643	0.320641	1.19062	0.446927				1.49865	0.470588	1.26105	0.366972	1.73449	0.629921	1.00808	0.28169	1.30087	0.373832
1.13879	0.320717	1.05196	0.293796	1.27538	0.417098	1.24805	0.409669	1.02954	0.322645	1.19483	0.449721				1.50661	0.473529	1.26344	0.369266	1.74079	0.633858	1.01077	0.283451	1.3068	0.376168
1.15121	0.322709	1.05514	0.29562	1.28072	0.419689	1.25087	0.412214	1.02978	0.324649	1.19637	0.452514				1.50786	0.476471	1.26678	0.37156	1.74137	0.637795	1.01727	0.285211	1.30968	0.378505
1.15943	0.324701	1.05957	0.297445	1.29039	0.42228	1.25617	0.414758	1.03567	0.326653	1.20128	0.455307				1.51161	0.479412	1.26976	0.373853	1.75105	0.641732	1.02275	0.286972	1.31134	0.380841
1.16787	0.326693	1.06634	0.29927	1.29201	0.42487	1.26583	0.417303	1.04129	0.328657	1.20868	0.458101				1.52181	0.482353	1.27175	0.376147	1.75406	0.645669	1.02639	0.288732	1.31237	0.383178
1.17228	0.328685	1.07015	0.301095	1.29389	0.427461	1.26594	0.419847	1.04192	0.330661	1.22081	0.460894				1.5336	0.485294	1.27269	0.37844	1.75563	0.649606	1.02653	0.290493	1.31652	0.385514
1.17348	0.330677	1.07028	0.30292	1.29619	0.430052	1.27029	0.422392	1.04432	0.332665	1.2226	0.463687				1.5354	0.488235	1.29508	0.380734	1.7725	0.653543	1.03808	0.292254	1.3166	0.38785
1.17949	0.332669	1.07237	0.304745	1.32468	0.432642	1.28007	0.424936	1.05298	0.334669	1.23782	0.46648				1.55103	0.491176	1.29874	0.383028	1.78081	0.65748	1.04036	0.294014	1.32379	0.390187
1.1818	0.334661	1.07897	0.306569	1.33395	0.435233	1.28007	0.427481	1.05553	0.336673	1.24616	0.469274				1.56373	0.494118	1.29948	0.385321	1.78276	0.661417	1.04146	0.295775	1.32838	0.392523
1.18882	0.336653	1.082	0.308394	1.33713	0.437824	1.28266	0.430025	1.06255	0.338677	1.25543	0.472067				1.5665	0.497059	1.30146	0.387615	1.78758	0.665354	1.04523	0.297535	1.33372	0.39486
1.18936	0.338645	1.08268	0.310219	1.34478	0.440415	1.28342	0.43257	1.06283	0.340681	1.26069	0.47486				1.57014	0.5	1.30869	0.389908	1.80434	0.669291	1.04798	0.299296	1.33838	0.397196
1.19947	0.340637	1.09163	0.312044	1.34683	0.443005	1.28884	0.435115	1.07136	0.342685	1.26087	0.477654				1.5745	0.502941	1.31997	0.392202	1.81397	0.673228	1.05042	0.301056	1.34048	0.399533
1.20442	0.342629	1.09763	0.313869	1.35547	0.445596	1.29351	0.437659	1.08265	0.344689	1.26922	0.480447				1.5798	0.505882	1.32267	0.394495	1.83312	0.677165	1.05393	0.302817	1.34255	0.401869
1.21052	0.344622	1.10168	0.315693	1.36694	0.448187	1.29646	0.440204	1.08717	0.346693	1.27326	0.48324				1.58598	0.508824	1.32532	0.396789	1.85034	0.681102	1.05685	0.304577	1.34755	0.404206
1.21754	0.346614	1.10173	0.317518	1.3737	0.450777	1.30606	0.442748	1.0874	0.348697	1.29509	0.486034				1.59175	0.511765	1.33425	0.399083	1.85695	0.685039	1.05719	0.306338	1.35415	0.406542
1.21876	0.348606	1.11277	0.319343	1.38515	0.453368	1.31194	0.445293	1.09086	0.350701	1.30818	0.488827				1.59573	0.514706	1.34504	0.401376	1.859	0.688976	1.06117	0.308099	1.35995	0.408879
1.23689	0.350598	1.12679	0.321168	1.40128	0.455959	1.3239	0.447837	1.09491	0.352705	1.31885	0.49162				1.61719	0.517647	1.35321	0.40367	1.87097	0.692913	1.06324	0.309859	1.36248	0.411215
1.24284	0.35259	1.13137	0.322993	1.41862	0.458549	1.32787	0.450382	1.0967	0.354709	1.3228	0.494413				1.61992	0.520588	1.36022	0.405963	1.87544	0.69685	1.0672	0.31162	1.36523	0.413551
1.25343	0.354582	1.13858	0.324818	1.42723	0.46114	1.33067	0.452926	1.10398	0.356713	1.3295	0.497207				1.64114	0.523529	1.36463	0.408257	1.89975	0.700787	1.07125	0.31338	1.36985	0.415888
1.2592	0.356574	1.14448	0.326642	1.43741	0.463731	1.33305	0.455471	1.11332	0.358717	1.34477	0.5				1.65138	0.526471	1.36854	0.41055	1.90069	0.704724	1.07453	0.315141	1.37452	0.418224
1.26095	0.358566	1.14472	0.328467	1.442	0.466321	1.33478	0.458015	1.11368	0.360721	1.36004	0.502793				1.65189	0.529412	1.37356	0.412844	1.90634	0.708661	1.07986	0.316901	1.37826	0.420561
1.26653	0.360558	1.14597	0.330292	1.45218	0.468912	1.34466	0.46056	1.11717	0.362725	1.36436	0.505587				1.65777	0.532353	1.37772	0.415138	1.93841	0.712598	1.0822	0.318662	1.39718	0.422897
1.27319	0.36255	1.14718	0.332117	1.46551	0.471503	1.34591	0.463104	1.11977	0.364729	1.3692	0.50838				1.66341	0.535294	1.37791	0.417431	1.95507	0.716535	1.08372	0.320423	1.40304	0.425234
1.27721	0.364542	1.14968	0.333942	1.46598	0.474093	1.36108	0.465649	1.13355	0.366733	1.37198	0.511173				1.66554	0.538235	1.38364	0.419725	1.95876	0.720472	1.08732	0.322183	1.40323	0.42757
1.28513	0.366534	1.15251	0.335766	1.47499	0.476684	1.36567	0.468193	1.13815	0.368737	1.37574	0.513966				1.67153	0.541176	1.38652	0.422018	1.97596	0.724409	1.08893	0.323944	1.40538	0.429907
1.29495	0.368526	1.15563	0.337591	1.48073	0.479275	1.37334	0.470738	1.14117	0.370741	1.39296	0.51676				1.67177	0.544118	1.38958	0.424312	2.03364	0.728346	1.09007	0.325704	1.40581	0.432243
1.29619	0.370518	1.16399	0.339416	1.50756	0.481865	1.3973	0.473282	1.14137	0.372745	1.39348	0.519553				1.68415	0.547059	1.39926	0.426606	2.06337	0.732283	1.09582	0.327465	1.40629	0.434579
1.30184	0.37251	1.16601	0.341241	1.51208	0.484456	1.39978	0.475827	1.14194	0.374749	1.40588	0.522346				1.68588	0.55	1.40526	0.428899	2.07759	0.73622	1.09828	0.329225	1.41078	0.436916
1.30509	0.374502	1.17141	0.343066	1.51508	0.487047	1.40129	0.478372	1.14267	0.376754	1.40877	0.52514				1.68801	0.552941	1.40593	0.431193	2.08842	0.740157	1.10404	0.330986	1.41127	0.439252
1.30724	0.376494	1.17446	0.344891	1.51832	0.489637	1.40326	0.480916	1.1429	0.378758	1.41067	0.527933				1.68944	0.555882	1.40711	0.433486	2.09111	0.744094	1.10451	0.332746	1.41549	0.441589
1.311	0.378486	1.18724	0.346715	1.52804	0.492228	1.41014	0.483461	1.14514	0.380762	1.41713	0.530726				1.68992	0.558824	1.4123	0.43578	2.09937	0.748031	1.10502	0.334507	1.42726	0.443925
1.31426	0.380478	1.19776	0.34854	1.5296	0.494819	1.41048	0.486005	1.14918	0.382766	1.42943	0.53352				1.69644	0.561765	1.41268	0.438073	2.12748	0.751969	1.10508	0.336268	1.44898	0.446262
1.32816	0.38247	1.20362	0.350365	1.55082	0.497409	1.42056	0.48855	1.15582	0.38477	1.43414	0.536313				1.70169	0.564706	1.41632	0.440367	2.13383	0.755906	1.11403	0.338028	1.45202	0.448598
1.32924	0.384462	1.20374	0.35219	1.5614	0.5	1.4229	0.491094	1.16225	0.386774	1.44395	0.539106				1.72243	0.567647	1.41645	0.442661	2.1726	0.759843	1.12124	0.339789	1.45404	0.450935
1.33494	0.386454	1.2093	0.354015	1.56287	0.502591	1.4244	0.493639	1.16811	0.388778	1.44475	0.541899				1.72928	0.570588	1.42291	0.444954	2.17724	0.76378	1.12446	0.341549	1.45949	0.453271
1.33526	0.388446	1.21956	0.355839	1.57575	0.505181	1.43113	0.496183	1.17268	0.390782	1.44926	0.544693				1.72937	0.573529	1.43147	0.447248	2.18167	0.767717	1.12456	0.34331	1.45971	0.455607
1.3356	0.390438	1.2275	0.357664	1.58302	0.507772	1.45851	0.498728	1.17636	0.392786	1.45514	0.547486				1.73488	0.576471	1.43548	0.449541	2.18788	0.771654	1.12889	0.34507	1.46154	0.457944
1.33685	0.39243	1.23054	0.359489	1.58795	0.510363	1.45875	0.501272	1.17639	0.39479	1.45536	0.550279				1.74376	0.579412	1.44565	0.451835	2.19078	0.775591	1.13194	0.346831	1.46532	0.46028
1.33747	0.394422	1.24292	0.361314	1.59845	0.512953	1.46395	0.503817	1.17812	0.396794	1.45692	0.553073				1.74496	0.582353	1.44662	0.454128	2.20446	0.779528	1.13283	0.348592	1.4699	0.462617
1.34681	0.396414	1.24907	0.363139	1.60557	0.515544	1.47175	0.506361	1.18224	0.398798	1.47525	0.555866				1.75176	0.585294	1.47053	0.456422	2.24463	0.783465	1.13414	0.350352	1.47483	0.464953
1.34852	0.398406	1.2496	0.364964	1.60861	0.518135	1.49575	0.508906	1.18226	0.400802	1.49097	0.558659				1.75403	0.588235	1.47839	0.458716	2.24845	0.787402	1.1385	0.352113	1.47752	0.46729
1.34991	0.400398	1.25207	0.366788	1.60944	0.520725	1.49582	0.51145	1.18466	0.402806	1.49674	0.561453				1.76314	0.591176	1.47968	0.461009	2.25091	0.791339	1.14137	0.353873	1.4777	0.469626
1.35385	0.40239	1.2538	0.368613	1.61863	0.523316	1.49805	0.513995	1.18763	0.40481	1.49822	0.564246				1.76617	0.594118	1.49256	0.463303	2.27729	0.795276	1.1419	0.355634	1.49698	0.471963
1.35595	0.404382	1.25504	0.370438	1.62133	0.525907	1.5044	0.516539	1.19082	0.406814	1.50976	0.567039				1.76766	0.597059	1.50055	0.465596	2.29818	0.799213	1.14199	0.357394	1.50023	0.474299
1.35672	0.406375	1.2554	0.372263	1.62213	0.528497	1.52144	0.519084	1.19316	0.408818	1.51209	0.569832				1.77403	0.6	1.5091	0.46789	2.31668	0.80315	1.1472	0.359155	1.50635	0.476636
1.3569	0.408367	1.25822	0.374088	1.62666	0.531088	1.52453	0.521628	1.20399	0.410822	1.51299	0.572626				1.79352	0.602941	1.5105	0.470183	2.3235	0.807087	1.14935	0.360915	1.50733	0.478972
1.359	0.410359	1.26492	0.375912	1.63441	0.533679	1.52846	0.524173	1.20852	0.412826	1.51467	0.575419				1.79456	0.605882	1.51467	0.472477	2.33028	0.811024	1.15139	0.362676	1.51031	0.481308
1.36253	0.412351	1.27109	0.377737	1.63763	0.536269	1.52879	0.526718	1.20877	0.41483	1.51552	0.578212				1.80242	0.608824	1.5147	0.474771	2.33383	0.814961	1.15361	0.364437	1.51418	0.483645
1.38344	0.414343	1.27252	0.379562	1.6504	0.53886	1.53094	0.529262	1.21253	0.416834	1.51789	0.581006				1.81897	0.611765	1.51748	0.477064	2.34719	0.818898	1.15525	0.366197	1.51907	0.485981
1.39239	0.416335	1.27413	0.381387	1.65186	0.541451	1.53476	0.531807	1.22643	0.418838	1.5257	0.583799				1.81938	0.614706	1.52115	0.479358	2.35326	0.822835	1.15598	0.367958	1.52289	0.488318
1.39288	0.418327	1.27547	0.383212	1.65218	0.544041	1.53795	0.534351	1.22723	0.420842	1.53558	0.586592				1.82431	0.617647	1.53632	0.481651	2.3809	0.826772	1.15769	0.369718	1.53699	0.490654
1.40561	0.420319	1.27977	0.385036	1.65523	0.546632	1.54047	0.536896	1.22807	0.422846	1.53713	0.589385				1.83112	0.620588	1.5375	0.483945	2.3822	0.830709	1.15984	0.371479	1.54718	0.492991
1.40761	0.422311	1.28653	0.386861	1.65531	0.549223	1.54378	0.53944	1.23046	0.42485	1.55153	0.592179				1.83794	0.623529	1.53938	0.486239	2.40512	0.834646	1.16279	0.373239	1.54762	0.495327
1.41087	0.424303	1.2894	0.388686	1.66086	0.551813	1.54523	0.541985	1.2395	0.426854	1.55982	0.594972				1.84305	0.626471	1.53989	0.488532	2.44425	0.838583	1.16554	0.375	1.55	0.497664
1.41288	0.426295	1.29743	0.390511	1.6665	0.554404	1.54664	0.544529	1.24224	0.428858	1.56085	0.597765				1.84744	0.629412	1.54219	0.490826	2.44811	0.84252	1.16884	0.376761	1.56243	0.5
1.41698	0.428287	1.2995	0.392336	1.67343	0.556995	1.54989	0.547074	1.24668	0.430862	1.56204	0.600559				1.85441	0.632353	1.54308	0.493119	2.45039	0.846457	1.17068	0.378521	1.5634	0.502336
1.4205	0.430279	1.30568	0.394161	1.6889	0.559585	1.56116	0.549618	1.2496	0.432866	1.56433	0.603352				1.86194	0.635294	1.5432	0.495413	2.45218	0.850394	1.17309	0.380282	1.56806	0.504673
1.422	0.432271	1.30944	0.395985	1.70205	0.562176	1.57962	0.552163	1.25479	0.43487	1.578	0.606145				1.90718	0.638235	1.54573	0.497706	2.50649	0.854331	1.17362	0.382042	1.57544	0.507009
1.42531	0.434263	1.30952	0.39781	1.71093	0.564767	1.58024	0.554707	1.26355	0.436874	1.59406	0.608939				1.9079	0.641176	1.55699	0.5	2.51911	0.858268	1.1746	0.383803	1.5766	0.509346
1.42625	0.436255	1.3102	0.399635	1.71246	0.567358	1.58418	0.557252	1.267	0.438878	1.60034	0.611732				1.91247	0.644118	1.55727	0.502294	2.54183	0.862205	1.17565	0.385563	1.57675	0.511682
1.42951	0.438247	1.31054	0.40146	1.72778	0.569948	1.58468	0.559796	1.26763	0.440882	1.6035	0.614525				1.91248	0.647059	1.55841	0.504587	2.60468	0.866142	1.17979	0.387324	1.57763	0.514019
1.43624	0.440239	1.31352	0.403285	1.7294	0.572539	1.58597	0.562341	1.26879	0.442886	1.62749	0.617318				1.92514	0.65	1.55956	0.506881	2.60824	0.870079	1.1855	0.389085	1.57798	0.516355
1.43962	0.442231	1.32293	0.405109	1.72975	0.57513	1.59255	0.564885	1.26906	0.44489	1.64936	0.620112				1.92556	0.652941	1.56635	0.509174	2.62705	0.874016	1.19404	0.390845	1.58507	0.518692
1.44403	0.444223	1.32837	0.406934	1.73305	0.57772	1.61095	0.56743	1.26948	0.446894	1.65433	0.622905				1.93911	0.655882	1.56673	0.511468	2.65164	0.877953	1.19815	0.392606	1.58793	0.521028
1.45408	0.446215	1.33206	0.408759	1.73843	0.580311	1.61509	0.569975	1.27042	0.448898	1.65939	0.625698				1.94267	0.658824	1.56898	0.513761	2.70483	0.88189	1.20115	0.394366	1.58817	0.523364
1.46142	0.448207	1.33484	0.410584	1.74971	0.582902	1.61892	0.572519	1.27235	0.450902	1.67496	0.628492				1.9448	0.661765	1.57093	0.516055	2.74971	0.885827	1.20248	0.396127	1.5927	0.525701
1.47008	0.450199	1.33615	0.412409	1.75241	0.585492	1.62834	0.575064	1.27875	0.452906	1.67808	0.631285				1.97676	0.664706	1.57616	0.518349	2.76344	0.889764	1.21542	0.397887	1.5968	0.528037
1.48044	0.452191	1.33845	0.414234	1.75738	0.588083	1.63288	0.577608	1.27906	0.45491	1.68817	0.634078				1.97762	0.667647	1.57812	0.520642	2.78447	0.893701	1.21557	0.399648	1.59775	0.530374
1.48168	0.454183	1.34137	0.416058	1.75998	0.590674	1.63764	0.580153	1.29114	0.456914	1.69288	0.636872				1.98842	0.670588	1.58821	0.522936	2.79099	0.897638	1.2156	0.401408	1.59902	0.53271
1.48233	0.456175	1.34207	0.417883	1.77428	0.593264	1.64257	0.582697	1.29568	0.458918	1.71468	0.639665				1.99035	0.673529	1.58932	0.525229	2.79572	0.901575	1.21898	0.403169	1.60137	0.535047
1.4872	0.458167	1.34253	0.419708	1.77862	0.595855	1.64288	0.585242	1.30888	0.460922	1.72024	0.642458				1.9904	0.676471	1.59827	0.527523	2.81924	0.905512	1.21922	0.40493	1.60214	0.537383
1.49551	0.460159	1.34284	0.421533	1.78116	0.598446	1.64664	0.587786	1.31303	0.462926	1.73066	0.645251				1.99988	0.679412	1.59906	0.529817	2.85381	0.909449	1.22314	0.40669	1.60281	0.53972
1.49614	0.462151	1.35106	0.423358	1.78261	0.601036	1.64678	0.590331	1.32141	0.46493	1.75006	0.648045				2.02262	0.682353	1.60468	0.53211	2.85416	0.913386	1.22497	0.408451	1.60815	0.542056
1.51517	0.464143	1.35227	0.425182	1.79236	0.603627	1.64981	0.592875	1.33696	0.466934	1.7502	0.650838				2.02584	0.685294	1.61023	0.534404	2.9231	0.917323	1.2285	0.410211	1.63067	0.544393
1.52166	0.466135	1.36161	0.427007	1.79259	0.606218	1.66011	0.59542	1.33749	0.468938	1.76745	0.653631				2.02772	0.688235	1.62001	0.536697	2.99287	0.92126	1.22918	0.411972	1.64367	0.546729
1.5222	0.468127	1.37622	0.428832	1.81612	0.608808	1.66224	0.597964	1.34386	0.470942	1.78795	0.656425				2.02842	0.691176	1.62774	0.538991	3.02475	0.925197	1.24368	0.413732	1.64828	0.549065
1.53336	0.47012	1.37685	0.430657	1.81618	0.611399	1.67593	0.600509	1.34576	0.472946	1.81614	0.659218				2.03254	0.694118	1.63161	0.541284	3.02993	0.929134	1.24417	0.415493	1.6587	0.551402
1.53887	0.472112	1.38347	0.432482	1.81784	0.61399	1.68411	0.603053	1.34649	0.47495	1.81679	0.662011				2.06611	0.697059	1.63523	0.543578	3.10533	0.933071	1.24481	0.417254	1.66096	0.553738
1.53921	0.474104	1.38493	0.434307	1.81832	0.61658	1.6879	0.605598	1.35359	0.476954	1.84904	0.664804				2.09061	0.7	1.63802	0.545872	3.15492	0.937008	1.24634	0.419014	1.66414	0.556075
1.54017	0.476096	1.39464	0.436131	1.8268	0.619171	1.69481	0.608142	1.35857	0.478958	1.85492	0.667598				2.09853	0.702941	1.64506	0.548165	3.18728	0.940945	1.24678	0.420775	1.67684	0.558411
1.54158	0.478088	1.39896	0.437956	1.83473	0.621762	1.70467	0.610687	1.37781	0.480962	1.8781	0.670391				2.10045	0.705882	1.65578	0.550459	3.23058	0.944882	1.25438	0.422535	1.68379	0.560748
1.54302	0.48008	1.40557	0.439781	1.83805	0.624352	1.71003	0.613232	1.38062	0.482966	1.87859	0.673184				2.10113	0.708824	1.65629	0.552752	3.30871	0.948819	1.25578	0.424296	1.69703	0.563084
1.54612	0.482072	1.40647	0.441606	1.83967	0.626943	1.7171	0.615776	1.38156	0.48497	1.88279	0.675978				2.12887	0.711765	1.65918	0.555046	3.36018	0.952756	1.25672	0.426056	1.70018	0.565421
1.5468	0.484064	1.40913	0.443431	1.84652	0.629534	1.72146	0.618321	1.38449	0.486974	1.88849	0.678771				2.1425	0.714706	1.66379	0.557339	3.54657	0.956693	1.25693	0.427817	1.70554	0.567757
1.5499	0.486056	1.41327	0.445255	1.88086	0.632124	1.72316	0.620865	1.38469	0.488978	1.93863	0.681564				2.15231	0.717647	1.66865	0.559633	3.57383	0.96063	1.26317	0.429577	1.7216	0.570093
1.55328	0.488048	1.42252	0.44708	1.89806	0.634715	1.72796	0.62341	1.38722	0.490982	1.95931	0.684358				2.17142	0.720588	1.67927	0.561927	3.62388	0.964567	1.26399	0.431338	1.72926	0.57243
1.5576	0.49004	1.42284	0.448905	1.90063	0.637306	1.73674	0.625954	1.39039	0.492986	1.96806	0.687151				2.17687	0.723529	1.69714	0.56422	3.62871	0.968504	1.26833	0.433099	1.73078	0.574766
1.55909	0.492032	1.43984	0.45073	1.92354	0.639896	1.73943	0.628499	1.39176	0.49499	1.97189	0.689944				2.17867	0.726471	1.70363	0.566514	3.65143	0.972441	1.26968	0.434859	1.73334	0.577103
1.56097	0.494024	1.44446	0.452555	1.931	0.642487	1.74391	0.631043	1.4	0.496994	1.97705	0.692737				2.20053	0.729412	1.70505	0.568807	3.6911	0.976378	1.27608	0.43662	1.73496	0.579439
1.56424	0.496016	1.44446	0.45438	1.9398	0.645078	1.74406	0.633588	1.40612	0.498998	1.98669	0.695531				2.20333	0.732353	1.7096	0.571101	3.78348	0.980315	1.28302	0.43838	1.73612	0.581776
1.57245	0.498008	1.44556	0.456204	1.96281	0.647668	1.75754	0.636132	1.40782	0.501002	2.02109	0.698324				2.20414	0.735294	1.73051	0.573394	3.80444	0.984252	1.28992	0.440141	1.74143	0.584112
1.5822	0.5	1.45437	0.458029	1.96349	0.650259	1.75938	0.638677	1.41272	0.503006	2.03625	0.701117				2.21546	0.738235	1.73136	0.575688	3.83104	0.988189	1.29565	0.441901	1.74992	0.586449
1.58636	0.501992	1.45475	0.459854	1.98636	0.65285	1.76452	0.641221	1.42567	0.50501	2.03994	0.703911				2.22311	0.741176	1.73176	0.577982	3.83207	0.992126	1.29594	0.443662	1.75817	0.588785
1.59105	0.503984	1.45751	0.461679	1.98727	0.65544	1.77481	0.643766	1.4336	0.507014	2.04311	0.706704				2.22981	0.744118	1.75133	0.580275	4.02828	0.996063	1.30441	0.445423	1.76163	0.591121
1.60405	0.505976	1.4696	0.463504	2.00311	0.658031	1.77491	0.64631	1.4597	0.509018	2.05282	0.709497				2.24692	0.747059	1.75459	0.582569	4.4919	1	1.30507	0.447183	1.78149	0.593458
1.61875	0.507968	1.4717	0.465328	2.01065	0.660622	1.788	0.648855	1.46144	0.511022	2.06942	0.712291				2.3226	0.75	1.76398	0.584862			1.30985	0.448944	1.79281	0.595794
1.6237	0.50996	1.48932	0.467153	2.03119	0.663212	1.807	0.651399	1.46152	0.513026	2.07881	0.715084				2.32749	0.752941	1.76581	0.587156			1.32486	0.450704	1.79526	0.598131
1.62867	0.511952	1.49374	0.468978	2.04405	0.665803	1.80772	0.653944	1.46217	0.51503	2.08011	0.717877				2.32894	0.755882	1.7732	0.58945			1.33016	0.452465	1.81138	0.600467
1.63233	0.513944	1.4957	0.470803	2.04809	0.668394	1.8094	0.656489	1.47085	0.517034	2.08285	0.72067				2.33426	0.758824	1.7738	0.591743			1.33118	0.454225	1.8307	0.602804
1.63286	0.515936	1.50249	0.472628	2.0644	0.670984	1.81672	0.659033	1.47773	0.519038	2.08408	0.723464				2.3343	0.761765	1.77728	0.594037			1.3322	0.455986	1.83782	0.60514
1.64501	0.517928	1.50282	0.474453	2.07513	0.673575	1.82313	0.661578	1.48191	0.521042	2.09421	0.726257				2.33723	0.764706	1.77991	0.59633			1.33421	0.457746	1.84009	0.607477
1.65104	0.51992	1.50655	0.476277	2.07971	0.676166	1.82313	0.664122	1.48865	0.523046	2.10223	0.72905				2.34617	0.767647	1.78047	0.598624			1.33544	0.459507	1.85844	0.609813
1.65217	0.521912	1.50894	0.478102	2.13099	0.678756	1.82497	0.666667	1.48866	0.52505	2.10356	0.731844				2.3517	0.770588	1.78206	0.600917			1.33934	0.461268	1.8605	0.61215
1.65945	0.523904	1.50972	0.479927	2.13166	0.681347	1.82669	0.669211	1.49183	0.527054	2.10516	0.734637				2.35462	0.773529	1.79252	0.603211			1.33991	0.463028	1.86203	0.614486
1.66349	0.525896	1.51167	0.481752	2.13191	0.683938	1.83739	0.671756	1.50111	0.529058	2.12126	0.73743				2.35842	0.776471	1.81052	0.605505			1.34231	0.464789	1.86763	0.616822
1.66585	0.527888	1.52596	0.483577	2.14319	0.686528	1.84093	0.6743	1.50931	0.531062	2.12832	0.740223				2.36728	0.779412	1.81203	0.607798			1.34275	0.466549	1.87912	0.619159
1.67267	0.52988	1.53139	0.485401	2.14345	0.689119	1.85569	0.676845	1.51293	0.533066	2.13607	0.743017				2.36821	0.782353	1.82036	0.610092			1.34323	0.46831	1.88381	0.621495
1.67507	0.531873	1.53187	0.487226	2.14707	0.69171	1.85678	0.679389	1.51724	0.53507	2.15166	0.74581				2.38473	0.785294	1.82322	0.612385			1.35105	0.47007	1.88892	0.623832
1.67687	0.533865	1.53194	0.489051	2.15035	0.694301	1.86175	0.681934	1.52351	0.537074	2.1711	0.748603				2.39118	0.788235	1.82589	0.614679			1.35529	0.471831	1.8917	0.626168
1.67879	0.535857	1.53824	0.490876	2.15327	0.696891	1.87678	0.684478	1.53669	0.539078	2.18773	0.751397				2.39282	0.791176	1.82982	0.616972			1.37234	0.473592	1.89349	0.628505
1.67936	0.537849	1.54331	0.492701	2.15852	0.699482	1.87887	0.687023	1.53778	0.541082	2.19442	0.75419				2.41949	0.794118	1.83954	0.619266			1.37338	0.475352	1.9092	0.630841
1.6799	0.539841	1.54331	0.494526	2.16545	0.702073	1.88071	0.689567	1.55551	0.543086	2.19585	0.756983				2.43707	0.797059	1.84827	0.62156			1.3765	0.477113	1.91836	0.633178
1.68148	0.541833	1.54368	0.49635	2.1723	0.704663	1.88301	0.692112	1.56849	0.54509	2.22614	0.759777				2.46476	0.8	1.87204	0.623853			1.38885	0.478873	1.92358	0.635514
1.68346	0.543825	1.54897	0.498175	2.20348	0.707254	1.8904	0.694656	1.57549	0.547094	2.24146	0.76257				2.46705	0.802941	1.87457	0.626147			1.39134	0.480634	1.95282	0.63785
1.68819	0.545817	1.55876	0.5	2.20531	0.709845	1.89473	0.697201	1.58273	0.549098	2.25579	0.765363				2.4687	0.805882	1.87735	0.62844			1.41027	0.482394	1.97316	0.640187
1.70017	0.547809	1.561	0.501825	2.22371	0.712435	1.90095	0.699746	1.59296	0.551102	2.26078	0.768156				2.48483	0.808824	1.88861	0.630734			1.41383	0.484155	1.97373	0.642523
1.71232	0.549801	1.57142	0.50365	2.22572	0.715026	1.90964	0.70229	1.59998	0.553106	2.26959	0.77095				2.48512	0.811765	1.89501	0.633028			1.41911	0.485915	1.97426	0.64486
1.71973	0.551793	1.58301	0.505474	2.23249	0.717617	1.91804	0.704835	1.60149	0.55511	2.28715	0.773743				2.48865	0.814706	1.89634	0.635321			1.4224	0.487676	1.9765	0.647196
1.74448	0.553785	1.60942	0.507299	2.23273	0.720207	1.92	0.707379	1.60615	0.557114	2.29181	0.776536				2.49606	0.817647	1.90015	0.637615			1.42656	0.489437	1.97838	0.649533
1.75133	0.555777	1.614	0.509124	2.24142	0.722798	1.93741	0.709924	1.61437	0.559118	2.30957	0.77933				2.52469	0.820588	1.90566	0.639908			1.42822	0.491197	1.98202	0.651869
1.76016	0.557769	1.61562	0.510949	2.24551	0.725389	1.94122	0.712468	1.61494	0.561122	2.32133	0.782123				2.52875	0.823529	1.90603	0.642202			1.43468	0.492958	1.98475	0.654206
1.76858	0.559761	1.61697	0.512774	2.25041	0.727979	1.94126	0.715013	1.61784	0.563126	2.33337	0.784916				2.53186	0.826471	1.91256	0.644495			1.43674	0.494718	1.99157	0.656542
1.77371	0.561753	1.62288	0.514599	2.2542	0.73057	1.95562	0.717557	1.61835	0.56513	2.35193	0.787709				2.54154	0.829412	1.92133	0.646789			1.43813	0.496479	1.99315	0.658879
1.77652	0.563745	1.62309	0.516423	2.25929	0.733161	1.9629	0.720102	1.61912	0.567134	2.35662	0.790503				2.56826	0.832353	1.92205	0.649083			1.4393	0.498239	1.99397	0.661215
1.78039	0.565737	1.62598	0.518248	2.26294	0.735751	1.97524	0.722646	1.62071	0.569138	2.36567	0.793296				2.57307	0.835294	1.94552	0.651376			1.44562	0.5	2.00011	0.663551
1.7884	0.567729	1.62837	0.520073	2.27736	0.738342	1.9781	0.725191	1.6383	0.571142	2.37909	0.796089				2.59323	0.838235	1.94903	0.65367			1.44753	0.501761	2.00273	0.665888
1.79086	0.569721	1.64381	0.521898	2.28487	0.740933	1.98485	0.727735	1.64389	0.573146	2.39495	0.798883				2.59752	0.841176	1.95018	0.655963			1.45808	0.503521	2.00405	0.668224
1.79608	0.571713	1.64612	0.523723	2.29005	0.743523	1.99702	0.73028	1.66441	0.57515	2.39634	0.801676				2.60126	0.844118	1.95623	0.658257			1.46243	0.505282	2.00604	0.670561
1.80327	0.573705	1.65193	0.525547	2.29739	0.746114	1.99702	0.732824	1.67399	0.577154	2.40673	0.804469				2.63395	0.847059	1.96	0.66055			1.46624	0.507042	2.00942	0.672897
1.83091	0.575697	1.65238	0.527372	2.32342	0.748705	1.99714	0.735369	1.68225	0.579158	2.42135	0.807263				2.63561	0.85	1.96064	0.662844			1.46768	0.508803	2.02793	0.675234
1.83183	0.577689	1.65313	0.529197	2.34086	0.751295	2.00474	0.737913	1.68731	0.581162	2.4433	0.810056				2.63666	0.852941	1.96167	0.665138			1.47544	0.510563	2.0306	0.67757
1.83592	0.579681	1.65752	0.531022	2.34667	0.753886	2.01153	0.740458	1.69822	0.583166	2.45695	0.812849				2.6442	0.855882	1.96284	0.667431			1.4771	0.512324	2.03888	0.679907
1.8376	0.581673	1.66291	0.532847	2.35406	0.756477	2.01604	0.743003	1.70051	0.58517	2.46822	0.815642				2.66176	0.858824	1.97806	0.669725			1.47716	0.514085	2.03989	0.682243
1.83804	0.583665	1.66364	0.534672	2.35486	0.759067	2.0694	0.745547	1.70469	0.587174	2.51486	0.818436				2.66212	0.861765	1.97915	0.672018			1.47779	0.515845	2.06264	0.684579
1.8432	0.585657	1.66648	0.536496	2.35739	0.761658	2.07136	0.748092	1.70805	0.589178	2.51498	0.821229				2.66217	0.864706	1.99347	0.674312			1.48042	0.517606	2.09421	0.686916
1.8496	0.587649	1.66942	0.538321	2.36742	0.764249	2.08098	0.750636	1.71482	0.591182	2.51772	0.824022				2.67389	0.867647	2.00294	0.676606			1.48329	0.519366	2.10154	0.689252
1.85194	0.589641	1.67225	0.540146	2.39101	0.766839	2.09133	0.753181	1.7241	0.593186	2.51888	0.826816				2.69495	0.870588	2.01173	0.678899			1.4899	0.521127	2.10587	0.691589
1.86166	0.591633	1.67472	0.541971	2.39518	0.76943	2.09949	0.755725	1.72576	0.59519	2.52074	0.829609				2.70037	0.873529	2.01332	0.681193			1.49211	0.522887	2.10689	0.693925
1.86562	0.593625	1.67558	0.543796	2.39549	0.772021	2.10169	0.75827	1.73552	0.597194	2.52235	0.832402				2.70982	0.876471	2.02616	0.683486			1.49643	0.524648	2.11184	0.696262
1.86771	0.595618	1.67737	0.54562	2.40981	0.774611	2.15001	0.760814	1.73827	0.599198	2.52571	0.835196				2.72163	0.879412	2.03337	0.68578			1.49933	0.526408	2.11565	0.698598
1.88388	0.59761	1.67898	0.547445	2.41029	0.777202	2.15022	0.763359	1.73968	0.601202	2.53292	0.837989				2.72411	0.882353	2.05037	0.688073			1.50097	0.528169	2.12411	0.700935
1.88563	0.599602	1.70219	0.54927	2.41039	0.779793	2.15456	0.765903	1.7397	0.603206	2.53985	0.840782				2.7477	0.885294	2.07134	0.690367			1.51109	0.52993	2.12425	0.703271
1.88813	0.601594	1.70572	0.551095	2.41819	0.782383	2.16826	0.768448	1.74015	0.60521	2.54503	0.843575				2.78545	0.888235	2.07854	0.692661			1.51381	0.53169	2.13408	0.705607
1.88822	0.603586	1.71628	0.55292	2.41932	0.784974	2.17811	0.770992	1.74945	0.607214	2.54637	0.846369				2.78579	0.891176	2.07901	0.694954			1.51496	0.533451	2.135	0.707944
1.88832	0.605578	1.71688	0.554745	2.43336	0.787565	2.17858	0.773537	1.75738	0.609218	2.54734	0.849162				2.79578	0.894118	2.10642	0.697248			1.52229	0.535211	2.14905	0.71028
1.89188	0.60757	1.71775	0.556569	2.43704	0.790155	2.19424	0.776081	1.76723	0.611222	2.56107	0.851955				2.82112	0.897059	2.11284	0.699541			1.53936	0.536972	2.15018	0.712617
1.89365	0.609562	1.71864	0.558394	2.43987	0.792746	2.20108	0.778626	1.76989	0.613226	2.57362	0.854749				2.82398	0.9	2.11624	0.701835			1.54089	0.538732	2.15237	0.714953
1.89374	0.611554	1.72269	0.560219	2.45771	0.795337	2.20619	0.78117	1.77008	0.61523	2.57742	0.857542				2.87277	0.902941	2.11725	0.704128			1.55488	0.540493	2.1577	0.71729
1.89375	0.613546	1.72709	0.562044	2.4618	0.797927	2.20874	0.783715	1.77512	0.617234	2.58097	0.860335				2.88741	0.905882	2.14657	0.706422			1.55526	0.542254	2.16305	0.719626
1.9111	0.615538	1.73723	0.563869	2.4692	0.800518	2.2167	0.78626	1.7846	0.619238	2.58162	0.863128				2.89148	0.908824	2.1565	0.708716			1.55895	0.544014	2.16324	0.721963
1.91352	0.61753	1.74007	0.565693	2.48666	0.803109	2.22688	0.788804	1.78655	0.621242	2.59514	0.865922				2.8926	0.911765	2.1598	0.711009			1.56607	0.545775	2.1656	0.724299
1.91484	0.619522	1.74389	0.567518	2.52062	0.805699	2.22839	0.791349	1.79084	0.623246	2.60669	0.868715				2.89853	0.914706	2.16249	0.713303			1.5693	0.547535	2.16825	0.726636
1.91501	0.621514	1.76185	0.569343	2.52328	0.80829	2.22843	0.793893	1.79575	0.625251	2.61282	0.871508				2.90399	0.917647	2.18493	0.715596			1.5699	0.549296	2.17551	0.728972
1.91549	0.623506	1.76346	0.571168	2.52333	0.810881	2.25229	0.796438	1.80188	0.627255	2.62041	0.874302				2.92212	0.920588	2.20244	0.71789			1.57071	0.551056	2.17754	0.731308
1.91633	0.625498	1.76798	0.572993	2.53486	0.813472	2.2654	0.798982	1.80756	0.629259	2.62186	0.877095				2.92498	0.923529	2.20597	0.720183			1.57321	0.552817	2.18848	0.733645
1.91637	0.62749	1.76955	0.574818	2.53795	0.816062	2.28316	0.801527	1.81055	0.631263	2.6219	0.879888				2.92641	0.926471	2.21289	0.722477			1.57333	0.554577	2.20396	0.735981
1.92541	0.629482	1.77623	0.576642	2.54095	0.818653	2.31091	0.804071	1.82125	0.633267	2.6497	0.882682				2.94134	0.929412	2.21322	0.724771			1.57904	0.556338	2.21416	0.738318
1.93142	0.631474	1.77688	0.578467	2.54548	0.821244	2.38191	0.806616	1.83627	0.635271	2.65512	0.885475				2.95448	0.932353	2.21476	0.727064			1.58689	0.558099	2.23687	0.740654
1.93243	0.633466	1.78381	0.580292	2.54741	0.823834	2.38699	0.80916	1.83767	0.637275	2.66744	0.888268				2.9604	0.935294	2.22312	0.729358			1.58707	0.559859	2.23779	0.742991
1.94344	0.635458	1.78563	0.582117	2.56584	0.826425	2.39491	0.811705	1.85826	0.639279	2.68632	0.891061				2.99262	0.938235	2.22393	0.731651			1.58837	0.56162	2.23876	0.745327
1.94423	0.63745	1.7875	0.583942	2.57328	0.829016	2.39491	0.814249	1.8588	0.641283	2.68666	0.893855				3.00481	0.941176	2.22734	0.733945			1.58978	0.56338	2.24901	0.747664
1.9617	0.639442	1.79599	0.585766	2.60701	0.831606	2.41518	0.816794	1.8589	0.643287	2.68705	0.896648				3.02104	0.944118	2.23122	0.736239			1.59049	0.565141	2.26268	0.75
1.96691	0.641434	1.79624	0.587591	2.626	0.834197	2.42275	0.819338	1.86188	0.645291	2.71883	0.899441				3.0303	0.947059	2.26642	0.738532			1.59445	0.566901	2.26661	0.752336
1.98098	0.643426	1.79912	0.589416	2.62763	0.836788	2.43034	0.821883	1.87686	0.647295	2.72651	0.902235				3.05677	0.95	2.27484	0.740826			1.60022	0.568662	2.27934	0.754673
1.98528	0.645418	1.79948	0.591241	2.64239	0.839378	2.43313	0.824427	1.89743	0.649299	2.7417	0.905028				3.05845	0.952941	2.28009	0.743119			1.60449	0.570423	2.32311	0.757009
1.986	0.64741	1.80274	0.593066	2.64461	0.841969	2.4465	0.826972	1.90569	0.651303	2.7418	0.907821				3.0867	0.955882	2.28354	0.745413			1.60599	0.572183	2.37432	0.759346
1.99379	0.649402	1.80822	0.594891	2.64793	0.84456	2.46156	0.829517	1.91168	0.653307	2.74737	0.910615				3.11682	0.958824	2.28581	0.747706			1.60772	0.573944	2.37818	0.761682
1.99549	0.651394	1.80933	0.596715	2.6481	0.84715	2.47032	0.832061	1.91356	0.655311	2.75091	0.913408				3.16321	0.961765	2.28935	0.75			1.60961	0.575704	2.37947	0.764019
1.99971	0.653386	1.81586	0.59854	2.65885	0.849741	2.4794	0.834606	1.91368	0.657315	2.751	0.916201				3.19277	0.964706	2.30367	0.752294			1.61513	0.577465	2.38914	0.766355
2.01439	0.655378	1.82315	0.600365	2.66375	0.852332	2.49337	0.83715	1.91734	0.659319	2.75913	0.918994				3.21611	0.967647	2.30514	0.754587			1.61784	0.579225	2.39291	0.768692
2.01786	0.657371	1.84899	0.60219	2.66626	0.854922	2.49916	0.839695	1.91755	0.661323	2.76435	0.921788				3.22156	0.970588	2.3228	0.756881			1.61887	0.580986	2.41111	0.771028
2.02309	0.659363	1.85548	0.604015	2.67577	0.857513	2.5271	0.842239	1.9281	0.663327	2.76881	0.924581				3.2731	0.973529	2.32475	0.759174			1.61994	0.582746	2.42382	0.773364
2.02566	0.661355	1.86058	0.605839	2.67861	0.860104	2.5305	0.844784	1.93658	0.665331	2.78854	0.927374				3.30222	0.976471	2.32947	0.761468			1.6261	0.584507	2.43629	0.775701
2.0311	0.663347	1.86066	0.607664	2.68101	0.862694	2.53488	0.847328	1.94415	0.667335	2.79205	0.930168				3.40195	0.979412	2.33117	0.763761			1.62782	0.586268	2.43974	0.778037
2.03255	0.665339	1.86459	0.609489	2.69404	0.865285	2.54857	0.849873	1.94683	0.669339	2.81222	0.932961				3.42981	0.982353	2.35318	0.766055			1.63615	0.588028	2.44997	0.780374
2.04748	0.667331	1.86622	0.611314	2.69419	0.867876	2.54906	0.852417	1.9663	0.671343	2.82398	0.935754				3.53763	0.985294	2.35545	0.768349			1.63869	0.589789	2.45075	0.78271
2.04854	0.669323	1.8676	0.613139	2.69476	0.870466	2.55123	0.854962	1.97375	0.673347	2.84647	0.938547				3.626	0.988235	2.36213	0.770642			1.63969	0.591549	2.46122	0.785047
2.05683	0.671315	1.87377	0.614964	2.69972	0.873057	2.56376	0.857506	1.97822	0.675351	2.85006	0.941341				3.65446	0.991176	2.37021	0.772936			1.64025	0.59331	2.46634	0.787383
2.06849	0.673307	1.87601	0.616788	2.70072	0.875648	2.58504	0.860051	1.97843	0.677355	2.85101	0.944134				3.71958	0.994118	2.37664	0.775229			1.64223	0.59507	2.46715	0.78972
2.07278	0.675299	1.89383	0.618613	2.71043	0.878238	2.60312	0.862595	1.98198	0.679359	2.86712	0.946927				3.80823	0.997059	2.3795	0.777523			1.64372	0.596831	2.48459	0.792056
2.07372	0.677291	1.89463	0.620438	2.71629	0.880829	2.6089	0.86514	1.98283	0.681363	2.8955	0.949721				4.37439	1	2.38657	0.779817			1.65061	0.598592	2.49148	0.794393
2.08125	0.679283	1.91365	0.622263	2.721	0.88342	2.63078	0.867684	1.99148	0.683367	2.91276	0.952514						2.39705	0.78211			1.65178	0.600352	2.5045	0.796729
2.09664	0.681275	1.91633	0.624088	2.74254	0.88601	2.64679	0.870229	1.99909	0.685371	2.93335	0.955307						2.40588	0.784404			1.65718	0.602113	2.50553	0.799065
2.09737	0.683267	1.92403	0.625912	2.75721	0.888601	2.64701	0.872774	2.00971	0.687375	2.94233	0.958101						2.41981	0.786697			1.65781	0.603873	2.53892	0.801402
2.09838	0.685259	1.93033	0.627737	2.76152	0.891192	2.702	0.875318	2.01124	0.689379	2.97995	0.960894						2.43077	0.788991			1.6659	0.605634	2.54532	0.803738
2.11321	0.687251	1.94578	0.629562	2.76202	0.893782	2.718	0.877863	2.01466	0.691383	2.98736	0.963687						2.43088	0.791284			1.6683	0.607394	2.54782	0.806075
2.11965	0.689243	1.95239	0.631387	2.80442	0.896373	2.72052	0.880407	2.01721	0.693387	3.00106	0.96648						2.44244	0.793578			1.67113	0.609155	2.56609	0.808411
2.1206	0.691235	1.95466	0.633212	2.80979	0.898964	2.73024	0.882952	2.02272	0.695391	3.14206	0.969274						2.44381	0.795872			1.67314	0.610915	2.57084	0.810748
2.1266	0.693227	1.95811	0.635036	2.81697	0.901554	2.73682	0.885496	2.02284	0.697395	3.16788	0.972067						2.45617	0.798165			1.67445	0.612676	2.57204	0.813084
2.12822	0.695219	1.96194	0.636861	2.82129	0.904145	2.74719	0.888041	2.02297	0.699399	3.1831	0.97486						2.46268	0.800459			1.67743	0.614437	2.57881	0.815421
2.13254	0.697211	1.97273	0.638686	2.8231	0.906736	2.74918	0.890585	2.03746	0.701403	3.20182	0.977654						2.47075	0.802752			1.68064	0.616197	2.59417	0.817757
2.14146	0.699203	1.97788	0.640511	2.86339	0.909326	2.75006	0.89313	2.03889	0.703407	3.24519	0.980447						2.4853	0.805046			1.68653	0.617958	2.59898	0.820093
2.14209	0.701195	1.97804	0.642336	2.88841	0.911917	2.75668	0.895674	2.05289	0.705411	3.28806	0.98324						2.4878	0.807339			1.6956	0.619718	2.60212	0.82243
2.15315	0.703187	1.99089	0.644161	2.94357	0.914508	2.76274	0.898219	2.06282	0.707415	3.29922	0.986034						2.49382	0.809633			1.69938	0.621479	2.61177	0.824766
2.15648	0.705179	1.99599	0.645985	2.96455	0.917098	2.77322	0.900763	2.06669	0.709419	3.37979	0.988827						2.49488	0.811927			1.70043	0.623239	2.61879	0.827103
2.1569	0.707171	1.99713	0.64781	3.00339	0.919689	2.77358	0.903308	2.06724	0.711423	3.38333	0.99162						2.50291	0.81422			1.70078	0.625	2.62438	0.829439
2.15708	0.709163	1.99899	0.649635	3.02983	0.92228	2.77434	0.905852	2.07353	0.713427	3.77216	0.994413						2.50311	0.816514			1.70154	0.626761	2.63075	0.831776
2.16428	0.711155	2.01422	0.65146	3.03618	0.92487	2.78591	0.908397	2.08474	0.715431	3.81877	0.997207						2.52119	0.818807			1.70264	0.628521	2.65681	0.834112
2.16627	0.713147	2.02664	0.653285	3.03622	0.927461	2.80249	0.910941	2.08506	0.717435	4.47712	1						2.54027	0.821101			1.70276	0.630282	2.65732	0.836449
2.17311	0.715139	2.03647	0.655109	3.05953	0.930052	2.81833	0.913486	2.1005	0.719439								2.55883	0.823394			1.70908	0.632042	2.66281	0.838785
2.17373	0.717131	2.05404	0.656934	3.06636	0.932642	2.8395	0.916031	2.10251	0.721443								2.56575	0.825688			1.7201	0.633803	2.67886	0.841121
2.18369	0.719124	2.06544	0.658759	3.07153	0.935233	2.85748	0.918575	2.11	0.723447								2.57281	0.827982			1.72358	0.635563	2.68719	0.843458
2.19844	0.721116	2.07563	0.660584	3.07793	0.937824	2.90332	0.92112	2.11375	0.725451								2.59309	0.830275			1.74125	0.637324	2.69075	0.845794
2.20552	0.723108	2.08772	0.662409	3.10561	0.940415	2.90932	0.923664	2.14064	0.727455								2.59587	0.832569			1.74515	0.639085	2.69553	0.848131
2.20638	0.7251	2.09645	0.664234	3.14994	0.943005	2.91972	0.926209	2.15041	0.729459								2.6091	0.834862			1.75911	0.640845	2.69558	0.850467
2.21202	0.727092	2.0985	0.666058	3.15613	0.945596	2.94028	0.928753	2.15513	0.731463								2.60952	0.837156			1.76424	0.642606	2.71488	0.852804
2.22614	0.729084	2.11214	0.667883	3.15729	0.948187	2.95308	0.931298	2.1601	0.733467								2.6183	0.83945			1.76528	0.644366	2.72058	0.85514
2.2373	0.731076	2.11304	0.669708	3.16832	0.950777	2.9572	0.933842	2.17975	0.735471								2.63471	0.841743			1.7685	0.646127	2.7303	0.857477
2.24552	0.733068	2.11851	0.671533	3.18472	0.953368	2.95816	0.936387	2.1891	0.737475								2.63681	0.844037			1.77424	0.647887	2.73886	0.859813
2.25829	0.73506	2.1235	0.673358	3.24166	0.955959	2.99859	0.938931	2.19341	0.739479								2.64737	0.84633			1.77965	0.649648	2.74272	0.86215
2.26356	0.737052	2.13468	0.675182	3.24413	0.958549	2.99982	0.941476	2.19922	0.741483								2.65871	0.848624			1.79025	0.651408	2.76315	0.864486
2.2731	0.739044	2.13708	0.677007	3.27973	0.96114	3.04721	0.94402	2.20418	0.743487								2.66306	0.850917			1.79327	0.653169	2.76568	0.866822
2.28268	0.741036	2.13796	0.678832	3.28638	0.963731	3.08386	0.946565	2.2045	0.745491								2.66563	0.853211			1.79615	0.65493	2.76901	0.869159
2.28534	0.743028	2.13823	0.680657	3.28889	0.966321	3.09773	0.949109	2.2079	0.747495								2.69902	0.855505			1.80638	0.65669	2.76965	0.871495
2.30231	0.74502	2.13848	0.682482	3.3172	0.968912	3.10501	0.951654	2.21432	0.749499								2.70051	0.857798			1.81154	0.658451	2.80173	0.873832
2.30243	0.747012	2.1399	0.684307	3.31905	0.971503	3.13438	0.954198	2.21788	0.751503								2.70112	0.860092			1.81399	0.660211	2.80722	0.876168
2.30667	0.749004	2.15929	0.686131	3.35197	0.974093	3.15208	0.956743	2.21855	0.753507								2.71888	0.862385			1.81539	0.661972	2.81835	0.878505
2.30724	0.750996	2.15934	0.687956	3.37789	0.976684	3.19164	0.959288	2.23867	0.755511								2.71902	0.864679			1.81756	0.663732	2.82479	0.880841
2.32571	0.752988	2.175	0.689781	3.39026	0.979275	3.24864	0.961832	2.2412	0.757515								2.72185	0.866972			1.81817	0.665493	2.82696	0.883178
2.32754	0.75498	2.17807	0.691606	3.40046	0.981865	3.25558	0.964377	2.24849	0.759519								2.72817	0.869266			1.82427	0.667254	2.82776	0.885514
2.32824	0.756972	2.17975	0.693431	3.41517	0.984456	3.28731	0.966921	2.25334	0.761523								2.73438	0.87156			1.82494	0.669014	2.83603	0.88785
2.3294	0.758964	2.18498	0.695255	3.41803	0.987047	3.32798	0.969466	2.25444	0.763527								2.74522	0.873853			1.8459	0.670775	2.84002	0.890187
2.33659	0.760956	2.18772	0.69708	3.42804	0.989637	3.34439	0.97201	2.2589	0.765531								2.76144	0.876147			1.84664	0.672535	2.84313	0.892523
2.35103	0.762948	2.19892	0.698905	3.49909	0.992228	3.36799	0.974555	2.26343	0.767535								2.76934	0.87844			1.84779	0.674296	2.84848	0.89486
2.36979	0.76494	2.20026	0.70073	3.55881	0.994819	3.39559	0.977099	2.27074	0.769539								2.7788	0.880734			1.84826	0.676056	2.85259	0.897196
2.3765	0.766932	2.20109	0.702555	3.59018	0.997409	3.404	0.979644	2.27169	0.771543								2.78051	0.883028			1.84866	0.677817	2.86917	0.899533
2.38963	0.768924	2.20445	0.70438	4.00293	1	3.46844	0.982188	2.29004	0.773547								2.78069	0.885321			1.85047	0.679577	2.88048	0.901869
2.38975	0.770916	2.20838	0.706204			3.49936	0.984733	2.29156	0.775551								2.78493	0.887615			1.85746	0.681338	2.8876	0.904206
2.39166	0.772908	2.21251	0.708029			3.52791	0.987277	2.31216	0.777555								2.78921	0.889908			1.86098	0.683099	2.89078	0.906542
2.3947	0.7749	2.21291	0.709854			3.53344	0.989822	2.31654	0.779559								2.80284	0.892202			1.86207	0.684859	2.89306	0.908879
2.39978	0.776892	2.21568	0.711679			3.56025	0.992366	2.31806	0.781563								2.82657	0.894495			1.86679	0.68662	2.91785	0.911215
2.40124	0.778884	2.2264	0.713504			3.7757	0.994911	2.32253	0.783567								2.83017	0.896789			1.87132	0.68838	2.93241	0.913551
2.40415	0.780876	2.22801	0.715328			3.85392	0.997455	2.33405	0.785571								2.84471	0.899083			1.8939	0.690141	2.93697	0.915888
2.40423	0.782869	2.24046	0.717153			3.85411	1	2.34787	0.787575								2.87835	0.901376			1.89496	0.691901	2.9534	0.918224
2.41217	0.784861	2.24634	0.718978					2.36146	0.789579								2.88396	0.90367			1.89754	0.693662	2.95527	0.920561
2.41861	0.786853	2.25348	0.720803					2.36415	0.791583								2.90175	0.905963			1.90182	0.695423	2.98786	0.922897
2.42333	0.788845	2.26005	0.722628					2.36534	0.793587								2.90576	0.908257			1.90499	0.697183	3.00739	0.925234
2.43662	0.790837	2.26654	0.724453					2.36897	0.795591								2.94275	0.91055			1.90678	0.698944	3.01305	0.92757
2.44056	0.792829	2.27145	0.726277					2.40072	0.797595								2.94753	0.912844			1.90682	0.700704	3.03891	0.929907
2.44146	0.794821	2.27253	0.728102					2.41417	0.799599								3.02589	0.915138			1.90792	0.702465	3.04934	0.932243
2.44759	0.796813	2.27512	0.729927					2.42283	0.801603								3.06563	0.917431			1.91482	0.704225	3.06814	0.934579
2.47906	0.798805	2.29007	0.731752					2.42943	0.803607								3.07238	0.919725			1.91716	0.705986	3.07421	0.936916
2.48094	0.800797	2.29581	0.733577					2.44726	0.805611								3.07707	0.922018			1.9173	0.707746	3.08005	0.939252
2.49846	0.802789	2.30101	0.735401					2.44857	0.807615								3.07714	0.924312			1.93792	0.709507	3.0904	0.941589
2.50584	0.804781	2.30664	0.737226					2.46504	0.809619								3.0961	0.926606			1.94357	0.711268	3.09557	0.943925
2.50767	0.806773	2.30934	0.739051					2.47671	0.811623								3.10369	0.928899			1.94665	0.713028	3.11578	0.946262
2.5204	0.808765	2.31637	0.740876					2.48659	0.813627								3.11535	0.931193			1.94856	0.714789	3.11791	0.948598
2.53374	0.810757	2.32674	0.742701					2.49415	0.815631								3.12319	0.933486			1.95115	0.716549	3.13366	0.950935
2.55534	0.812749	2.3334	0.744526					2.51118	0.817635								3.15935	0.93578			1.97155	0.71831	3.1448	0.953271
2.56719	0.814741	2.33409	0.74635					2.5166	0.819639								3.16466	0.938073			1.97357	0.72007	3.16415	0.955607
2.57191	0.816733	2.34488	0.748175					2.53601	0.821643								3.18647	0.940367			1.97866	0.721831	3.19363	0.957944
2.57343	0.818725	2.37884	0.75					2.53851	0.823647								3.19262	0.942661			1.98017	0.723592	3.20216	0.96028
2.57485	0.820717	2.37934	0.751825					2.5468	0.825651								3.22008	0.944954			1.98581	0.725352	3.20791	0.962617
2.57575	0.822709	2.38823	0.75365					2.55157	0.827655								3.24582	0.947248			1.98875	0.727113	3.23483	0.964953
2.58074	0.824701	2.39151	0.755474					2.55622	0.829659								3.25986	0.949541			1.99101	0.728873	3.2515	0.96729
2.5888	0.826693	2.39465	0.757299					2.59008	0.831663								3.27994	0.951835			2.00772	0.730634	3.26663	0.969626
2.5888	0.828685	2.4112	0.759124					2.59021	0.833667								3.29364	0.954128			2.01444	0.732394	3.27827	0.971963
2.59827	0.830677	2.41519	0.760949					2.59549	0.835671								3.29479	0.956422			2.03339	0.734155	3.29956	0.974299
2.60244	0.832669	2.41745	0.762774					2.60123	0.837675								3.30533	0.958716			2.03752	0.735915	3.31336	0.976636
2.60707	0.834661	2.41784	0.764599					2.60895	0.839679								3.33283	0.961009			2.04024	0.737676	3.32001	0.978972
2.62134	0.836653	2.4222	0.766423					2.62339	0.841683								3.41786	0.963303			2.04256	0.739437	3.38944	0.981308
2.63306	0.838645	2.4505	0.768248					2.6244	0.843687								3.42585	0.965596			2.04685	0.741197	3.46371	0.983645
2.63937	0.840637	2.45909	0.770073					2.63634	0.845691								3.49238	0.96789			2.05767	0.742958	3.55631	0.985981
2.66609	0.842629	2.47093	0.771898					2.63745	0.847695								3.49547	0.970183			2.0615	0.744718	3.56484	0.988318
2.67983	0.844622	2.4976	0.773723					2.64977	0.849699								3.58127	0.972477			2.0616	0.746479	3.6305	0.990654
2.68224	0.846614	2.49901	0.775547					2.65739	0.851703								3.65337	0.974771			2.06175	0.748239	3.63085	0.992991
2.68814	0.848606	2.50006	0.777372					2.67974	0.853707								3.65489	0.977064			2.06356	0.75	3.80634	0.995327
2.69947	0.850598	2.50091	0.779197					2.68152	0.855711								3.71475	0.979358			2.0726	0.751761	3.8272	0.997664
2.71978	0.85259	2.50838	0.781022					2.68483	0.857715								3.72164	0.981651			2.07641	0.753521	3.86791	1
2.72748	0.854582	2.51472	0.782847					2.69466	0.859719								3.74931	0.983945			2.07678	0.755282
2.76039	0.856574	2.51586	0.784672					2.71348	0.861723								3.75393	0.986239			2.07947	0.757042
2.76051	0.858566	2.52635	0.786496					2.71838	0.863727								3.77035	0.988532			2.08006	0.758803
2.77833	0.860558	2.52643	0.788321					2.73162	0.865731								3.86972	0.990826			2.09252	0.760563
2.78628	0.86255	2.52985	0.790146					2.73356	0.867735								3.92093	0.993119			2.09601	0.762324
2.79403	0.864542	2.53074	0.791971					2.74293	0.869739								4.00062	0.995413			2.10297	0.764085
2.80597	0.866534	2.53293	0.793796					2.74441	0.871743								4.12555	0.997706			2.10385	0.765845
2.80691	0.868526	2.53882	0.79562					2.74843	0.873747								4.1994	1			2.11329	0.767606
2.80997	0.870518	2.54402	0.797445					2.77284	0.875752												2.11889	0.769366
2.81524	0.87251	2.55748	0.79927					2.77304	0.877756												2.12623	0.771127
2.82172	0.874502	2.56421	0.801095					2.7962	0.87976												2.13123	0.772887
2.82275	0.876494	2.5645	0.80292					2.80232	0.881764												2.13374	0.774648
2.82991	0.878486	2.56899	0.804745					2.81118	0.883768												2.13877	0.776408
2.83471	0.880478	2.57056	0.806569					2.81893	0.885772												2.15426	0.778169
2.84129	0.88247	2.59276	0.808394					2.82649	0.887776												2.15728	0.77993
2.84227	0.884462	2.60466	0.810219					2.82716	0.88978												2.15941	0.78169
2.84577	0.886454	2.62006	0.812044					2.82796	0.891784												2.16016	0.783451
2.84839	0.888446	2.63326	0.813869					2.84197	0.893788												2.16164	0.785211
2.85882	0.890438	2.66102	0.815693					2.84363	0.895792												2.16371	0.786972
2.86842	0.89243	2.6616	0.817518					2.85206	0.897796												2.16902	0.788732
2.87004	0.894422	2.66265	0.819343					2.85895	0.8998												2.17298	0.790493
2.8743	0.896414	2.67461	0.821168					2.86392	0.901804												2.18258	0.792254
2.89015	0.898406	2.67606	0.822993					2.87813	0.903808												2.18326	0.794014
2.89319	0.900398	2.67617	0.824818					2.9116	0.905812												2.2028	0.795775
2.90998	0.90239	2.67714	0.826642					2.9156	0.907816												2.2175	0.797535
2.92936	0.904382	2.70182	0.828467					2.92571	0.90982												2.23193	0.799296
2.93813	0.906375	2.71447	0.830292					2.93149	0.911824												2.2354	0.801056
2.94022	0.908367	2.71558	0.832117					2.93179	0.913828												2.2509	0.802817
2.94255	0.910359	2.72074	0.833942					2.9537	0.915832												2.26759	0.804577
2.9504	0.912351	2.73247	0.835766					2.95915	0.917836												2.2681	0.806338
2.95195	0.914343	2.7455	0.837591					2.9597	0.91984												2.26943	0.808099
2.96249	0.916335	2.76213	0.839416					2.96494	0.921844												2.26952	0.809859
2.96363	0.918327	2.77368	0.841241					2.96588	0.923848												2.27205	0.81162
2.96508	0.920319	2.77433	0.843066					2.96591	0.925852												2.27317	0.81338
3.03382	0.922311	2.77618	0.844891					2.98361	0.927856												2.27371	0.815141
3.03591	0.924303	2.77826	0.846715					2.99233	0.92986												2.28191	0.816901
3.0445	0.926295	2.78028	0.84854					3.00165	0.931864												2.28978	0.818662
3.06397	0.928287	2.78705	0.850365					3.00389	0.933868												2.30703	0.820423
3.06917	0.930279	2.81385	0.85219					3.00998	0.935872												2.34701	0.822183
3.08971	0.932271	2.81467	0.854015					3.01285	0.937876												2.35296	0.823944
3.1037	0.934263	2.82524	0.855839					3.01459	0.93988												2.36338	0.825704
3.109	0.936255	2.83306	0.857664					3.03734	0.941884												2.36933	0.827465
3.13441	0.938247	2.8346	0.859489					3.09911	0.943888												2.37158	0.829225
3.13671	0.940239	2.83917	0.861314					3.12237	0.945892												2.3746	0.830986
3.15892	0.942231	2.84483	0.863139					3.13189	0.947896												2.37804	0.832746
3.17331	0.944223	2.85216	0.864964					3.1481	0.9499												2.38283	0.834507
3.19226	0.946215	2.86226	0.866788					3.17558	0.951904												2.38527	0.836268
3.19662	0.948207	2.86764	0.868613					3.188	0.953908												2.39092	0.838028
3.20464	0.950199	2.87683	0.870438					3.2215	0.955912												2.39903	0.839789
3.20809	0.952191	2.87951	0.872263					3.23759	0.957916												2.4144	0.841549
3.2149	0.954183	2.88815	0.874088					3.2382	0.95992												2.42546	0.84331
3.23742	0.956175	2.89626	0.875912					3.24129	0.961924												2.42576	0.84507
3.2748	0.958167	2.89882	0.877737					3.25033	0.963928												2.43146	0.846831
3.27555	0.960159	2.90274	0.879562					3.27742	0.965932												2.44434	0.848592
3.27626	0.962151	2.90381	0.881387					3.27768	0.967936												2.44629	0.850352
3.28903	0.964143	2.91103	0.883212					3.29475	0.96994												2.44931	0.852113
3.32253	0.966135	2.91392	0.885036					3.29684	0.971944												2.46535	0.853873
3.3349	0.968127	2.91608	0.886861					3.33002	0.973948												2.47491	0.855634
3.34159	0.97012	2.91685	0.888686					3.36615	0.975952												2.4801	0.857394
3.39552	0.972112	2.92856	0.890511					3.4074	0.977956												2.48174	0.859155
3.44128	0.974104	2.94168	0.892336					3.47638	0.97996												2.4826	0.860915
3.45773	0.976096	2.95208	0.894161					3.48987	0.981964												2.48435	0.862676
3.46386	0.978088	2.96546	0.895985					3.53294	0.983968												2.48785	0.864437
3.49279	0.98008	2.9706	0.89781					3.55137	0.985972												2.50743	0.866197
3.55314	0.982072	2.97092	0.899635					3.64409	0.987976												2.51216	0.867958
3.55726	0.984064	2.97989	0.90146					3.64604	0.98998												2.53464	0.869718
3.60353	0.986056	3.00829	0.903285					3.72755	0.991984												2.54228	0.871479
3.61465	0.988048	3.02465	0.905109					3.81651	0.993988												2.54942	0.873239
3.69473	0.99004	3.02858	0.906934					3.85863	0.995992												2.54975	0.875
3.72943	0.992032	3.05437	0.908759					3.91181	0.997996												2.5581	0.876761
3.74204	0.994024	3.06516	0.910584					3.99445	1												2.59934	0.878521
3.76942	0.996016	3.09607	0.912409																		2.60173	0.880282
3.89539	0.998008	3.10424	0.914234																		2.60778	0.882042
3.94959	1	3.10864	0.916058																		2.61994	0.883803
		3.11249	0.917883																		2.6283	0.885563
		3.12919	0.919708																		2.65093	0.887324
		3.12996	0.921533																		2.65237	0.889085
		3.13668	0.923358																		2.65669	0.890845
		3.14569	0.925182																		2.67057	0.892606
		3.18139	0.927007																		2.67599	0.894366
		3.18658	0.928832																		2.68243	0.896127
		3.18658	0.930657																		2.68411	0.897887
		3.19347	0.932482																		2.6899	0.899648
		3.19444	0.934307																		2.70033	0.901408
		3.20382	0.936131																		2.70079	0.903169
		3.21597	0.937956																		2.7067	0.90493
		3.25393	0.939781																		2.70807	0.90669
		3.25536	0.941606																		2.71393	0.908451
		3.27363	0.943431																		2.71458	0.910211
		3.27621	0.945255																		2.73881	0.911972
		3.28673	0.94708																		2.76999	0.913732
		3.30958	0.948905																		2.80344	0.915493
		3.31721	0.95073																		2.83614	0.917254
		3.32561	0.952555																		2.83771	0.919014
		3.36364	0.95438																		2.85276	0.920775
		3.36462	0.956204																		2.86114	0.922535
		3.41619	0.958029																		2.86265	0.924296
		3.4358	0.959854																		2.90104	0.926056
		3.44656	0.961679																		2.90107	0.927817
		3.44789	0.963504																		2.94103	0.929577
		3.46932	0.965328																		2.96073	0.931338
		3.47368	0.967153																		2.96094	0.933099
		3.48412	0.968978																		2.96189	0.934859
		3.49776	0.970803																		2.98459	0.93662
		3.53538	0.972628																		2.98618	0.93838
		3.55467	0.974453																		2.99152	0.940141
		3.60736	0.976277																		2.99187	0.941901
		3.62307	0.978102																		3.00383	0.943662
		3.69987	0.979927																		3.02098	0.945423
		3.7019	0.981752																		3.03499	0.947183
		3.7079	0.983577																		3.03866	0.948944
		3.73682	0.985401																		3.07078	0.950704
		3.73889	0.987226																		3.07605	0.952465
		3.79629	0.989051																		3.08349	0.954225
		3.84783	0.990876																		3.15498	0.955986
		3.8744	0.992701																		3.17265	0.957746
		3.93889	0.994526																		3.18134	0.959507
		3.94098	0.99635																		3.18969	0.961268
		3.99094	0.998175																		3.19454	0.963028
		4.03153	1																		3.22306	0.964789
																					3.23102	0.966549
																					3.25223	0.96831
																					3.26778	0.97007
																					3.27311	0.971831
																					3.28575	0.973592
																					3.33387	0.975352
																					3.33608	0.977113
																					3.35937	0.978873
																					3.38916	0.980634
																					3.42545	0.982394
																					3.47486	0.984155
																					3.51254	0.985915
																					3.55205	0.987676
																					3.62896	0.989437
																					3.63404	0.991197
																					3.70979	0.992958
																					3.82117	0.994718
																					3.98443	0.996479
																					4.07004	0.998239
																					4.2954	1
